# Supplementary material for: Age-Dependent Growth-Related QTL Variations in Pacific Abalone, Haliotis discus hannai
Source: Int J Mol Sci. 2023 Aug 29;24(17):13388. doi: 10.3390/ijms241713388 (PMC10488178; doi:10.3390/ijms241713388)
Supplement: Supplementary file 1 [file ijms-24-13388-s001.zip]

Archive with 1 entries (1 files):
- ijms-2551986-supplementary.xlsx
