# Supplementary material for: Age-Dependent Growth-Related QTL Variations in Pacific Abalone, Haliotis discus hannai
Source: Int J Mol Sci. 2023 Aug 29;24(17):13388. doi: 10.3390/ijms241713388 (PMC10488178; doi:10.3390/ijms241713388)
Supplement: Supplementary file 1 [file ijms-24-13388-s001.zip › ijms-2551986-supplementary.xlsx]

## Sheet: Table S1
Table S1. Trait data of F1 progeny at different ages
1st Year					2nd Year					3rd Year
Sample	Body Weight (g)	Shell length (mm)	Shell width (mm)		Sample	Body Weight (g)	Shell length (mm)	Shell width (mm)		Sample	Body Weight (g)	Shell length (mm)	Shell width (mm)
1	2.62	28.9	19.3		1	8.83	43.27	29.47		1	81.46	78.07	49.37
2	2.73	28.72	20.58		2	8.79	44.28	28.94		2	49.21	73.61	46.39
3	2.96	29.23	20.62		3	27.8	63.8	43.63		3	66.08	81.23	48.65
4	1.67	23.84	17.53		4	24.91	61.75	39.99		4	99.56	60.69	50.27
5	3.86	34.25	22.81		5	7.36	39.05	26.99		5	43.48	52.9	35.38
6	3.09	32.65	21.93		6	7.28	35.65	24.52		6	80.21	58.41	53.46
7	5.07	33.12	23.73		7	17.67	53.54	36.91		7	93.32	73.45	46.21
8	4.1	32.54	22.58		8	19.85	53.84	35.98		8	70.51	57.67	37.43
9	3.47	31.19	20.94		9	32	66.65	43.18		9	54.68	60.25	57.43
10	3.64	30.31	21.32		10	16.62	50.26	37.05		10	27.11	64.71	41.94
11	4.2	32.02	22.31		11	12.55	49.22	33.85		11	31.48	80.53	53.54
12	3.14	30.74	22.64		12	38.68	73.45	47.92		12	66.04	84.14	54.43
13	5.64	36.47	24.57		13	20.7	57.55	38.78		13	44.49	60.11	59.22
14	5.76	36.75	26.01		14	33.29	68.07	44.58		14	25.23	71.28	50.48
15	4.49	32.43	23.04		15	17.21	51.39	34.52		15	96.42	94.69	62.84
16	6.75	36.63	24.57		16	26.31	60.81	39.38		16	107.06	73.93	56.73
17	5.45	35.94	24.17		17	41.64	72.36	50.45		17	25.04	81.15	52.58
18	3.09	29.23	20.7		18	24.03	60.88	41.32		18	73.25	82.37	51.61
19	3.89	32.37	22.26		19	41.32	68.87	47.89		19	70.34	84.13	60.82
20	4.65	36.23	24.51		20	28.67	65.14	43.15		20	47.89	83.22	50.95
21	6.84	41.02	28.04		21	11.39	48.85	30.46		21	107.01	81.48	55.21
22	7.25	40.46	27.61		22	10.11	44.64	31.86		22	63.47	73.73	48.09
23	8.63	41.52	28.4		23	23.26	58.97	38.67		23	66.52	79.5	52.2
24	8.1	41.22	28.42		24	15.19	50.45	33.08		24	60.41	81.79	52.76
25	16.75	52.31	34.98		25	24.21	66.16	44.36		25	51.23	98.11	64.87
26	21.01	56.61	37.29		26	38.12	70.11	45.25		26	57.79	94.05	61.19
27	19.65	54.93	36.42		27	25.77	62.13	35.4		27	68.22	71.06	47.04
28	18.69	53.87	36.49		28	21.59	60.08	38.79		28	111.78	85.58	55.09
29	17.94	54.35	37.07		29	23.69	54.47	46.16		29	104.16	89.77	61.33
30	17.45	54.13	35.83		30	30.43	63.37	42.03		30	55.89	81.07	54.24
31	15.62	52.29	36.1		31	19.29	54.69	45.95		31	87.65	69.44	55.7
32	17.11	53.41	35.68		32	50.14	76.91	53.64		32	66.51	92.03	59.23
33	23.14	57.29	38.55		33	37.56	69.92	46.68		33	43.87	79.68	51.08
34	18.4	52.3	35.94		34	31.98	69.78	45.01		34	81.56	82.66	54.63
35	18.26	53.41	36.39		35	11.94	60.61	42.26		35	50.82	74.42	46.99
36	21.78	53.11	35.44		36	33.84	67.2	42.37		36	68.74	92.89	65.86
37	15.25	52.66	36.16		37	51.81	77.06	52.23		37	42.98	97.28	62.81
38	23.72	59	39.14		38	41.83	75.17	50.71		38	92.63	91.51	57.07
39	17.48	54.26	37.07		39	31.16	66.14	43.64		39	78.86	82.41	52.23
40	16.44	53.8	35.14		40	38.79	74.51	49.74		40	64.26	69.11	54.91
41	19.8	53.74	36.42		41	41.86	72.59	48.12		41	37.78	74.93	50.16
42	20.88	56.29	37.42		42	47.29	75.53	52.05		42	57.46	81.5	65.76
43	16.95	53.2	35.75		43	48.25	75.28	47.88		43	71.64	84.53	54.89
44	18.15	53.83	36.14		44	31.01	67.19	44.28		44	93.37	93.95	61.43
45	15.17	52.69	35.58		45	43.78	72.58	48.64		45	62.16	80.69	52.54
46	18.07	54.87	36.2		46	46.06	74.74	50.62		46	109.54	95.51	64.82
47	19.11	53.61	35.79		47	32.84	68.22	45.03		47	61.21	85.58	53.46
48	19.05	54.33	34.88		48	30.56	60.31	43.24		48	62.69	78.06	52.51
49	34.02	65.36	44.15		49	42.63	74.88	47.41		49	76.28	87.22	56.76
50	18.73	54.69	38.26		50	29.67	67.77	83.01		50	80.02	89.47	88.19
51	22.73	58.68	39.03		51	46.76	76.12	37.72		51	77.19	89.72	42.54
52	18.4	55.84	37.89		52	31.61	69.04	46.14		52	56.08	86.18	55.61
53	17.87	52.34	36.06		53	30.19	67.58	44.29		53	91.17	77.57	48.84
54	18.79	52.33	36.62		54	47.16	75.21	49.34		54	53.49	90.13	58.1
55	18.66	53.21	37.86		55	35.54	72.96	47.39		55	49.21	91.19	60.12
56	15.43	52.73	33.22		56	41.98	71.87	47.32		56	82.45	83.14	53.63
57	22.72	57.72	38.78		57	10.39	76.77	30.17		57	100.13	88.4	56.6
58	20.2	54.42	37.57		58	28.97	60.88	43.07		58	50.28	78.69	52.72
59	17.35	52.96	34.51		59	20.83	55.06	40.73		59	63.34	80.4	54.03
60	22.1	54.9	37.72		60	34.23	70.87	48.06		60	44.42	80	50
61	15.71	52.73	33.24		61	39.22	70.51	48.92		61	44.94	83.15	53.8
62	20.54	55.57	37.52		62	30.09	64.79	44.41		62	72.98	71.69	43.38
63	18.89	53.82	35.88		63	41.73	73.41	46.56		63	81.07	87.41	53.5
64	18.77	54.86	37.14		64	40.24	73.26	47.72		64	94.04	93.07	60.03
65	19.17	54.26	35.9		65	60.83	79.66	53.16		65	100.44	95.02	61.02
66	17.54	53.92	36.98		66	41.15	73.31	48.19		66	102.28	96.71	62.27
67	18.02	54.74	35.71		67	42.4	74.31	51.84		67	120.49	96.71	60.67
68	17.52	52.83	35.34		68	39.84	73.55	48.57		68	98.31	97.52	63.81
69	17.23	52.59	35.27		69	39.22	73.11	45.86		69	59.76	95.46	62.97
70	18.4	53.62	35.69		70	34.7	68.69	45.93		70	75.45	81.88	53.59
71	15.96	52.92	34.43		71	39.12	72.51	48.94		71	93.21	92.64	61.57
72	17.57	53.14	35.4		72	41.81	75.26	49.74		72	48.56	97.46	62.72
73	18	53.92	36.45		73	26.01	61.62	41.8		73	96.88	77.32	52.08
74	23.99	55.83	38.41		74	42.17	72.75	48.51		74	66.09	94.7	62.01
75	16.95	53.3	34.7		75	27.3	64.44	43.68		75	75.24	91.09	55.92
76	17.7	53.2	34.63		76	17.66	59.61	38.5		76	100.68	86.97	55.4
77	18.91	53.49	36.1		77	47.4	73.01	49.65		77	80.79	85.43	56.18
78	18.64	52.6	36.72		78	45.22	71.92	46.71		78	91.02	96.57	63.35
79	17.57	52.46	35.92		79	45.28	74.22	49.7		79	61.43	91.39	59.5
80	19.92	53.53	37.63		80	31.75	69.51	46.75		80	56.32	93	59.84
81	17.07	54.18	35.5		81	38.45	72.01	49.64		81	90.74	81.59	54.3
82	16.6	52.19	35.57		82	44.19	74.51	49.58		82	90.19	78.64	49.94
83	14.87	52.39	34.1		83	41.08	73.08	48.06		83	90.21	78.73	50.58
84	17.34	52.6	36.59		84	25.9	62.48	41.5		84	78.25	87.09	56.39
85	18.28	53.76	35.24		85	38.95	72.64	49.17		85	109.18	93.97	59.46
86	17.85	52.84	37		86	50.21	78.15	49.84		86	77.22	91.38	52.94
87	19.17	54.55	37.17		87	53.8	80.46	53.45		87	87.92	83.6	53.03
88	28.99	59.83	42.61		88	49.89	78.91	51.48		88	53.26	89.15	58.5
89	19.03	53.32	36.9		89	44.76	78.78	52.01		89	72.25	79.19	51.19
90	19	54.76	37.82		90	60.36	80.79	54.09		90	86.04	81.13	62.08
91	17.88	52.57	36.22		91	54.85	78.09	51.73		91	58.08	86.46	60.83
92	21.87	56.21	38.6		92	57.93	81.45	56.41		92	43.65	87.65	64.14
93	15.56	53.02	34.58		93	44.05	73.82	49.52		93	76.19	93.92	59.12
94	17.99	52.24	35.59		94	55.88	79.73	53.57		94	80.18	92.09	63.12
Ave	15.2389	48.9472	33.1349		Ave	33.8581	67.0303	44.9627		Ave	72.0263	83.3059	55.5766
SD	6.82473	9.46143	6.16761		SD	13.0248	10.0591	7.7603		SD	21.623	10.0844	7.00839

## Sheet: Table S2
Table S2. Details of SNPs that were used to construct the linkage map at the 1st year.
			Sample matrix
ID	Position	ref	G1WFS3	G1WFS3_Depth	G1BML2	G1BML2_Depth	F4	F4_Depth	F5	F5_Depth	F7	F7_Depth	F8	F8_Depth	F9	F9_Depth	F10	F10_Depth	F11	F11_Depth	F13	F13_Depth	F14	F14_Depth	F15	F15_Depth	F16	F16_Depth	F17	F17_Depth	F18	F18_Depth	F19	F19_Depth	F20	F20_Depth	F24	F24_Depth	F25	F25_Depth	F30	F30_Depth	F33	F33_Depth	F35	F35_Depth	F174	F174_Depth	F200
HDSC00067	44673	G	R	25,26|51	R	71,78|149	G	23|23	R	20,44|64	R	20,3|23	A	23|23	G	29|29	R	25,23|48	G	4|4	G	23|28	R	27,16|43	R	24,18|42	G	23|23	R	11,11|22	R	19,17|36	R	27,35|62	A	48|48	G	46|46	R	30,10|40	G	29|29	R	25,3|28	G	18|18	A	98|99	A
HDSC00067	239218	T	T	50|50	Y	108,75|184	T	25|25	Y	22,59|81	T	34|34	Y	19,34|53	T	11|11	Y	37,39|76	Y	5,9|14	T	30|30	T	30|30	T	50|50	Y	18,35|53	T	15|15	T	35|35	T	84|84	Y	7,7|14	T	29|29	T	50|50	T	17|17	T	24|24	T	12|12	Y	69,42|111	Y
HDSC00057	211224	T	Y	79,80|159	C	358|358	C	43|43	C	204|204	C	76|76	Y	41,43|84	C	147|147	C	101|101	Y	17,14|31	Y	38,76|114	T	78|78	Y	54,52|106	C	101|101	Y	39,19|58	C	57|57	Y	61,64|125	Y	44,24|68	C	28|28	Y	39,36|75	C	42|42	Y	54,18|72	C	28|28	Y	113,94|207	Y
HDSC00057	473888	G	K	83,51|134	K	268,251|519	K	20,12|32	K	48,83|131	T	58|58	G	106|106	T	127|127	K	38,90|128	K	5,4|9	K	85,36|121	K	74,62|136	K	38,45|83	T	54|54	K	29,15|44	G	69|69	K	55,66|121	G	78|78	G	40|40	T	121|121	K	22,39|61	K	22,26|48	T	35|35	G	152|152	G
HDSC00057	817703	A	A	17|17	R	24,31|55	R	6,17|23	R	21,21|42	A	17|17	R	6,12|18	A	26|26	R	9,21|30	A	4|4	A	19|19	A	21|21	A	16|16	A	16|16	A	13|13	G	25|25	A	25|25	R	13,10|23	A	10|10	A	28|28	A	8|8	A	11|11	A	6|6	R	17,26|43	R
HDSC00040	410093	A	W	84,39|123	A	437|437	W	22,40|62	W	94,60|154	W	26,25|51	W	35,31|66	A	117|117	W	44,58|103	W	6,6|12	A	128|128	A	66|68	A	83|83	W	41,19|60	A	71|71	A	67|67	W	76,100|176	A	58|58	W	28,15|43	A	74|74	W	9,15|24	A	19|19	A	2|2	A	119|119	A
HDSC00040	875373	G	R	12,24|36	R	47,67|114	A	5|5	A	43|43	A	13|13	R	8,12|20	R	17,16|33	R	9,28|37	A	4|4	R	8,23|31	A	13|13	R	15,16|31	A	29|29	G	58|58	A	14|14	R	16,26|42	G	36|36	R	8,8|16	R	8,24|32	A	6|6	R	5,7|12	A	2|2	G	57|57	G
HDSC00064	487256	A	A	108|108	W	176,102|278	A	23|23	W	106,42|149	A	34|34	A	32|32	A	29|29	W	110,50|160	A	17|17	A	78|78	W	17,19|36	A	55|55	A	62|62	W	14,27|41	A	29|29	A	105|105	A	59|59	A	75|76	W	34,42|76	A	40|40	W	7,12|19	W	13,7|20	W	67,57|124	A
HDSC00064	487337	G	R	23,57|80	R	56,149|205	G	14|14	R	22,92|114	G	17|17	G	25|25	G	15|15	R	24,95|119	G	11|11	G	72|72	A	17|17	G	49|49	G	51|51	R	12,12|24	G	24|24	G	92|92	R	16,26|42	G	40|40	R	20,33|53	G	18|22	A	10|10	R	5,7|12	A	64|64	R
HDSC00026	268682	T	W	55,43|98	W	100,101|201	W	15,12|27	T	88|88	W	18,24|42	W	16,29|45	T	29|29	A	63|63	T	11|11	T	45|45	T	3|3	T	44|44	T	70|70	W	23,25|48	T	51|51	A	46|46	A	55|55	A	34|34	W	16,43|59	T	19|22	T	46|46	A	17|17	W	67,60|127	W
HDSC00026	320852	G	G	18|18	R	48,47|95	G	14|14	G	42|42	R	5,15|20	G	21|21	G	54|54	R	14,30|44	R	3,5|8	G	40|40	G	29|29	G	23|23	G	30|30	R	10,2|12	G	36|36	R	16,28|44	R	23,13|36	G	15|15	R	7,23|30	G	13|13	G	18|18	R	4,1|5	R	28,29|57	G
HDSC00026	474472	T	K	44,65|109	T	361|361	K	10,23|33	T	108|108	K	38,16|54	K	20,33|53	T	71|71	K	47,14|61	K	2,4|6	T	56|56	T	67|67	T	62|62	T	56|56	T	15|15	T	76|76	K	47,60|107	K	35,8|43	K	37,24|61	T	81|81	K	12,16|28	T	26|26	T	10|10	T	109|109	T
HDSC00060	387656	T	T	26|26	W	92,82|174	T	24|24	W	53,34|87	T	28|28	W	15,22|37	W	33,40|73	T	42|42	T	7|7	W	22,32|54	T	45|45	W	15,22|37	T	64|64	T	36|36	T	60|60	T	90|90	W	35,10|45	T	29|29	T	31|31	T	49|49	T	12|12	T	7|7	W	46,56|102	W
HDSC00060	447632	A	R	53,35|88	R	157,180|337	G	48|48	A	93|93	R	36,27|63	R	28,20|48	A	97|97	R	33,28|61	A	13|13	A	61|61	R	19,38|57	A	59|59	R	43,47|90	G	55|55	R	21,30|51	G	90|90	R	23,20|43	G	15|15	G	44|44	G	23|23	G	23|23	G	24|24	A	157|157	R
HDSC00053	396498	G	G	52|52	R	79,87|166	G	19|19	G	68|68	G	32|32	G	46|46	G	54|54	R	18,21|39	G	12|12	G	33|33	G	27|27	G	24|24	R	8,18|26	R	11,23|34	G	26|26	R	34,46|80	R	19,11|30	R	21,6|27	G	31|31	R	16,8|24	G	29|29	G	10|10	R	61,33|94	R
HDSC00013	653918	A	R	26,70|96	R	150,209|359	R	12,15|27	R	84,56|140	G	59|59	A	48|48	A	90|90	G	120|120	A	23|23	R	30,48|78	G	64|64	R	18,24|42	A	46|46	R	38,23|61	G	36|36	R	55,75|130	A	63|63	R	10,21|31	A	68|68	G	32|32	R	15,28|43	A	16|16	R	78,61|139	A
HDSC00013	847978	A	A	114|114	R	178,232|410	A	39|39	R	90,72|162	R	45,22|67	R	13,32|45	G	103|103	A	96|96	G	12|12	R	42,29|71	A	91|91	R	34,39|73	R	14,11|25	A	32|32	A	75|75	A	129|129	R	54,47|101	R	26,39|65	A	121|121	A	28|28	A	33|33	A	26|26	R	78,74|152	R
HDSC00032	735666	G	G	39|39	R	90,79|169	G	9|9	R	71,39|110	R	20,24|44	G	30|30	G	37|37	G	57|57	G	6|6	G	62|62	G	30|30	G	32|32	G	50|50	G	108|108	R	17,36|53	R	71,67|138	G	57|57	G	22|22	G	83|83	A	20|20	R	33,15|48	G	6|6	G	219|219	G
HDSC00035	77207	C	Y	21,34|55	Y	86,72|158	C	4|4	Y	41,38|79	Y	27,20|48	Y	19,18|37	C	68|68	C	81|81	T	8|8	Y	36,16|52	C	38|38	T	29|29	Y	16,22|38	T	35|35	C	31|31	Y	25,30|55	Y	12,14|26	T	23|23	Y	23,17|40	T	11|11	T	19|19	T	12|12	T	67|67	Y
HDSC00035	77359	T	Y	32,17|49	T	158|158	T	3|3	T	79|79	T	49|49	Y	16,18|34	T	66|66	T	72|72	T	6|6	Y	16,39|55	T	36|36	Y	15,12|27	T	37|37	Y	14,19|33	T	30|30	T	55|55	Y	15,11|26	Y	14,9|23	Y	18,22|40	C	10|10	Y	11,5|16	T	11|11	Y	33,32|65	Y
HDSC00035	237689	A	A	82|82	W	115,100|215	A	5|5	W	45,32|77	A	46|46	A	23|25	W	42,27|69	A	75|75	n	0	A	63|63	A	53|53	W	4,29|33	W	17,19|37	W	27,19|46	W	10,27|37	W	30,56|86	A	39|39	A	33|33	A	70|70	A	39|39	W	10,16|26	A	8|8	W	52,57|109	A
HDSC00029	322000	A	R	12,17|29	R	46,62|108	R	10,7|17	A	50|50	A	17|17	R	20,15|35	A	11|11	G	45|45	R	2,5|7	R	6,30|36	A	12|12	R	10,10|20	R	13,3|16	G	9|9	R	14,15|29	R	16,22|38	R	20,20|40	A	17|17	G	32|32	R	4,8|12	R	6,3|9	R	6,5|11	G	71|71	G
HDSC00029	462932	C	C	121|121	Y	234,202|436	C	30|30	C	167|167	Y	49,21|70	Y	23,31|54	C	105|105	Y	69,47|116	C	12|12	C	92|92	C	77|77	C	85|85	C	84|84	Y	16,45|61	C	65|65	Y	69,87|156	Y	34,40|74	C	46|46	C	133|133	Y	26,34|60	C	55|55	Y	15,10|25	Y	77,88|165	Y
HDSC00028	74602	T	W	62,51|113	T	320|320	T	6|6	W	80,116|196	W	25,39|64	T	65|65	A	33|35	W	73,41|114	T	18|18	T	84|84	A	38|38	W	27,39|66	T	113|113	T	31|31	W	27,11|38	W	43,65|108	T	56|56	T	36|36	T	109|109	T	35|35	T	64|64	T	20|20	W	99,98|197	T
HDSC00028	253227	T	T	52|52	Y	111,102|213	T	12|12	T	83|83	T	16|16	T	45|45	T	33|33	Y	41,34|75	T	14|14	T	81|81	C	16|16	T	39|39	T	28|28	Y	19,24|43	T	58|58	Y	43,41|84	Y	35,9|44	T	6|6	T	97|97	T	21|21	Y	19,20|39	T	14|14	Y	53,42|95	T
HDSC00028	555065	T	W	66,29|95	W	207,197|404	W	6,20|26	W	37,88|125	A	35|35	T	63|63	W	70,48|118	A	103|103	T	6|6	T	110|110	T	99|99	W	30,53|83	A	50|50	W	43,27|70	W	11,17|28	A	184|184	W	38,37|75	W	22,18|40	W	19,54|73	W	42,21|63	W	16,23|39	W	6,12|18	A	167|167	W
HDSC00038	260287	T	K	49,50|99	K	202,200|402	G	43|43	K	75,54|129	G	78|78	G	70|70	T	152|152	K	25,52|77	G	32|32	K	22,56|78	T	107|107	K	33,36|69	K	65,80|145	K	35,28|63	G	67|67	T	155|155	K	71,41|112	K	8,22|30	K	44,49|93	K	4,15|19	T	47|47	T	29|29	T	187|187	K
HDSC00038	745162	T	T	101|101	W	183,166|349	T	31|31	T	162|162	T	64|64	T	44|44	W	76,54|130	W	50,51|101	T	25|25	T	107|107	T	88|88	T	35|35	W	55,57|112	W	26,22|48	T	47|47	W	61,93|154	W	32,34|66	W	16,18|34	W	40,42|82	W	18,17|35	T	37|37	W	10,2|12	W	91,61|152	W
HDSC00017	950740	C	M	21,35|56	M	96,67|163	C	19|19	M	29,30|59	A	30|30	A	36|36	C	16|16	A	45|45	M	8,5|13	M	19,16|35	A	22|22	A	28|28	M	18,4|22	A	26|26	A	23|23	C	48|48	M	10,10|20	A	5|5	M	20,14|34	A	13|13	M	5,11|16	M	6,4|10	M	34,51|85	A
HDSC00039	168496	C	G	126|126	S	184,218|402	S	19,19|38	G	166|166	G	85|85	S	52,26|78	S	71,38|109	S	46,66|112	C	14|16	G	116|116	G	58|58	G	100|100	S	49,62|111	S	24,67|91	G	37|37	G	142|142	G	52|52	G	42|42	S	53,53|106	G	17|17	G	32|32	C	8|9	G	237|238	G
HDSC00039	722631	A	R	67,70|137	A	340|340	A	49|49	A	100|100	A	58|58	A	53|53	A	77|77	R	43,59|102	A	17|17	A	86|86	A	55|55	R	18,21|39	A	92|92	A	44|44	A	52|52	R	31,36|67	R	23,19|42	A	34|34	A	64|64	A	18|18	A	53|53	A	12|12	A	116|116	R
HDSC00012	97007	G	K	16,17|33	K	66,52|118	K	19,12|31	K	45,28|73	K	15,7|22	T	27|27	G	37|37	T	40|40	n	0	G	33|33	G	10|10	G	28|28	T	24|24	K	12,18|30	G	35|35	T	67|67	K	10,8|18	K	11,14|25	G	3|3	G	24|24	G	29|29	G	8|10	K	18,31|49	T
HDSC00020	36143	G	K	51,47|98	G	334|334	G	34|34	K	54,58|112	G	36|36	K	43,38|81	G	64|64	K	41,49|90	T	12|12	G	56|58	K	31,30|61	K	23,21|44	G	47|47	G	39|39	G	43|43	K	35,56|91	K	28,27|55	G	40|40	G	67|67	G	26|26	G	42|42	G	14|14	K	46,87|133	K
HDSC00020	565077	T	Y	61,36|97	Y	210,243|453	C	31|31	T	155|155	Y	22,13|35	Y	37,25|62	C	13|14	T	148|148	T	14|14	Y	79,42|121	Y	81,46|127	Y	59,40|99	T	71|71	Y	28,34|62	Y	28,44|72	Y	43,73|116	C	61|61	T	44|44	Y	52,16|68	C	28|28	Y	27,24|51	Y	18,6|24	T	162|162	Y
HDSC00027	226757	T	Y	15,18|33	Y	40,33|73	T	20|20	Y	13,19|32	Y	2,12|14	T	31|31	T	30|31	C	32|32	T	4|4	T	17|17	T	22|22	Y	10,7|17	Y	12,11|23	Y	3,12|15	Y	6,6|12	C	28|28	Y	15,9|24	Y	6,3|9	T	27|27	T	9|9	Y	10,8|18	Y	2,3|5	C	42|42	Y
HDSC00027	266817	G	G	28|28	R	76,90|166	G	21|21	G	60|60	R	13,17|30	G	39|39	G	55|55	R	18,33|51	G	7|7	G	47|47	G	24|24	G	39|39	G	36|36	R	10,5|15	G	27|27	R	28,43|71	R	8,11|19	R	15,10|25	G	44|44	R	7,4|11	R	9,6|15	G	10|10	R	41,53|94	R
HDSC00027	859501	T	K	25,10|35	G	430|430	T	22|22	G	166|166	K	34,35|69	K	26,25|51	K	50,26|76	G	80|80	K	2,2|4	K	69,42|111	G	24|24	G	69|69	G	57|57	K	60,18|78	K	54,43|97	G	137|137	K	22,10|32	K	11,34|45	G	75|75	G	42|42	K	12,14|26	n	0	G	151|151	K
HDSC00043	8942	T	K	10,9|19	T	84|84	T	15|15	T	42|42	T	11|11	K	6,12|18	K	11,13|24	K	9,19|28	T	4|4	T	15|15	T	14|14	K	14,5|19	T	12|12	K	2,4|6	T	10|10	K	20,12|32	T	16|16	K	5,5|10	G	12|13	T	13|13	T	11|11	T	4|4	K	16,19|35	T
HDSC00043	441000	C	Y	16,8|24	Y	23,45|68	Y	5,18|23	Y	23,20|43	C	10|10	C	29|29	Y	13,10|23	Y	9,10|19	Y	5,4|9	T	26|26	C	20|20	Y	9,21|30	Y	18,11|29	C	12|12	C	31|31	Y	14,20|34	Y	13,8|21	Y	5,9|14	Y	17,5|22	C	22|22	T	10|10	Y	1,4|5	Y	39,31|70	T
HDSC00043	687320	T	T	54|54	K	159,144|303	T	36|36	T	143|143	T	41|44	T	59|59	T	54|54	K	34,40|74	T	16|16	K	47,27|74	T	21|21	K	15,16|31	T	55|55	T	37|37	T	61|61	K	58,49|107	T	33|33	T	44|44	T	64|64	T	30|30	K	9,9|18	T	18|18	K	76,62|138	T
HDSC00010	814629	G	G	81|81	R	112,125|237	G	21|21	R	29,49|78	G	29|29	R	6,17|23	G	95|95	G	97|97	G	10|10	G	59|59	G	54|54	G	43|43	G	63|63	R	29,15|44	G	46|46	R	68,58|126	G	48|48	G	20|20	G	101|101	G	17|17	G	25|25	G	14|14	R	85,71|156	G
HDSC00010	814638	T	W	48,36|84	W	116,128|244	A	22|22	W	52,53|105	W	26,4|30	A	24|24	T	98|98	W	46,52|98	A	12|12	T	65|65	A	55|55	W	25,19|44	W	35,30|65	W	29,16|45	A	48|48	W	72,60|132	W	16,33|49	T	18|20	T	104|104	A	19|19	T	28|28	A	15|15	W	86,75|161	T
HDSC00010	1134415	T	W	19,43|62	W	153,119|272	A	38|38	W	64,53|117	W	30,16|46	A	45|45	T	105|105	W	29,36|65	A	20|20	T	61|61	A	44|44	W	26,28|54	W	24,5|29	W	17,25|42	W	25,51|76	W	69,25|94	W	14,9|23	W	20,8|28	T	62|62	W	16,17|33	T	12|12	W	34,5|39	W	61,73|134	T
HDSC00010	1146101	A	A	78|78	R	124,93|217	A	14|14	R	26,67|93	A	35|35	R	19,19|38	A	64|64	A	71|71	G	5|5	A	73|73	n	0	A	47|47	A	18|18	R	22,14|36	A	44|44	R	44,31|75	A	49|49	A	18|18	A	46|46	A	31|31	A	26|26	A	5|5	R	60,49|109	A
HDSC00030	129253	A	W	16,39|55	A	214|214	W	23,16|39	W	61,45|106	A	15|15	W	12,11|23	W	19,38|57	A	64|64	A	19|19	A	75|75	W	20,25|45	A	24|24	W	27,37|64	A	25|25	A	45|45	W	26,30|56	A	47|47	W	10,11|21	W	12,24|36	A	22|22	A	13|13	A	9|9	A	91|92	A
HDSC00030	244050	G	G	46|46	R	57,47|104	G	30|30	G	40|40	G	22|22	R	16,12|28	R	16,20|36	R	22,30|52	G	7|7	G	38|38	A	27|27	G	32|32	G	39|39	R	10,13|23	G	59|59	R	22,36|58	R	17,12|29	G	30|30	R	25,28|53	R	16,4|20	G	19|19	G	4|4	R	38,25|63	R
HDSC00030	814431	G	K	62,73|135	K	130,226|356	G	39|39	G	127|127	G	63|63	K	27,31|58	G	132|132	T	80|80	G	21|21	K	51,35|86	G	51|51	K	34,22|56	G	68|68	T	55|55	G	45|45	K	89,84|173	T	94|95	K	4,12|16	G	116|116	G	35|35	K	27,16|43	G	18|18	T	188|190	T
HDSC00025	262706	C	C	42|42	Y	98,127|225	C	25|25	Y	35,52|87	C	69|69	Y	23,22|45	Y	45,61|106	Y	23,37|60	Y	13,9|22	C	64|64	C	46|46	Y	29,23|52	C	51|51	Y	40,10|50	Y	27,17|44	C	90|90	Y	22,16|38	Y	28,26|54	C	65|65	C	22|22	T	19|21	C	20|20	Y	57,67|124	C
HDSC00025	655232	C	Y	13,9|22	Y	52,46|98	C	8|8	Y	24,13|37	T	19|19	T	16|16	Y	16,12|28	Y	12,9|21	C	2|2	Y	6,12|18	Y	10,4|14	Y	10,7|17	C	20|20	Y	13,4|17	Y	6,16|22	C	43|43	T	19|19	C	5|6	T	15|15	Y	16,10|26	C	9|9	Y	2,4|6	T	45|45	T
HDSC00021	343759	C	Y	27,23|50	Y	113,105|218	C	2|2	T	109|109	C	20|20	Y	37,14|51	C	46|46	C	85|85	T	4|4	T	48|48	T	52|52	T	19|19	T	49|49	Y	11,5|16	T	26|26	C	76|76	C	33|33	Y	9,11|20	C	46|46	C	21|21	T	24|24	T	9|9	Y	44,74|118	Y
HDSC00021	647864	C	S	51,33|84	C	422|422	C	8|8	S	67,115|182	C	93|93	C	72|72	C	136|136	C	65|65	C	11|11	S	48,57|105	C	55|55	S	22,26|48	C	61|61	S	16,16|32	C	64|64	C	129|129	C	79|79	C	31|31	C	69|69	C	38|38	S	5,17|22	C	24|24	S	54,64|118	S
HDSC00021	793432	C	C	138|138	M	126,153|279	M	23,20|43	C	132|132	C	55|55	C	88|88	C	71|71	M	18,70|88	C	13|13	C	70|70	C	62|62	C	59|59	C	99|99	M	13,16|29	M	16,46|62	M	84,89|173	M	53,14|67	C	36|36	C	92|92	C	28|28	C	50|50	C	19|19	M	84,80|164	M
HDSC00033	535745	A	R	22,28|50	R	70,68|138	A	13|13	A	44|44	A	18|18	R	14,28|42	A	35|35	R	28,34|62	R	4,4|8	R	24,17|41	R	8,6|14	R	15,6|21	R	9,10|19	G	30|30	A	14|14	R	17,22|39	G	28|28	R	9,14|23	R	19,19|38	R	11,8|19	R	13,13|26	A	1|2	G	50|50	G
HDSC00033	889999	G	G	49|49	K	85,94|179	G	27|27	G	64|64	G	10|10	K	19,16|35	G	43|43	K	9,19|28	G	3|3	G	37|37	G	43|43	G	29|29	K	18,13|31	K	16,14|30	G	34|35	K	21,37|58	K	11,5|16	G	15|15	G	51|51	G	21|21	G	24|24	G	8|8	K	44,49|93	K
HDSC00047	310486	C	Y	26,20|46	C	261|261	C	15|15	Y	65,69|134	C	33|33	C	39|39	C	53|53	C	88|88	C	2|2	Y	14,35|49	C	56|56	C	41|41	C	34|34	Y	40,25|65	C	18|18	Y	32,32|64	C	48|48	C	12|12	C	39|39	T	18|18	Y	3,17|20	C	9|9	Y	79,40|119	Y
HDSC00047	694871	T	Y	14,22|36	Y	90,117|207	C	58|58	Y	82,53|135	Y	34,51|85	C	44|44	T	77|77	Y	63,68|131	T	18|18	T	110|110	Y	37,49|86	Y	19,25|44	T	97|97	Y	40,40|80	C	43|43	Y	46,79|125	Y	19,32|51	Y	7,22|29	T	96|96	Y	17,16|33	T	25|25	T	17|17	Y	95,67|162	T
HDSC00073	284539	T	W	15,26|41	T	121|121	W	6,1|7	T	59|61	T	13|13	W	10,12|22	T	41|41	W	11,20|31	T	6|6	T	26|26	W	8,1|9	W	7,8|15	T	21|21	W	10,18|28	W	12,18|30	W	24,25|49	T	23|23	T	17|17	T	24|24	T	17|17	T	9|9	T	10|10	W	32,24|56	T
HDSC00073	284623	C	S	28,47|75	S	109,108|217	G	11|11	C	98|102	S	12,14|26	S	19,23|42	C	74|74	G	62|62	C	10|12	S	27,18|45	S	17,2|19	G	27|27	C	37|37	S	20,34|54	S	20,30|50	G	85|85	C	44|44	C	33|33	S	26,25|51	C	30|30	S	10,8|18	C	17|19	G	101|101	S
HDSC00073	369957	T	T	107|107	Y	114,158|272	C	26|26	T	145|145	T	83|83	T	82|82	n	0	Y	71,64|135	T	2|2	T	116|116	Y	38,42|80	T	54|54	T	53|53	T	82|82	Y	16,16|32	T	121|121	T	65|65	T	33|33	Y	38,55|93	T	40|40	T	71|71	T	18|18	Y	60,89|149	T
HDSC00034	147469	C	C	86|86	M	217,209|426	C	31|31	M	38,47|85	M	20,26|46	C	51|51	C	61|61	M	51,44|95	M	4,2|6	M	41,17|58	A	53|53	M	24,28|52	C	55|55	C	57|57	C	14|14	C	156|156	M	18,27|45	C	49|49	C	95|95	M	18,18|36	C	21|21	n	0	M	80,49|129	C
HDSC00034	316214	G	K	67,27|94	G	233|233	G	29|29	K	88,67|155	G	92|92	K	30,20|50	G	101|101	K	38,44|82	G	16|16	K	29,35|64	G	81|81	K	34,33|67	G	70|70	G	46|46	G	35|35	K	59,56|115	G	76|76	G	37|37	G	49|49	G	38|38	K	17,22|39	G	21|21	G	156|156	K
HDSC00034	687585	C	Y	11,9|20	Y	22,41|63	Y	10,10|20	Y	25,44|69	Y	17,21|38	T	33|33	T	36|37	Y	22,15|37	C	13|13	Y	10,14|24	Y	9,11|20	Y	12,10|22	Y	20,35|55	Y	20,13|33	Y	15,18|33	T	62|62	C	27|27	Y	5,5|10	Y	19,38|57	Y	11,12|23	T	18|18	C	3|3	C	88|88	T
HDSC00015	103157	C	Y	12,14|26	Y	56,41|97	C	25|25	T	61|61	Y	5,14|19	Y	11,9|20	Y	13,30|43	Y	15,15|30	Y	2,6|8	Y	24,14|38	T	28|28	T	21|21	Y	14,21|35	C	26|26	Y	17,20|37	Y	41,21|62	C	25|25	T	29|29	Y	9,19|28	T	17|17	C	13|13	Y	5,2|7	Y	19,19|38	C
HDSC00015	316509	T	W	69,63|132	T	355|355	T	29|29	W	57,100|157	W	36,38|74	T	92|92	W	47,53|100	W	99,35|134	T	20|20	T	87|87	A	96|96	W	27,10|37	W	45,43|88	T	47|47	W	39,24|63	W	63,73|136	T	90|90	T	59|59	W	22,41|63	W	34,19|53	T	37|37	T	49|49	W	74,89|163	T
HDSC00015	720501	T	T	32|32	W	46,58|105	T	15|15	T	40|40	T	20|20	T	32|32	T	27|27	W	25,26|51	T	8|8	T	25|25	T	31|31	T	38|38	W	17,10|27	W	3,3|6	T	24|24	W	18,28|46	W	21,6|27	T	10|10	T	13|13	T	11|11	W	5,3|8	T	7|7	W	32,25|57	W
HDSC00015	1087649	T	W	26,23|49	W	76,85|161	T	17|17	W	31,40|71	T	17|17	T	25|25	T	29|29	A	34|34	W	3,6|9	T	24|24	T	32|32	W	15,23|38	T	32|32	W	4,4|8	W	9,9|18	A	37|37	W	6,3|9	T	15|15	A	52|52	T	10|10	W	3,4|7	T	7|7	A	88|88	W
HDSC00044	440913	C	Y	52,59|111	C	339|339	C	18|18	Y	90,60|150	C	69|69	C	88|88	C	105|105	Y	58,24|82	C	16|16	Y	12,36|48	C	25|25	Y	39,30|69	C	85|85	C	42|42	C	33|33	C	106|106	C	56|56	C	21|21	C	71|71	C	17|17	C	53|53	C	14|14	C	139|139	C
HDSC00008	778744	G	G	99|99	R	262,282|544	R	21,16|37	R	106,122|228	G	67|67	G	49|49	G	52|52	R	71,74|145	G	4|4	G	112|112	G	68|68	G	84|84	R	64,60|124	R	25,62|87	R	14,27|41	G	153|153	G	100|100	G	34|34	G	158|158	G	49|49	R	25,24|49	G	7|7	R	108,104|212	G
HDSC00008	959223	G	R	14,8|22	R	30,41|71	G	5|5	R	14,27|41	A	17|17	G	29|29	A	31|31	R	6,14|20	R	3,1|4	G	19|19	A	22|22	G	25|25	R	6,4|10	R	11,7|18	R	10,9|19	G	44|44	R	7,9|16	R	13,4|17	A	16|16	A	14|14	A	17|17	R	6,4|10	A	59|59	G
HDSC00008	1032908	C	Y	19,15|34	C	115|115	C	13|13	C	47|47	n	0	C	27|27	C	21|21	C	27|27	C	2|2	C	46|46	C	20|20	C	26|26	C	24|24	C	26|26	C	24|24	C	43|43	Y	4,10|14	C	13|13	C	29|29	C	5|5	Y	5,5|10	C	6|6	C	54|54	C
HDSC00008	1242612	C	Y	33,30|63	Y	76,73|149	n	0	Y	14,47|61	T	22|22	T	17|17	T	27|29	Y	18,8|26	C	8|8	Y	13,13|26	T	19|19	C	23|23	T	8|8	T	20|20	N	0|2	C	34|34	C	28|28	T	6|6	C	16|16	T	17|17	C	6|6	T	7|7	Y	17,17|34	C
HDSC00041	358633	C	Y	25,30|55	C	138|138	C	14|14	Y	36,33|69	Y	16,9|25	C	24|24	C	60|60	Y	13,11|24	C	1|1	C	33|33	Y	22,11|33	C	25|25	Y	12,22|34	C	33|33	C	23|23	C	49|49	Y	31,22|53	C	4|4	C	44|44	Y	15,4|19	C	6|6	C	10|10	C	64|64	Y
HDSC00041	603078	C	C	39|39	S	114,164|278	C	7|7	S	52,64|116	C	10|10	S	17,12|29	C	31|31	S	29,21|50	G	2|2	S	27,19|46	C	48|48	C	77|77	C	45|45	C	40|40	S	18,18|36	C	81|81	S	25,28|53	S	18,14|32	C	53|53	S	8,10|18	C	15|15	C	14|14	S	35,43|78	S
HDSC00080	247750	G	S	55,53|108	S	269,202|471	C	29|29	S	129,108|237	S	49,31|80	S	62,38|100	G	56|56	C	128|128	n	0	S	96,75|171	G	95|95	S	39,49|88	G	115|115	S	36,49|85	S	33,21|54	G	164|164	G	83|83	n	0	G	73|73	S	10,13|23	S	29,10|39	G	9|9	S	85,92|177	S
HDSC00036	194974	A	W	34,19|53	W	120,117|237	W	15,6|21	T	63|63	W	12,15|27	W	38,24|62	W	22,22|44	A	54|54	A	5|5	W	26,26|52	A	53|53	T	35|35	W	15,24|39	A	36|36	T	21|21	W	24,38|62	A	34|34	W	10,13|23	T	88|88	W	16,14|30	A	24|24	A	3|4	W	56,49|105	A
HDSC00036	195138	T	T	51|51	Y	123,120|243	T	21|21	T	70|70	T	25|25	T	64|64	T	44|44	Y	36,18|54	T	5|5	T	54|54	T	56|56	T	38|38	Y	15,23|38	Y	14,23|37	T	22|22	Y	24,37|61	Y	19,16|35	T	23|23	T	87|87	T	30|30	Y	7,17|24	T	5|5	Y	57,45|102	T
HDSC00036	796406	C	Y	44,28|72	C	428|428	C	28|28	Y	111,72|183	C	28|28	C	33|33	C	106|106	C	61|61	C	19|19	C	94|94	C	97|97	Y	65,24|89	C	89|89	C	31|31	C	71|71	Y	39,49|88	C	53|53	C	44|44	C	141|141	C	25|25	C	27|27	C	33|33	Y	89,132|221	C
HDSC00007	184228	G	R	36,26|62	G	198|198	R	7,6|13	R	43,29|72	G	14|15	G	26|26	n	0	G	58|58	G	10|10	G	30|30	R	20,8|28	G	39|39	G	56|56	G	15|15	G	26|26	R	22,50|72	G	24|30	G	16|16	R	13,27|40	A	19|19	R	15,15|30	G	5|5	R	59,48|107	R
HDSC00007	859613	G	R	73,54|127	R	228,155|383	G	49|49	A	169|169	G	43|43	G	87|87	G	89|89	R	45,42|87	R	22,18|40	G	122|122	R	22,39|61	G	46|46	A	99|99	R	12,22|34	G	57|57	R	84,59|143	R	45,37|82	G	58|58	R	41,23|64	R	25,24|49	A	45|45	R	10,12|22	A	220|220	R
HDSC00007	1257946	C	Y	17,21|38	Y	60,75|135	n	0	T	69|69	T	25|25	C	8|10	T	22|22	Y	11,23|34	C	3|3	C	59|59	Y	22,11|33	C	8|8	Y	16,22|38	Y	15,7|22	Y	7,25|32	Y	36,51|87	Y	7,16|23	T	9|10	T	46|46	Y	8,8|16	T	27|27	C	2|2	T	120|120	Y
HDSC00002	279707	C	S	55,55|110	S	215,215|430	C	23|23	S	70,57|127	C	58|58	C	67|67	C	33|33	S	73,49|122	S	9,4|13	C	87|87	C	74|74	C	50|50	S	69,39|108	S	36,21|57	C	56|56	C	119|119	S	35,35|70	C	29|29	C	57|57	C	20|20	G	34|34	C	18|18	S	101,42|143	C
HDSC00002	413206	C	Y	31,17|48	T	173|173	T	18|18	T	67|67	T	39|39	T	31|31	n	0	T	29|29	T	7|7	T	28|28	T	24|24	T	31|31	Y	22,12|34	T	21|21	T	50|50	T	68|68	Y	14,19|33	T	21|21	T	44|44	T	9|9	Y	12,14|26	T	8|8	T	80|81	T
HDSC00002	1499493	G	G	43|43	R	47,73|120	R	6,7|13	G	53|53	R	26,12|38	R	20,27|47	A	26|26	G	29|29	G	11|11	R	15,31|46	G	32|32	R	17,10|27	G	63|63	G	25|25	G	41|41	R	26,51|77	R	14,14|28	R	6,11|17	G	92|92	G	26|26	G	28|28	R	5,6|11	G	77|78	R
HDSC00002	1591561	G	K	18,14|32	K	87,41|129	K	4,9|13	G	64|64	n	0	K	7,4|11	N	0|1	G	35|35	G	4|5	K	8,13|21	T	17|17	K	10,18|28	K	23,16|39	G	16|16	K	8,10|18	K	27,18|45	T	23|23	G	17|18	K	10,12|22	K	5,6|11	K	5,3|8	n	0	G	61|61	K
HDSC00046	457943	G	G	314|314	R	1091,121|1213	G	25|25	R	394,271|665	R	37,74|111	R	145,49|194	A	325|325	R	353,69|422	R	7,19|26	R	239,187|426	R	30,26|56	R	225,110|335	G	120|120	G	137|137	G	119|119	R	305,247|552	G	169|169	G	78|79	G	31|31	G	22|22	G	22|22	G	65|65	G	397|397	R
HDSC00016	149019	T	Y	32,31|63	T	258|258	T	18|18	T	96|96	T	68|68	T	38|38	T	70|70	T	68|68	T	14|14	Y	20,43|63	Y	17,37|54	Y	20,15|35	T	54|54	Y	9,9|18	T	38|38	T	74|74	Y	8,12|20	T	32|32	T	33|33	T	28|28	Y	16,3|19	T	12|12	Y	64,56|120	Y
HDSC00016	324641	G	R	69,79|148	R	154,188|342	A	37|37	A	133|133	A	63|63	R	13,31|44	R	56,43|99	R	27,34|61	A	12|12	R	29,72|101	R	44,32|76	R	13,21|34	R	30,28|58	G	47|47	A	47|47	R	65,41|106	G	57|57	A	31|31	G	112|112	A	51|51	R	5,17|22	R	14,10|24	G	150|150	G
HDSC00016	787156	G	G	111|111	K	177,181|358	G	2|2	G	26|26	K	4,3|7	K	2,4|6	G	11|11	K	2,6|8	G	1|1	G	8|8	G	8|8	G	4|4	G	4|4	K	15,24|39	G	35|35	K	60,89|149	K	24,16|40	G	47|47	G	67|67	G	27|27	G	38|38	G	4|4	K	67,66|133	K
HDSC00016	1053387	T	Y	60,39|99	Y	212,208|420	T	36|36	Y	72,75|147	T	47|50	T	60|60	Y	79,49|128	T	100|100	Y	6,5|11	C	89|89	Y	80,39|119	C	80|80	C	99|99	Y	22,23|45	Y	33,33|66	T	113|113	Y	26,36|62	T	22|22	C	46|46	T	53|53	C	42|42	C	16|16	Y	69,76|145	Y
HDSC00072	340149	A	R	10,23|33	G	85|85	G	13|13	G	58|58	G	27|27	G	27|27	R	20,14|34	R	14,18|32	R	3,4|7	R	11,11|22	G	35|35	G	27|27	G	21|21	G	17|17	G	22|22	R	20,13|33	G	13|13	R	12,8|21	R	12,19|31	R	1,4|5	G	12|12	A	2|2	R	18,24|42	R
HDSC00072	439415	A	R	14,23|37	R	88,71|159	R	10,5|15	R	25,31|56	A	15|15	R	15,11|26	R	14,9|23	R	25,23|48	A	7|7	R	24,20|44	R	6,5|11	G	29|29	A	30|30	R	18,12|30	A	31|31	A	46|46	R	16,12|28	A	21|21	R	21,13|34	A	13|13	G	6|6	A	7|7	R	31,37|68	R
HDSC00084	469696	C	Y	15,25|40	C	167|167	T	11|11	Y	22,37|59	C	17|17	Y	8,21|29	C	38|38	Y	16,6|22	Y	9,3|12	C	33|33	C	27|27	C	24|24	C	32|32	C	28|28	Y	17,18|35	Y	44,35|79	C	28|28	C	17|17	C	30|30	C	20|20	C	10|10	C	15|15	C	80|80	C
HDSC00084	668913	T	Y	62,63|125	Y	207,208|415	T	13|13	T	165|165	Y	40,27|67	Y	12,21|33	C	60|60	Y	64,45|109	Y	9,2|11	Y	49,45|94	C	39|39	Y	48,17|65	Y	29,35|64	C	63|63	T	35|35	Y	67,64|131	C	66|66	Y	24,15|39	Y	26,47|73	Y	41,31|72	Y	22,23|45	T	17|17	C	134|134	C
HDSC00048	247473	T	A	142|142	W	187,230|417	A	19|19	W	90,97|187	A	64|64	W	29,49|78	W	60,60|120	A	123|123	W	7,20|27	A	122|122	A	69|69	A	92|92	W	54,83|137	W	41,18|59	W	24,36|60	W	58,135|193	A	65|65	A	21|21	W	40,34|74	A	42|42	A	76|76	A	21|21	W	75,122|197	A
HDSC00048	263785	T	K	32,17|49	K	62,61|123	T	10|10	K	27,37|64	T	45|45	T	36|36	K	14,24|38	K	17,26|43	T	12|12	G	34|34	T	17|17	K	13,8|21	K	11,19|30	K	16,6|22	T	35|35	K	22,20|42	K	14,16|30	K	9,15|24	T	41|41	K	11,3|14	G	25|25	K	4,10|14	K	40,33|73	G
HDSC00048	510557	G	K	39,24|63	G	171|171	G	7|7	K	30,31|61	G	31|31	G	43|43	G	64|64	G	44|44	G	23|23	K	16,21|37	G	44|44	G	37|37	G	38|38	G	12|14	G	12|12	K	49,32|81	G	41|41	G	7|7	G	35|35	G	7|7	K	5,19|24	G	2|2	K	37,64|101	K
HDSC00091	210902	C	C	78|78	Y	80,87|167	Y	8,3|11	C	110|110	C	36|36	Y	16,9|25	C	91|91	Y	63,42|105	C	6|6	C	37|37	C	63|63	C	44|44	C	58|58	Y	10,24|34	C	66|66	Y	25,60|85	Y	23,32|55	C	38|38	C	74|74	C	33|33	C	21|21	C	9|9	Y	48,81|129	Y
HDSC00093	135592	C	C	83|83	S	146,136|282	C	28|28	S	55,72|127	C	44|44	C	61|61	C	89|89	S	29,21|50	C	15|15	C	111|111	S	30,9|39	C	48|48	C	68|68	S	30,32|62	C	63|63	C	138|138	C	25|25	C	46|46	S	43,38|81	C	23|23	S	18,33|51	C	23|23	S	84,92|176	C
HDSC00093	630159	C	Y	13,15|28	C	162|162	Y	3,4|7	C	41|41	C	29|29	C	4|4	Y	20,28|48	C	41|41	Y	3,3|6	Y	17,28|45	C	44|44	C	20|20	Y	12,22|34	Y	8,8|16	C	33|33	C	58|58	C	29|29	C	14|17	C	40|40	Y	13,5|18	Y	7,16|23	C	6|6	C	68|68	C
HDSC00003	72363	G	R	17,11|28	R	54,38|92	A	9|9	R	18,14|32	A	21|21	A	16|16	G	18|18	R	14,13|27	R	3,3|6	G	18|18	A	8|8	R	12,11|23	R	12,14|26	A	13|13	A	22|22	R	22,17|39	R	11,8|19	R	11,4|15	A	19|19	R	3,6|9	G	10|10	A	15|15	R	23,33|56	G
HDSC00003	938232	A	A	104|104	R	150,132|282	R	36,13|49	R	68,54|122	R	52,29|81	R	26,22|48	A	102|104	A	121|121	A	9|9	A	116|116	A	89|89	A	47|47	R	74,23|97	R	15,19|34	G	35|35	R	73,45|118	A	65|65	A	67|67	A	76|76	A	35|35	A	36|36	R	13,20|33	R	116,79|195	A
HDSC00003	1038389	C	M	34,28|62	C	183|183	C	23|23	M	39,36|75	C	15|15	C	40|40	C	64|64	C	57|57	C	9|9	C	32|39	C	13|13	C	26|26	C	37|37	M	8,11|19	C	1|1	M	17,35|52	C	32|32	C	25|25	M	34,16|50	C	22|22	M	4,10|14	C	17|17	M	29,52|81	M
HDSC00003	1318429	C	C	122|122	Y	191,205|396	C	25|25	Y	92,64|156	C	64|64	Y	10,47|57	C	53|53	C	88|88	C	4|4	C	119|119	C	16|16	C	33|33	C	92|92	Y	12,29|41	Y	40,38|78	Y	57,74|131	C	55|55	C	37|37	C	82|82	C	46|46	C	33|33	C	31|31	Y	122,102|224	C
HDSC00003	1500965	T	Y	48,69|117	Y	259,188|447	T	15|15	Y	68,84|152	Y	61,45|106	C	71|71	T	129|129	Y	30,22|52	n	0	T	87|87	C	76|76	Y	75,49|124	Y	46,70|116	Y	54,18|72	n	0	Y	52,60|112	Y	44,24|68	Y	7,17|24	Y	30,33|63	Y	14,38|52	T	45|45	T	21|21	Y	83,80|163	T
HDSC00018	494141	T	T	33|33	Y	55,74|129	T	22|22	T	62|62	T	28|28	Y	16,17|33	T	35|35	Y	10,30|40	T	5|5	Y	20,21|41	T	34|34	Y	19,10|29	T	28|28	Y	9,8|17	T	25|25	Y	21,26|47	Y	15,17|32	T	14|14	T	48|48	T	28|28	T	15|15	T	12|12	T	55|55	Y
HDSC00018	888992	G	R	31,17|48	R	144,102|246	G	28|28	G	69|69	R	23,25|48	A	34|34	R	19,36|55	A	45|45	G	12|12	A	62|62	R	10,17|27	A	49|49	G	95|95	A	34|34	G	47|47	A	84|84	A	77|77	R	12,12|24	R	41,31|72	G	28|34	G	18|18	R	9,7|16	R	69,56|125	R
HDSC00104	384884	G	G	96|96	R	191,183|374	G	30|30	R	56,76|132	G	95|95	G	48|48	G	101|101	R	36,65|101	G	11|11	G	98|98	G	69|69	G	64|64	G	98|98	R	41,34|75	G	46|46	G	140|140	G	55|55	G	52|52	G	100|100	G	38|38	R	12,21|33	G	25|25	R	124,124|248	R
HDSC00104	685927	C	M	17,13|30	C	109|109	C	16|20	M	42,22|64	C	31|31	C	26|26	C	2|2	C	42|42	C	6|6	C	36|36	C	29|29	C	18|18	M	17,7|24	C	32|32	A	14|14	M	18,35|53	M	6,11|17	C	16|20	C	28|28	M	6,7|13	M	7,9|16	C	9|9	M	32,37|69	M
HDSC00101	556750	G	R	40,13|53	G	182|182	R	25,7|32	R	30,25|55	G	12|12	R	25,12|37	G	66|66	R	41,15|56	G	7|7	G	55|55	A	66|66	G	38|38	G	32|32	R	22,12|34	R	11,15|26	G	57|57	G	33|33	G	27|27	R	31,16|47	G	18|18	R	4,10|14	G	15|15	G	102|102	G
HDSC00101	582327	A	A	31|31	R	64,48|112	R	8,4|12	A	33|33	A	13|13	R	7,4|11	A	22|22	R	23,16|39	A	11|11	R	19,13|32	A	24|24	R	16,7|23	R	10,21|31	R	10,8|18	A	11|11	A	47|47	R	18,6|24	A	8|8	A	16|16	R	10,4|14	A	13|13	R	3,7|10	R	15,26|41	R
HDSC00095	617355	A	M	31,26|57	M	137,102|239	A	61|61	C	115|115	A	25|25	M	31,34|65	C	76|76	M	35,38|73	n	0	C	69|69	A	33|33	C	63|63	A	34|34	A	47|47	A	63|63	A	78|78	M	38,47|85	M	18,10|28	A	81|81	A	24|24	A	44|44	A	26|26	C	110|110	M
HDSC00095	617412	T	T	30|30	W	52,76|128	T	31|31	W	39,30|69	T	15|15	W	18,17|35	W	22,18|40	T	45|45	n	0	W	27,10|37	T	22|22	W	9,22|31	T	19|19	T	27|27	T	36|36	T	43|43	W	26,20|46	T	15|15	T	45|45	T	14|14	T	23|23	T	14|14	W	31,34|65	W
HDSC00004	363847	C	M	35,30|65	A	135|135	C	4|4	A	59|59	A	11|11	M	9,14|23	n	0	M	32,36|68	M	10,2|12	M	12,14|26	A	34|34	M	18,15|33	M	13,29|42	M	10,9|19	M	12,14|26	A	57|57	A	40|40	A	14|14	M	22,14|36	A	9|9	A	15|15	A	5|5	A	67|69	A
HDSC00004	1189894	G	K	55,80|135	G	422|422	G	41|41	K	113,93|206	G	65|65	G	44|44	G	63|63	G	103|103	G	25|25	G	115|115	K	82,48|130	G	103|103	K	57,55|112	G	65|65	K	22,37|59	K	75,79|154	K	40,58|98	T	29|29	K	43,53|96	G	64|64	K	28,17|45	G	7|7	K	135,93|228	K
HDSC00004	1319883	A	A	51|51	W	79,98|177	A	14|14	W	18,42|60	A	16|16	A	28|28	A	1|1	W	38,37|75	A	4|4	A	38|38	W	19,13|32	A	51|51	A	32|32	W	16,13|29	A	36|36	A	72|72	A	35|35	A	27|27	A	77|77	A	5|5	W	5,24|29	T	3|3	W	53,59|112	W
HDSC00050	124333	T	Y	70,25|95	T	414|414	T	46|46	T	146|146	T	84|84	T	60|60	T	83|83	T	94|94	T	12|12	Y	88,74|162	T	53|53	Y	70,35|105	T	115|115	Y	11,29|40	T	48|48	T	121|121	T	68|69	T	34|34	T	86|86	T	32|32	Y	31,12|43	T	11|11	Y	119,73|192	Y
HDSC00050	382516	T	T	24|24	K	64,57|121	T	30|30	T	76|76	T	40|40	T	25|25	T	36|36	K	20,26|46	T	6|6	T	46|46	T	43|43	T	27|27	T	43|43	K	14,8|22	T	31|31	K	30,28|58	K	10,15|25	T	27|27	T	39|39	T	10|10	T	21|21	T	3|3	K	39,42|81	K
HDSC00050	440549	T	K	53,46|99	K	126,122|248	K	13,6|19	K	42,49|91	K	35,33|68	K	15,31|46	K	26,73|99	T	81|81	K	6,2|8	G	89|89	T	18|18	G	56|56	G	81|81	K	37,12|49	G	47|47	T	130|130	T	27|27	G	24|24	K	43,24|67	G	28|28	G	58|58	G	10|10	K	44,66|110	K
HDSC00092	500829	G	R	55,57|112	G	342|342	R	16,17|33	R	93,89|182	G	61|61	G	53|53	G	120|120	G	129|129	G	17|17	G	120|120	G	121|121	G	70|70	G	89|89	R	33,33|66	R	26,24|50	R	98,84|182	R	45,24|69	G	37|37	G	80|80	G	56|56	R	9,5|14	G	17|17	R	132,132|264	R
HDSC00092	668465	G	G	84|84	R	103,76|179	n	0	R	22,23|45	G	9|9	G	32|32	n	0	G	38|38	G	2|2	R	22,15|37	G	25|25	R	16,13|29	G	28|28	R	15,17|32	A	15|15	R	34,30|64	R	9,14|23	R	7,16|23	G	51|51	G	9|9	G	13|13	G	2|2	G	89|89	G
HDSC00092	668494	G	R	42,121|163	R	188,142|330	n	0	R	41,41|82	A	18|18	R	35,27|62	n	0	R	37,32|69	G	4|4	A	69|69	R	26,23|49	A	56|56	G	54|54	R	27,35|62	A	30|30	R	64,57|121	R	16,29|45	A	44|44	R	21,80|102	A	17|17	G	24|24	G	4|4	G	175|175	G
HDSC00065	173548	T	T	80|80	Y	177,157|334	T	38|38	Y	42,32|74	Y	26,37|63	Y	16,25|41	T	66|66	Y	72,63|135	T	22|22	T	127|127	T	66|66	Y	22,23|45	C	55|55	Y	21,25|46	T	29|29	T	111|111	Y	38,33|71	T	11|11	T	92|92	C	8|8	Y	22,11|33	T	24|24	Y	86,91|177	T
HDSC00068	115219	T	Y	25,22|47	Y	119,114|233	Y	13,11|24	T	76|76	Y	18,22|40	T	35|35	Y	34,24|58	C	69|69	T	4|4	T	82|82	n	0	T	30|30	T	54|54	Y	16,17|33	T	38|38	Y	32,16|48	Y	19,16|35	T	14|14	T	29|29	T	19|19	T	28|28	T	6|7	Y	39,31|70	Y
HDSC00068	391273	T	Y	32,46|78	T	286|286	T	16|16	T	112|112	T	43|43	T	49|49	T	44|44	Y	27,28|55	T	5|5	T	26|26	T	48|48	T	40|40	T	26|26	Y	11,15|26	T	38|38	Y	35,27|62	Y	12,30|42	T	26|26	T	46|46	T	27|27	T	27|27	T	9|9	T	157|157	Y
HDSC00019	46776	T	W	69,66|135	T	423|423	T	18|18	W	91,85|176	W	24,37|61	T	68|68	T	117|117	T	110|110	T	18|18	W	63,28|91	T	73|73	T	83|83	A	51|51	W	30,17|47	T	90|90	W	46,46|92	T	63|63	T	26|26	W	51,40|91	W	6,19|25	W	10,10|20	T	16|20	W	114,72|186	W
HDSC00019	117271	C	C	47|47	Y	85,122|207	Y	6,6|12	Y	48,36|84	C	19|19	Y	24,22|46	C	52|52	C	38|38	Y	2,4|6	C	56|56	T	27|27	C	29|29	C	48|48	Y	12,14|26	T	5|5	Y	41,24|65	C	37|37	C	13|13	Y	8,23|31	C	8|8	C	29|29	C	7|7	Y	35,49|84	C
HDSC00019	583701	T	Y	79,12|91	Y	71,46|117	C	47|47	Y	22,12|34	C	42|45	C	63|63	T	19|19	Y	57,10|67	C	5|5	T	11|11	C	43|43	Y	42,6|48	Y	9,16|25	Y	7,4|11	C	36|36	Y	20,15|35	Y	46,10|56	Y	17,8|25	Y	43,8|51	Y	21,6|27	T	5|5	Y	9,5|14	Y	19,25|44	T
HDSC00019	1086672	G	R	12,46|58	R	149,132|281	A	5|5	R	62,65|127	G	43|46	A	71|71	R	14,38|54	R	13,20|33	R	9,5|14	G	75|75	A	45|45	R	14,46|60	R	13,26|39	R	17,8|25	A	56|56	R	46,36|82	R	8,17|25	R	10,14|24	R	12,25|37	R	5,13|18	G	17|17	G	1|2	R	47,50|97	G
HDSC00074	23613	C	Y	17,16|33	C	127|127	Y	11,6|17	Y	30,30|60	C	25|25	Y	11,19|30	Y	29,10|39	Y	10,22|32	C	8|8	C	42|42	Y	9,15|24	C	35|35	C	27|27	C	22|22	C	45|45	Y	24,35|59	C	34|34	Y	6,8|14	C	45|45	Y	5,16|21	C	12|13	C	12|12	C	71|71	C
HDSC00074	154479	A	A	50|50	R	78,150|228	A	13|13	A	88|88	A	17|17	R	10,10|20	A	53|53	R	40,26|66	A	6|6	A	27|27	A	45|45	A	20|20	R	17,33|50	R	12,4|16	A	28|28	R	33,57|90	R	34,9|43	A	16|16	A	57|57	A	14|14	A	26|26	R	13,6|19	R	45,55|100	R
HDSC00058	542363	C	M	32,46|78	M	170,158|328	A	50|50	M	39,24|63	M	19,21|40	A	58|58	C	67|67	M	32,43|75	M	11,2|13	C	44|44	A	29|29	M	25,18|43	C	43|51	M	44,25|69	A	28|28	M	37,76|113	M	21,40|61	M	31,30|61	M	39,31|70	M	25,8|33	C	18|18	M	9,5|14	M	91,91|182	C
HDSC00081	71676	A	A	80|80	W	89,50|139	A	12|12	A	32|32	A	20|20	A	22|22	A	41|41	W	31,25|56	A	9|9	W	24,18|42	A	39|39	W	7,11|18	A	15|15	A	14|14	A	30|30	W	11,24|35	A	21|21	A	23|23	A	19|19	A	16|16	W	10,4|14	A	11|11	W	29,31|60	W
HDSC00081	725642	C	M	78,56|134	C	278|278	C	18|18	M	42,91|133	C	65|65	M	42,43|85	C	84|84	M	36,9|45	C	13|13	C	80|80	C	19|19	M	21,17|38	C	68|68	C	28|28	C	33|33	M	46,70|116	M	10,25|35	C	43|43	C	77|77	C	51|51	C	16|16	C	21|21	M	81,94|175	M
HDSC00081	1015506	G	G	133|133	R	172,197|369	R	19,34|53	R	54,80|134	R	51,40|91	G	83|83	G	108|108	R	88,55|143	R	8,10|18	G	112|112	R	39,41|80	G	52|52	R	55,59|114	G	66|66	G	91|92	R	63,69|132	G	82|82	R	17,7|24	R	29,13|42	R	14,39|53	R	27,20|47	A	41|41	R	97,60|157	G
HDSC00056	137929	A	A	59|59	W	120,154|274	A	40|40	A	138|138	A	28|28	A	53|53	A	119|119	W	50,44|94	A	10|10	W	52,73|125	A	52|52	W	37,19|56	A	84|84	A	50|50	A	36|36	W	47,56|103	A	64|64	A	29|29	A	100|100	A	51|51	W	17,13|30	A	24|24	W	49,50|99	W
HDSC00107	227216	C	S	27,48|75	C	271|271	C	19|19	C	80|80	C	67|67	S	18,52|70	C	57|57	S	30,36|66	C	5|5	S	26,20|46	S	21,17|38	S	20,26|46	C	52|52	S	32,12|44	C	16|16	C	85|85	C	48|48	S	9,11|20	C	53|53	S	6,17|23	C	28|28	S	8,5|13	C	147|147	C
HDSC00083	446562	T	K	28,77|105	K	177,159|336	K	11,8|19	T	178|178	K	29,29|58	G	43|43	G	40|40	K	46,62|108	G	9|9	G	72|72	K	20,25|45	G	50|50	T	51|51	K	23,20|43	T	73|73	K	44,38|82	K	38,29|67	T	40|40	G	77|77	G	36|36	T	33|33	K	11,4|15	T	196|196	K
HDSC00083	732013	C	C	142|142	Y	183,134|317	C	25|25	C	138|138	Y	17,31|48	Y	29,29|58	C	31|31	C	109|109	C	4|4	Y	45,34|79	Y	40,31|71	Y	34,20|54	C	77|77	C	52|52	Y	22,20|42	Y	40,80|120	Y	60,34|94	Y	10,19|29	C	33|33	T	50|50	C	50|50	C	21|21	C	171|171	Y
HDSC00098	642386	T	T	95|95	Y	132,128|260	Y	6,6|12	Y	54,34|88	T	30|30	Y	12,12|24	T	99|99	Y	17,37|54	n	0	T	66|66	T	38|38	Y	38,24|62	T	51|51	Y	14,32|46	T	15|15	T	68|68	Y	16,47|63	T	36|36	T	48|48	T	28|28	Y	8,8|16	T	15|15	Y	45,58|103	T
HDSC00098	642441	T	K	71,21|92	T	265|265	T	14|14	T	87|87	T	29|29	K	12,10|22	K	49,47|96	T	58|58	n	0	K	36,32|68	K	24,14|38	T	62|62	T	53|53	T	46|46	K	5,15|20	T	72|72	K	43,14|57	T	39|39	G	46|46	T	26|26	T	16|16	T	12|12	K	52,46|98	K
HDSC00109	596434	G	R	19,9|28	G	126|126	G	9|9	R	13,22|35	G	10|10	G	34|34	G	9|9	R	26,13|39	G	5|5	G	34|34	G	4|4	R	14,5|19	G	33|33	R	6,8|14	G	11|11	G	48|48	R	18,15|33	G	8|8	G	22|22	G	17|17	G	23|23	G	8|8	R	23,30|53	G
HDSC00085	271903	T	Y	22,46|68	T	407|407	T	22|22	T	153|153	C	37|37	T	38|38	C	42|42	T	81|81	T	16|16	T	82|82	T	66|66	T	32|32	T	27|27	T	62|62	T	38|38	T	110|110	Y	31,20|51	Y	18,10|28	T	70|70	Y	18,22|40	Y	8,15|23	T	11|11	T	121|121	T
HDSC00085	717835	C	C	50|50	Y	112,96|208	C	10|10	C	57|57	C	31|31	C	19|19	C	35|35	Y	22,25|47	C	7|7	Y	23,9|32	C	35|35	Y	16,15|31	C	43|43	C	16|16	C	36|36	Y	25,17|42	C	30|30	C	31|31	C	39|39	C	24|24	Y	10,7|17	C	20|20	Y	25,29|54	Y
HDSC00014	885781	G	G	31|31	R	76,54|130	G	26|26	G	66|66	G	30|30	R	13,20|33	G	42|42	R	29,20|49	G	11|11	G	23|23	G	22|22	G	31|31	G	41|41	R	8,24|32	G	24|24	R	17,23|40	R	22,11|33	G	23|23	G	37|37	G	9|9	G	19|19	G	2|2	R	54,74|128	R
HDSC00014	936433	T	Y	47,101|148	T	512|512	Y	9,24|33	Y	62,137|199	Y	28,30|58	Y	44,37|81	T	130|130	Y	87,70|157	T	25|25	T	146|147	T	109|109	T	61|61	T	102|102	T	53|53	T	90|90	Y	82,102|184	T	61|61	T	50|50	T	149|149	T	39|39	T	66|67	T	19|19	T	157|157	T
HDSC00099	261717	T	T	95|95	W	117,303|420	T	32|32	T	126|126	T	80|80	T	44|44	T	108|108	W	32,49|81	W	3,4|7	W	29,53|82	T	116|116	W	22,48|70	T	48|48	T	49|49	T	68|68	W	46,50|96	T	102|102	T	45|45	T	109|109	T	12|12	W	10,18|28	T	52|52	W	94,74|168	W
HDSC00110	513731	G	G	64|64	R	107,111|218	G	26|26	G	133|133	G	46|46	G	35|35	G	51|51	R	18,42|60	G	8|8	G	43|43	G	26|26	G	74|74	R	13,16|29	R	6,10|16	G	68|68	R	25,51|76	R	18,15|33	G	30|30	G	52|52	G	13|13	R	7,7|14	G	4|4	R	31,53|84	R
HDSC00110	654892	C	Y	14,11|25	C	160|160	Y	4,3|7	C	71|71	T	11|12	Y	19,16|35	C	21|21	Y	16,18|34	C	4|4	C	45|45	C	36|36	C	27|27	C	29|29	Y	15,10|25	C	19|19	C	52|52	Y	7,13|20	Y	2,11|13	C	30|30	Y	9,16|25	C	33|33	C	4|4	C	90|90	Y
HDSC00110	654920	A	W	24,19|43	W	129,168|297	T	13|13	W	78,51|129	T	22|24	T	64|64	T	35|35	W	30,34|64	T	8|8	W	45,41|86	A	64|64	W	24,27|51	W	41,14|55	W	27,19|46	T	32|34	A	98|98	W	11,27|38	W	3,19|22	W	29,27|56	W	18,31|49	A	61|61	A	8|8	A	165|165	W
HDSC00094	328144	G	R	26,21|47	R	54,63|117	R	21,3|24	G	88|88	A	5|5	R	13,19|32	G	28|28	G	49|49	G	13|13	R	16,16|32	R	23,7|30	R	17,19|36	R	19,20|39	G	29|29	R	27,17|44	R	37,31|68	A	37|37	R	5,13|18	R	32,21|53	G	16|16	R	9,9|18	R	13,2|15	G	72|72	R
HDSC00094	379876	A	W	27,18|45	A	144|144	A	13|13	A	80|80	A	8|8	A	34|34	n	0	A	49|49	A	10|10	A	67|67	A	14|14	A	27|27	W	30,4|34	A	29|29	A	13|13	A	66|66	W	11,11|22	A	25|25	W	17,31|48	A	1|1	W	13,3|16	A	2|2	A	86|86	A
HDSC00094	455166	T	T	78|78	Y	139,111|250	T	19|19	Y	43,62|105	T	2|2	Y	26,12|38	T	39|39	T	94|94	T	5|5	T	75|75	T	30|30	Y	18,5|23	T	71|71	Y	50,15|65	T	26|26	Y	35,37|72	T	46|46	T	12|12	T	23|23	T	27|27	Y	8,16|24	T	17|17	T	131|131	Y
HDSC00023	103535	G	R	16,28|44	G	133|133	R	7,9|16	R	19,22|41	R	5,9|14	R	14,17|31	R	33,17|50	R	20,16|36	G	12|12	G	22|22	R	24,15|39	R	9,14|23	G	26|26	G	9|9	R	7,16|23	G	34|34	G	48|48	G	26|26	G	42|42	G	8|8	R	8,7|15	G	14|14	G	62|62	R
HDSC00023	180813	C	M	51,42|93	M	108,141|249	C	15|15	M	35,82|117	M	27,32|59	A	33|33	C	38|38	A	87|87	N	0|1	M	38,25|63	A	68|68	A	58|58	M	32,31|63	M	15,24|39	M	10,31|41	C	93|93	M	41,34|75	A	13|13	A	45|45	M	26,5|31	M	22,15|37	M	16,7|23	M	54,70|124	A
HDSC00023	500602	A	C	68|68	M	171,224|395	C	32|32	C	150|150	C	85|85	M	27,37|64	C	92|92	M	32,67|99	C	13|13	C	46|46	C	81|81	C	51|51	C	52|52	M	34,23|57	C	48|48	M	74,87|161	M	49,43|92	C	14|14	C	92|92	C	23|23	C	10|10	C	29|29	M	67,53|120	M
HDSC00023	1243658	C	Y	31,20|51	C	162|162	Y	3,7|10	Y	31,27|58	C	14|14	Y	20,13|33	T	52|52	Y	34,19|53	C	7|7	C	52|52	T	33|33	C	23|23	C	31|31	C	17|17	C	26|26	Y	37,17|54	C	26|26	C	21|21	C	34|34	Y	10,7|17	C	15|15	C	11|13	C	69|69	C
HDSC00087	378083	T	W	66,21|87	T	227|227	T	39|39	W	105,40|145	T	53|53	W	23,21|44	W	25,30|55	W	35,34|69	T	17|17	T	99|99	T	66|66	W	30,14|44	T	34|34	T	32|32	W	17,34|51	W	61,50|111	W	25,18|43	W	22,20|42	T	68|68	W	13,13|26	T	26|26	T	13|13	W	87,105|192	W
HDSC00087	418602	G	R	21,34|55	R	71,85|156	R	10,7|17	R	27,26|53	A	23|23	R	11,11|22	A	47|47	R	12,10|22	A	8|8	G	45|45	A	23|23	A	17|17	R	28,15|43	R	5,9|14	A	31|31	A	53|53	A	35|35	A	18|18	A	39|39	A	10|10	G	31|31	A	6|6	R	20,35|55	A
HDSC00055	63754	T	K	13,24|37	K	49,33|82	G	14|14	K	37,17|54	K	15,27|42	G	24|24	T	30|30	K	30,15|45	T	2|3	T	22|22	G	16|16	K	10,16|26	K	8,5|13	K	4,4|8	G	28|28	K	14,17|31	K	18,10|28	K	7,4|11	K	24,13|37	T	13|15	T	14|14	K	4,1|5	K	36,21|57	T
HDSC00055	612721	A	A	36|36	M	69,99|168	A	18|18	M	43,25|68	A	35|35	M	18,19|37	A	62|62	A	43|43	A	10|10	A	51|51	A	39|39	A	29|29	A	20|20	M	26,9|35	C	10|10	M	57,18|75	A	48|48	A	5|5	A	60|60	A	25|25	A	29|29	A	13|13	M	52,32|84	A
HDSC00024	166263	G	K	27,29|56	K	96,92|188	G	1|1	T	87|87	T	13|13	K	26,15|41	T	31|31	K	37,41|78	N	0|1	G	53|53	n	0	K	4,24|28	T	48|48	G	33|33	n	0	K	22,50|72	K	14,25|39	K	9,5|14	T	48|48	T	35|35	G	21|21	K	3,3|6	G	102|102	K
HDSC00024	299529	G	K	21,35|56	G	178|178	K	7,7|14	K	25,33|58	G	40|40	K	18,13|31	G	71|71	G	41|41	G	9|9	G	58|58	G	7|7	G	36|36	G	27|27	G	37|37	G	53|53	K	24,31|55	G	24|24	G	17|17	G	27|27	G	19|19	G	25|25	K	5,4|9	G	63|63	G
HDSC00024	842338	G	G	117|117	R	198,178|376	G	43|43	G	117|117	G	67|67	R	31,30|61	G	106|106	R	51,67|118	G	15|15	G	85|85	G	106|106	G	49|49	R	22,26|48	R	31,21|52	G	76|76	R	57,49|106	R	32,37|69	G	41|41	R	48,32|80	G	46|46	G	40|40	G	13|13	R	89,101|190	R
HDSC00103	539468	C	C	108|108	Y	223,255|478	C	33|33	C	154|154	Y	23,39|62	C	73|73	C	134|134	Y	92,56|148	C	12|12	Y	55,60|115	C	74|74	Y	37,46|83	Y	38,28|66	C	25|25	C	47|47	C	134|134	Y	41,25|66	C	66|66	C	138|138	C	59|59	C	22|22	Y	16,17|33	C	148|148	Y
HDSC00120	616946	T	Y	51,88|139	Y	152,163|315	T	19|19	Y	64,46|110	T	31|31	Y	16,15|31	Y	63,47|110	Y	26,58|84	T	11|11	C	97|97	C	38|38	Y	22,31|53	T	80|80	Y	25,23|48	Y	32,23|55	Y	51,44|95	Y	38,39|77	T	34|34	Y	39,33|72	Y	22,10|32	C	10|10	T	12|12	Y	82,61|143	Y
HDSC00100	422235	T	Y	42,53|95	T	304|304	C	28|28	T	111|111	C	33|33	T	82|82	n	0	T	95|95	T	18|18	T	56|56	T	44|44	T	75|75	Y	45,75|120	Y	29,28|57	Y	19,43|62	T	142|142	Y	34,32|66	Y	27,17|44	Y	29,30|59	Y	19,34|53	Y	6,17|23	T	30|30	Y	100,120|220	Y
HDSC00100	877579	C	Y	39,57|96	Y	119,135|254	C	18|18	T	171|171	C	49|49	C	25|25	C	55|55	Y	37,20|57	C	2|2	C	83|83	C	69|69	T	45|45	C	90|90	Y	12,11|23	C	21|21	Y	45,35|80	T	12|12	C	27|27	Y	37,15|52	C	37|37	C	44|44	C	9|9	C	144|144	C
HDSC00042	138203	T	Y	24,30|54	Y	126,92|218	C	8|13	Y	24,18|42	T	5|6	C	13|13	T	49|49	Y	6,10|16	T	12|12	T	51|51	T	14|30	Y	2,4|6	C	23|23	Y	16,8|24	C	29|29	Y	35,22|57	Y	7,11|18	Y	19,6|25	C	33|35	C	22|22	T	10|10	T	1|1	Y	36,35|71	T
HDSC00042	254029	G	R	19,27|46	G	209|209	G	35|35	R	50,52|102	R	20,8|28	G	46|46	R	19,31|50	G	68|68	G	1|3	R	27,25|52	G	51|51	G	42|42	R	59,25|84	R	13,24|37	G	44|44	R	51,40|91	G	43|43	G	18|18	R	22,20|42	R	14,12|26	R	8,15|23	R	4,10|14	R	63,58|121	R
HDSC00042	429564	A	A	36|36	R	82,96|178	G	15|15	R	37,46|83	A	19|20	R	10,6|16	A	39|39	A	62|62	N	0|1	A	47|47	R	17,17|34	A	41|41	R	19,10|29	R	16,5|21	G	13|13	R	28,34|62	A	24|24	A	18|18	A	39|39	A	17|18	A	24|24	A	12|12	R	37,28|65	A
HDSC00005	85936	A	R	55,34|89	R	179,154|333	G	28|28	G	129|129	G	82|82	R	9,22|31	R	29,32|61	R	18,10|28	G	8|8	R	27,18|45	A	45|45	A	44|44	G	79|79	R	52,10|62	R	10,28|38	A	103|103	G	40|40	R	8,14|22	G	89|89	G	33|33	A	48|48	G	14|14	R	53,138|191	R
HDSC00005	201914	C	Y	76,60|136	C	496|496	C	52|52	Y	82,87|169	Y	35,29|64	C	76|76	C	100|100	Y	89,74|163	Y	4,15|19	Y	100,54|154	C	132|132	C	99|99	T	104|104	C	75|75	C	109|109	C	127|127	Y	32,44|76	C	50|50	Y	43,42|85	T	56|56	C	25|25	Y	1,8|9	Y	100,81|181	Y
HDSC00005	878650	T	T	113|113	K	116,122|238	T	56|56	T	117|117	K	33,37|70	T	77|77	T	47|47	K	10,29|39	T	10|10	K	9,12|21	T	66|66	K	10,15|25	T	68|68	T	53|53	T	74|74	K	36,45|81	T	27|27	T	15|15	T	75|75	T	32|32	K	8,9|17	K	4,4|8	K	70,79|149	K
HDSC00005	1029516	T	T	48|48	Y	56,66|122	T	17|17	T	46|46	T	16|16	T	32|32	T	33|33	Y	13,36|49	T	3|3	Y	21,22|43	T	21|21	Y	25,19|44	T	40|40	T	23|23	T	35|35	Y	29,34|63	T	45|45	T	7|7	T	34|34	T	12|12	Y	5,5|10	T	15|15	Y	28,46|74	Y
HDSC00005	1348513	T	Y	55,29|84	T	278|278	T	33|33	T	98|98	T	40|40	T	53|53	T	30|30	Y	45,45|90	T	16|16	T	97|97	T	73|73	T	34|34	T	14|14	Y	13,26|39	T	59|59	Y	23,24|47	Y	44,32|76	T	17|17	Y	19,32|51	T	26|26	T	30|30	T	10|10	T	104|104	Y
HDSC00096	561379	C	Y	21,18|39	Y	67,43|110	T	8|8	Y	27,8|35	T	14|14	Y	12,10|22	Y	12,6|18	Y	15,10|25	T	3|3	T	22|22	C	28|28	T	11|11	T	12|12	Y	12,9|21	T	18|18	Y	30,20|50	Y	7,11|18	T	13|13	Y	17,15|32	T	16|16	C	9|9	T	8|8	Y	25,17|42	Y
HDSC00097	309062	T	Y	21,26|47	C	217|217	C	7|7	Y	22,25|47	C	25|25	C	21|21	C	53|53	C	33|33	C	6|6	Y	23,15|38	C	32|32	Y	14,6|20	Y	15,17|32	Y	10,19|29	C	20|20	Y	30,14|44	Y	5,9|14	Y	19,11|30	T	37|37	C	19|19	C	22|22	T	4|4	Y	30,33|63	Y
HDSC00097	315330	C	S	15,14|29	S	67,49|116	G	10|10	C	44|44	C	20|20	S	13,16|29	C	35|35	S	22,10|32	S	6,5|11	C	33|33	C	12|12	C	20|20	C	19|19	S	8,8|16	G	12|12	C	29|29	S	12,21|33	C	14|14	C	12|12	G	3|3	G	15|15	C	5|5	S	38,44|82	C
HDSC00097	322817	A	A	137|137	W	266,193|459	A	28|28	W	89,67|156	W	24,17|41	W	24,22|46	T	70|70	W	48,42|90	W	7,2|9	W	41,29|70	W	51,42|93	W	35,27|62	A	80|80	A	58|58	A	35|35	W	72,69|141	A	73|73	A	48|48	A	67|67	A	50|50	A	32|32	A	21|21	A	128|128	W
HDSC00076	80191	T	Y	18,11|29	Y	45,49|94	T	8|8	Y	36,35|71	Y	9,19|28	T	32|32	T	41|41	C	33|33	T	3|3	Y	14,12|26	C	24|25	Y	14,13|27	Y	10,18|28	Y	7,6|13	T	23|23	Y	12,42|54	T	37|37	T	18|18	Y	19,18|37	Y	9,8|17	Y	3,3|6	Y	8,1|9	Y	24,36|60	T
HDSC00144	341414	G	G	67|67	R	101,114|215	G	13|13	G	93|93	G	24|24	G	39|39	G	46|46	R	13,24|37	G	2|2	R	25,16|41	G	31|31	R	14,23|37	G	28|28	G	24|24	G	41|41	R	38,32|70	G	34|34	G	18|18	G	46|46	G	23|23	R	11,20|31	G	13|13	R	35,48|83	R
HDSC00106	169258	A	W	12,31|43	A	117|117	A	15|15	W	30,29|59	A	34|34	A	26|26	A	44|44	W	30,19|49	n	0	A	51|51	A	39|39	W	9,15|24	A	36|36	W	13,7|20	A	42|42	W	21,43|64	A	37|37	A	9|9	A	38|38	A	13|13	W	7,8|15	T	15|15	A	62|62	A
HDSC00135	11699	A	W	16,31|47	A	163|163	W	4,5|9	A	62|62	W	11,21|32	W	9,7|16	W	39,31|70	A	45|45	W	4,3|7	W	19,30|49	W	13,12|25	W	15,20|35	A	43|43	W	16,8|24	A	42|42	W	43,26|69	W	14,21|35	A	22|22	W	16,20|36	A	13|13	W	12,4|16	A	26|26	W	40,31|71	A
HDSC00135	578010	C	S	58,40|98	S	145,181|326	G	15|15	S	28,48|76	G	43|43	C	60|62	G	107|107	S	58,46|104	G	4|4	S	66,58|124	G	61|61	S	37,21|58	S	50,44|94	S	36,27|63	G	38|38	S	48,50|98	C	55|55	G	26|26	G	39|39	G	24|24	S	9,18|27	G	15|15	C	167|167	C
HDSC00078	50541	C	S	14,28|42	S	172,91|263	S	4,9|13	S	37,68|105	C	31|31	C	36|36	S	20,35|55	S	20,22|42	S	4,4|8	G	42|42	S	11,12|23	G	36|36	C	60|60	S	10,14|24	C	21|23	S	51,23|74	S	18,14|32	n	0	S	38,29|67	C	4|4	C	8|10	G	14|14	G	108|108	G
HDSC00078	50555	G	G	42|42	K	86,170|256	K	7,4|11	K	66,34|100	G	30|30	G	35|35	K	34,19|53	G	43|43	K	4,5|9	K	17,25|42	K	12,10|22	K	23,10|33	G	57|57	K	13,11|24	G	21|23	K	23,50|73	G	31|31	n	0	K	29,37|66	G	4|4	G	10|10	T	14|14	K	57,48|105	K
HDSC00052	240254	G	R	61,46|107	G	370|370	G	25|25	R	35,48|83	G	58|58	R	11,16|27	G	37|37	G	86|86	G	2|2	G	72|72	G	56|56	G	70|70	G	14|14	R	41,22|63	G	16|16	R	36,61|97	G	48|48	G	32|32	G	84|84	G	28|28	G	25|25	G	10|10	G	118|118	G
HDSC00052	787519	A	A	105|105	R	229,212|441	A	20|20	R	65,66|131	A	41|41	A	63|63	A	82|82	A	92|92	R	2,7|9	R	36,45|81	A	79|79	R	26,36|62	A	68|68	R	22,11|33	A	62|62	R	49,77|126	A	77|77	A	24|24	A	79|79	A	49|49	A	48|48	A	16|16	R	81,86|167	R
HDSC00071	694670	A	W	51,60|111	W	193,230|423	W	11,5|16	W	66,63|129	W	39,41|80	W	27,25|52	W	67,55|122	T	99|99	T	14|14	W	35,28|63	W	21,40|61	W	27,35|62	A	62|62	A	30|30	A	55|55	A	106|106	A	39|39	A	50|50	A	89|89	W	5,8|13	T	38|41	A	24|24	T	109|109	A
HDSC00071	713440	A	A	122|122	W	198,229|427	W	23,11|34	A	184|184	W	10,32|42	A	70|70	W	47,77|124	W	56,34|90	A	15|15	A	85|85	W	49,27|76	A	56|56	A	96|96	A	43|43	A	66|66	A	152|152	A	29|29	A	39|39	A	42|42	A	23|23	A	79|79	A	13|13	W	111,51|162	A
HDSC00112	454185	C	C	136|136	M	257,308|565	C	7|7	M	15,25|40	C	4|4	C	17|17	M	11,13|24	M	14,11|25	n	0	M	12,8|20	C	31|31	M	6,13|19	C	18|18	C	72|72	C	54|54	C	133|133	M	48,32|80	C	19|19	C	93|93	C	50|50	C	63|63	C	16|16	M	103,154|257	C
HDSC00126	116007	T	Y	61,51|112	Y	167,158|325	T	2|2	C	99|99	T	81|81	Y	16,21|37	T	46|46	Y	49,50|99	T	12|12	T	75|75	Y	48,47|95	Y	22,24|46	T	95|95	Y	14,23|37	T	56|56	Y	28,19|47	T	42|42	T	31|31	T	46|46	T	41|41	C	30|30	T	15|15	T	131|131	Y
HDSC00126	471292	T	T	26|26	K	35,41|76	T	18|18	K	9,11|20	T	22|22	T	27|27	T	5|5	K	25,27|52	T	4|4	T	22|22	T	14|14	T	23|23	T	33|33	K	7,4|11	T	12|12	T	33|33	T	19|19	T	4|4	T	23|23	T	7|7	K	3,6|9	T	6|6	K	25,22|47	K
HDSC00130	456001	A	W	12,35|47	A	157|157	T	4|4	W	26,25|51	A	23|23	A	24|24	n	0	A	55|55	W	2,6|8	A	56|56	A	38|38	A	25|25	A	44|44	W	15,17|32	T	42|42	W	24,22|46	W	21,24|45	A	17|17	A	31|31	A	12|12	W	8,9|17	A	9|10	W	36,36|72	W
HDSC00130	609756	C	M	26,31|57	M	110,63|173	C	11|11	C	84|84	n	0	A	49|49	n	0	A	104|104	n	0	M	40,24|64	M	19,20|39	M	29,35|64	C	58|58	C	36|36	C	25|25	C	71|71	C	27|27	C	13|13	C	86|86	n	0	M	19,21|40	A	3|3	M	62,64|126	M
HDSC00115	141318	T	Y	20,43|63	Y	89,114|203	Y	7,11|18	T	109|109	C	22|22	C	53|53	Y	32,37|69	Y	49,24|73	Y	8,2|10	C	41|41	Y	39,10|49	T	44|44	Y	21,19|40	Y	10,17|27	C	48|48	Y	48,26|74	T	33|33	Y	5,8|13	Y	23,42|65	C	5|5	C	19|19	Y	4,3|7	C	128|128	C
HDSC00115	529832	T	W	67,51|118	T	292|292	W	12,19|31	T	136|136	T	61|61	W	31,14|45	W	52,50|102	T	118|118	W	10,10|20	W	32,62|94	T	76|76	T	72|72	W	31,54|85	W	28,38|66	A	49|49	W	42,52|94	T	43|43	T	44|50	T	74|74	T	33|33	T	17|21	W	4,8|12	W	89,110|199	W
HDSC00102	43347	A	A	159|159	R	175,242|417	A	25|25	A	170|170	A	73|73	A	73|73	A	125|125	A	186|186	A	13|13	A	120|120	A	90|90	R	35,36|71	A	86|86	R	23,30|53	A	38|38	R	79,45|124	R	44,53|97	A	57|57	A	78|78	A	30|30	A	30|30	A	14|14	A	201|201	R
HDSC00102	546407	A	R	48,62|110	R	357,132|489	A	16|16	R	98,69|167	A	92|92	R	64,37|101	R	79,30|109	R	88,33|121	A	9|9	A	91|91	R	38,20|58	G	42|42	A	97|97	R	17,18|35	R	36,35|71	G	106|106	G	78|78	A	73|73	G	59|59	R	34,16|50	A	36|36	R	6,2|8	R	115,84|199	G
HDSC00062	714116	A	W	14,20|34	W	68,44|112	A	18|18	T	54|54	A	12|12	A	26|26	A	56|56	W	26,15|41	A	6|6	A	44|44	A	12|12	T	23|23	n	0	W	11,3|14	A	30|30	W	40,24|64	T	30|30	A	25|25	W	28,17|45	A	3|3	A	22|22	A	7|7	A	54|54	A
HDSC00062	790641	G	K	54,41|95	G	386|386	G	17|17	G	103|105	G	50|50	K	17,46|63	G	89|89	G	51|51	G	24|24	K	29,62|91	G	47|47	G	60|60	G	33|33	K	21,23|44	G	44|44	K	55,37|92	G	39|39	G	24|24	G	37|37	G	39|39	K	11,8|19	G	20|20	K	73,88|161	K
HDSC00062	992777	A	A	22|22	W	69,63|132	A	14|14	W	18,30|48	W	10,10|20	A	18|18	A	26|26	A	31|31	A	2|2	A	17|17	A	21|21	W	16,8|24	W	24,7|31	W	4,4|8	A	18|18	W	20,18|38	W	17,12|29	A	5|5	W	6,3|9	W	5,2|7	A	17|17	A	6|6	A	50|50	A
HDSC00062	1069582	G	G	96|96	R	171,261|432	G	30|30	R	49,107|156	G	100|104	G	43|43	G	150|150	G	102|102	R	10,8|18	G	77|77	G	172|172	R	35,30|65	A	70|70	R	14,5|19	G	55|55	R	43,78|121	R	19,38|57	R	19,23|42	R	12,59|71	G	64|64	G	30|30	G	21|21	G	148|148	G
HDSC00062	1389970	A	R	29,47|76	R	153,112|265	A	21|21	G	102|102	G	22|22	A	85|85	A	86|86	R	58,39|97	A	19|19	A	67|67	A	54|54	G	44|44	R	29,35|64	R	14,12|26	A	71|71	R	48,42|90	G	48|48	A	29|29	G	18|18	R	11,12|23	A	19|19	A	20|20	A	155|155	A
HDSC00127	615722	C	C	35|35	Y	62,44|106	C	16|16	Y	28,18|46	C	8|8	Y	9,8|17	C	53|53	Y	11,41|52	Y	5,2|7	C	51|51	C	37|37	Y	19,7|26	Y	18,14|32	Y	6,17|23	C	34|34	C	31|31	Y	10,14|24	C	14|14	Y	19,16|35	Y	5,2|7	Y	3,9|12	C	4|4	Y	30,24|54	C
HDSC00151	247232	C	M	16,18|34	M	41,38|79	C	9|9	C	72|72	A	9|9	A	21|21	A	19|19	M	21,15|36	A	1|1	A	17|17	M	15,4|19	A	14|14	M	11,10|21	M	12,8|20	C	21|21	M	33,20|53	M	6,9|15	A	13|13	A	27|27	M	6,2|8	C	6|6	M	4,5|9	C	52|53	M
HDSC00111	11486	C	M	110,64|174	C	548|548	M	20,7|27	C	172|172	M	26,58|84	C	19|23	C	156|156	C	133|133	M	6,10|16	M	53,66|119	C	141|141	C	63|63	C	111|111	M	36,50|86	C	59|59	M	84,81|165	C	56|56	C	55|55	C	129|129	C	56|56	C	22|26	C	19|19	M	120,163|283	A
HDSC00111	387495	A	A	32|32	W	64,78|142	A	18|18	W	15,40|55	A	20|20	A	46|46	A	40|40	A	52|52	A	6|6	A	28|28	A	29|29	W	5,10|15	W	11,9|20	W	16,18|34	A	20|20	W	25,9|34	W	5,9|14	A	16|16	W	15,24|39	A	26|26	A	15|15	A	4|4	A	67|67	A
HDSC00111	452579	G	R	15,41|56	R	119,145|264	R	7,4|11	R	71,64|135	R	28,26|54	R	30,29|59	A	74|74	R	40,31|71	G	5|6	G	32|32	A	65|65	R	16,19|35	A	75|75	A	41|41	R	25,23|48	A	79|79	G	53|53	A	19|19	G	81|81	G	28|28	A	24|24	G	18|18	R	65,80|145	R
HDSC00009	47105	C	C	38|38	Y	95,93|188	Y	9,10|19	Y	47,37|84	C	26|26	Y	30,21|51	Y	15,25|40	C	37|37	C	5|5	C	27|27	C	28|28	Y	17,23|40	C	32|32	Y	8,16|24	C	40|40	Y	23,23|46	C	27|27	C	20|20	C	42|42	C	18|18	Y	3,9|12	C	22|22	C	78|78	Y
HDSC00009	283137	G	S	81,63|144	S	214,261|475	C	24|24	S	94,69|163	S	31,23|54	C	38|38	G	93|93	S	46,52|98	S	4,10|14	G	91|91	C	29|29	S	70,58|128	S	33,16|49	S	43,33|76	C	53|53	S	31,49|80	S	28,35|63	S	22,18|40	S	36,35|71	S	18,12|30	G	57|57	S	10,6|16	S	71,107|178	G
HDSC00009	884666	A	R	30,36|66	A	210|210	A	14|14	A	68|68	A	19|19	A	17|17	A	42|42	A	51|51	R	2,6|8	A	50|50	A	36|36	A	35|35	A	42|42	A	50|50	A	53|53	A	48|48	R	20,10|30	A	14|14	A	23|23	A	2|2	R	19,4|23	A	3|3	A	70|70	A
HDSC00009	1222138	A	G	33|33	R	67,227|295	G	9|9	R	25,46|71	R	38,28|66	G	49|52	R	62,26|88	G	38|38	G	4|4	G	28|28	A	2|2	R	15,28|43	R	34,96|130	R	11,34|45	R	36,12|48	R	20,77|97	G	22|22	A	3|3	N	0|1	R	17,12|29	G	38|40	R	2,8|10	G	51|51	R
HDSC00009	1222193	G	R	32,49|81	G	586|586	A	15|16	G	162|162	R	30,102|132	R	24,79|103	G	183|184	R	22,54|76	G	8|8	G	63|63	G	8|8	G	96|96	R	76,179|255	R	34,63|97	R	22,69|91	R	55,152|207	G	50|50	G	18|18	G	12|12	R	13,46|59	R	16,67|83	R	16,7|23	G	116|116	R
HDSC00119	102708	G	G	98|98	R	178,136|314	G	49|49	R	130,66|196	R	40,12|52	R	28,52|80	N	0|1	R	75,70|145	R	11,13|24	R	50,36|86	R	43,45|88	R	35,65|100	G	87|87	G	60|60	G	85|85	R	81,84|165	G	62|62	G	86|86	G	87|87	G	40|40	G	33|33	G	42|42	G	195|195	R
HDSC00125	213486	G	R	12,27|39	R	60,48|108	G	7|7	G	52|52	R	7,8|15	A	33|33	G	28|28	A	27|27	G	1|3	A	37|37	R	9,17|26	A	29|29	R	14,9|23	A	8|8	G	5|5	A	40|40	A	35|35	R	2,4|6	R	17,23|40	R	7,5|12	G	12|12	G	2|2	R	13,31|44	R
HDSC00145	114917	G	R	36,17|53	R	74,57|131	A	6|6	G	61|61	A	12|12	A	35|35	G	23|23	R	28,14|42	n	0	A	30|30	R	10,10|20	A	18|18	R	16,10|26	R	12,18|30	A	19|19	R	21,18|39	R	18,15|33	R	4,6|10	G	16|16	G	8|8	G	11|11	n	0	G	71|71	R
HDSC00123	711734	C	M	19,20|39	C	78|78	M	2,2|4	M	12,25|37	C	29|29	M	20,8|28	M	21,38|59	C	81|81	M	3,4|7	C	30|30	M	13,22|35	C	15|15	C	41|41	C	15|15	C	32|32	M	23,39|62	C	29|29	C	45|45	C	39|39	C	4|4	C	24|24	C	8|8	C	64|65	C
HDSC00123	969782	T	T	72|72	K	111,153|264	K	19,28|47	T	142|142	T	55|55	K	20,24|44	T	80|80	K	34,24|58	K	6,14|20	T	60|60	T	37|37	T	49|49	T	67|67	K	22,18|40	K	16,19|35	K	51,64|115	K	23,23|46	T	34|34	T	55|55	T	41|41	T	39|39	T	23|23	K	95,89|184	T
HDSC00011	270296	G	S	27,8|35	S	78,69|147	S	4,17|21	S	26,29|55	G	7|7	G	34|34	G	25|25	S	23,17|40	S	3,3|6	G	53|54	G	31|31	G	21|21	S	20,25|45	C	18|18	S	20,19|39	G	59|59	S	17,24|41	G	15|15	G	28|28	C	9|10	C	16|16	G	1|1	S	41,41|82	G
HDSC00011	348255	C	Y	35,38|73	C	179|179	C	21|21	C	36|36	C	57|57	C	21|21	C	61|61	C	58|58	C	4|4	C	47|47	C	24|24	C	27|27	C	28|28	Y	14,8|22	C	21|21	C	100|100	Y	27,31|58	C	20|20	C	47|47	C	43|43	Y	19,11|30	C	4|4	C	95|95	C
HDSC00011	622561	T	T	48|48	W	121,64|185	T	37|37	W	24,54|78	T	64|64	T	47|47	T	84|84	W	28,10|38	T	8|8	T	27|27	T	46|46	T	31|31	T	71|71	W	26,19|45	T	47|47	T	63|63	T	55|55	T	12|12	T	76|76	T	28|28	W	19,19|38	T	30|30	W	58,42|100	T
HDSC00011	1053904	G	G	112|112	K	187,178|365	G	22|22	K	53,61|114	K	32,33|65	K	32,27|59	T	138|138	K	39,21|60	G	8|10	K	51,63|114	K	39,30|69	K	20,38|58	G	55|55	G	60|60	G	38|38	K	69,60|129	G	59|59	G	57|57	G	92|92	G	32|32	G	39|39	G	21|21	G	191|191	K
HDSC00001	316935	G	S	22,8|30	G	170|170	S	2,14|16	S	17,16|33	S	9,22|31	G	53|53	G	36|36	G	67|67	G	1|1	G	56|56	S	11,23|34	G	26|26	G	18|18	G	24|24	G	22|22	G	91|91	G	59|59	S	9,14|23	S	15,14|29	G	24|24	S	11,6|17	G	8|8	G	61|61	S
HDSC00001	660906	C	C	55|55	Y	82,62|144	C	17|17	C	70|70	Y	17,22|39	Y	26,17|43	C	37|37	Y	18,21|39	C	2|2	Y	16,18|34	C	39|39	Y	24,32|56	C	45|45	Y	15,15|30	C	29|29	Y	20,19|39	Y	18,22|40	C	6|6	C	41|41	Y	16,5|21	C	26|26	C	3|3	C	71|71	Y
HDSC00001	699345	C	Y	7,17|24	Y	42,61|103	Y	3,12|15	Y	18,22|40	Y	7,8|15	T	33|33	Y	16,21|37	T	56|56	C	4|4	Y	15,26|41	T	36|36	T	18|18	Y	12,8|20	T	13|13	T	13|14	C	37|37	Y	7,13|20	C	23|23	C	10|10	Y	13,5|18	Y	10,6|16	C	17|17	Y	29,42|71	T
HDSC00001	1434162	A	A	64|64	R	166,181|347	A	29|29	R	46,43|89	A	60|60	R	22,20|42	A	106|106	A	82|82	A	5|5	A	56|56	A	82|82	A	39|39	A	67|67	R	22,9|31	R	38,46|84	R	46,47|93	A	49|49	A	26|26	A	115|115	A	35|35	A	30|30	A	16|16	R	60,89|149	A
HDSC00001	1457354	A	R	18,14|32	R	57,57|114	R	23,14|37	R	28,27|55	A	47|47	A	38|38	R	55,41|96	R	29,23|52	R	8,11|19	G	38|38	A	74|74	R	28,7|35	A	20|20	R	10,15|25	A	23|23	R	48,23|71	R	28,17|45	A	18|18	R	45,17|62	R	12,17|29	G	22|22	n	0	R	79,28|107	G
HDSC00001	2029651	C	Y	22,8|30	Y	66,85|151	C	33|33	C	63|63	Y	12,9|21	T	41|41	Y	23,12|35	T	43|43	T	5|5	T	42|42	Y	10,4|14	T	62|62	C	47|47	T	50|50	Y	17,19|36	T	98|98	T	35|35	C	8|8	C	42|42	C	9|9	C	15|15	Y	3,11|14	Y	29,48|77	T
HDSC00063	443433	A	R	23,15|38	A	168|168	R	6,3|9	A	55|55	A	13|13	A	33|33	A	32|32	R	12,23|35	A	2|2	A	31|31	A	13|13	A	37|37	A	18|18	R	11,4|15	R	13,6|19	R	30,31|61	R	13,19|32	A	13|13	A	14|14	A	21|21	A	20|20	A	2|2	A	61|63	R
HDSC00063	443461	T	W	27,44|71	W	181,127|308	W	5,14|19	T	98|98	T	27|27	T	68|68	T	54|55	A	69|69	T	2|2	T	57|57	T	25|25	T	67|67	T	31|31	W	8,19|27	W	11,24|35	W	58,53|111	W	31,23|54	T	26|26	T	24|24	T	40|40	T	34|34	T	4|4	W	42,76|118	W
HDSC00150	427674	A	R	38,24|62	R	123,160|283	R	25,17|42	R	48,68|116	G	33|33	G	35|35	G	39|39	R	54,56|110	R	2,11|13	G	99|99	A	43|43	G	71|71	A	35|35	A	23|23	A	81|81	G	82|82	R	24,20|44	R	22,21|43	R	51,41|92	R	30,26|56	A	37|37	R	6,5|11	R	53,62|115	G
HDSC00150	505320	A	A	69|69	R	120,192|312	R	15,7|22	R	60,41|101	A	43|43	A	35|35	A	55|55	R	20,16|36	R	7,8|15	A	59|59	R	27,13|40	A	72|72	R	58,38|96	R	9,26|35	R	26,25|51	A	109|109	A	64|64	A	22|22	A	68|68	A	39|39	R	18,15|33	A	29|29	R	96,90|186	A
HDSC00153	299802	G	K	62,47|109	K	193,199|392	T	18|18	K	56,69|125	G	31|31	T	38|38	K	38,39|77	K	43,31|74	K	4,19|23	G	101|101	T	57|57	K	4,21|25	K	23,26|49	K	12,10|22	T	26|26	K	39,40|79	K	13,41|54	K	7,25|32	K	15,31|46	G	10|10	G	13|13	K	5,8|13	K	41,51|92	G
HDSC00146	443708	T	Y	33,20|53	Y	98,101|199	C	21|21	Y	41,52|93	Y	20,25|45	C	35|35	T	43|43	Y	40,34|74	Y	4,4|8	T	44|44	C	32|32	Y	11,15|26	T	37|38	Y	10,18|28	C	28|28	Y	37,37|74	Y	21,16|37	Y	6,11|17	Y	27,29|56	Y	13,14|27	T	17|17	T	9|9	Y	52,56|108	T
HDSC00146	443845	C	C	53|53	S	94,100|194	C	20|20	S	38,49|87	C	44|44	S	18,15|33	C	43|43	C	74|74	C	6|6	C	39|39	C	29|29	C	26|26	C	32|33	S	10,18|28	C	25|25	S	38,37|75	C	40|40	C	17|17	C	54|54	C	27|27	C	16|16	C	10|10	S	53,52|105	C
HDSC00117	329047	A	A	64|64	R	134,135|269	R	20,7|27	A	90|90	R	19,21|40	A	67|67	R	28,43|71	R	39,32|71	A	5|5	A	59|59	R	10,31|41	A	56|56	A	92|92	A	44|44	A	70|70	A	99|99	A	87|87	A	37|37	A	72|72	A	11|11	A	39|39	R	13,21|34	R	82,37|119	A
HDSC00117	469230	A	R	13,22|35	R	66,60|126	G	8|8	R	45,25|70	R	1,6|7	R	22,16|38	G	40|40	R	22,22|44	G	9|9	R	22,12|34	R	6,7|13	R	6,7|13	R	14,11|25	G	20|20	R	11,4|15	R	24,22|46	G	50|50	G	16|16	G	18|19	n	0	R	13,5|18	A	5|5	A	63|63	G
HDSC00117	515284	T	K	61,171|232	T	389|389	T	40|40	T	232|232	T	103|103	T	116|116	G	81|81	K	60,156|216	T	8|8	K	53,134|187	K	62,167|229	T	94|94	K	58,28|86	K	39,97|136	T	82|82	K	51,167|218	K	22,78|100	T	61|61	T	91|91	K	22,32|54	T	74|74	T	34|34	T	279|279	K
HDSC00116	646325	A	A	90|90	M	177,183|360	A	21|21	A	120|120	A	63|63	M	18,16|34	A	104|104	M	26,71|97	A	8|8	A	103|103	A	76|76	A	95|95	A	102|102	M	19,15|34	A	55|55	M	89,48|137	M	36,12|48	A	18|18	A	88|88	A	21|21	A	34|34	A	11|11	M	113,77|190	M
HDSC00105	115705	A	R	46,70|116	R	210,140|350	R	25,17|42	R	59,62|121	A	20|20	R	40,31|71	A	32|32	R	44,56|100	G	10|10	A	86|86	A	88|88	G	62|62	G	54|54	G	44|44	A	90|90	A	105|105	R	23,23|46	A	36|42	R	29,35|64	N	0|1	R	15,21|36	R	2,17|19	G	191|191	R
HDSC00105	116813	T	T	46|46	Y	61,57|118	T	7|7	Y	56,45|101	T	25|25	Y	30,27|57	T	44|44	Y	53,46|99	T	8|8	T	52|52	T	23|23	Y	21,23|44	Y	51,27|78	Y	3,11|14	T	31|31	T	43|43	Y	8,9|17	T	5|5	T	23|23	C	2|2	Y	9,5|14	T	7|7	Y	30,38|68	T
HDSC00105	270362	C	S	11,7|18	G	93|93	G	12|12	S	15,21|36	G	5|5	S	11,5|16	G	33|33	S	24,16|40	G	8|8	S	8,9|17	G	27|27	G	12|12	G	11|11	G	16|16	G	23|23	S	12,13|25	S	9,8|17	G	4|4	G	8|8	G	8|8	S	4,6|10	G	7|7	G	39|39	G
HDSC00121	489277	T	T	85|85	K	208,206|414	n	0	T	137|137	K	27,39|66	T	70|70	n	0	K	57,32|89	T	5|5	T	115|115	T	84|84	T	69|69	T	41|41	T	50|50	T	79|79	T	106|106	T	86|86	T	34|34	T	145|145	T	38|38	T	51|51	K	22,15|37	K	90,80|170	T
HDSC00121	489280	T	Y	45,40|85	Y	207,206|413	n	0	Y	62,75|137	T	66|66	Y	39,31|70	n	0	Y	32,57|89	C	5|5	Y	73,44|117	T	85|85	Y	28,40|68	T	42|42	C	50|50	C	77|77	C	103|103	C	84|84	T	34|34	Y	70,76|146	T	38|38	Y	23,26|49	T	36|36	T	170|170	C
HDSC00134	140354	A	A	33|33	M	160,136|296	A	31|31	M	54,53|107	A	67|67	A	42|42	A	45|45	M	52,19|71	M	9,4|13	M	26,45|71	A	30|30	M	18,31|49	A	90|90	A	22|22	A	47|47	M	22,36|58	M	21,28|49	A	34|34	A	56|56	A	17|17	M	25,16|41	A	10|10	M	48,45|93	M
HDSC00134	290236	T	Y	22,24|46	T	155|155	Y	3,17|20	T	94|94	Y	15,26|41	T	22|22	T	61|61	T	65|65	T	15|15	Y	21,37|58	Y	14,16|30	Y	12,13|25	T	42|42	T	29|29	C	22|24	T	56|56	Y	15,6|21	Y	8,9|17	T	52|52	T	12|12	Y	7,6|13	Y	7,4|11	Y	47,42|89	Y
HDSC00156	501062	C	Y	57,60|117	C	291|291	C	33|33	Y	37,65|102	C	32|32	C	52|52	C	86|86	C	87|87	C	12|12	Y	28,36|64	C	73|73	C	89|89	C	71|71	Y	29,15|44	C	31|31	Y	67,38|105	C	42|42	C	24|24	C	109|109	C	50|50	Y	12,18|30	C	33|33	Y	94,84|178	Y
HDSC00156	555776	T	Y	12,18|30	Y	65,37|102	T	7|7	Y	25,23|48	Y	12,6|18	T	36|36	Y	18,27|45	Y	23,15|38	T	3|3	C	33|33	T	34|34	Y	23,6|29	T	37|37	Y	15,11|26	C	41|41	Y	21,10|31	Y	24,10|34	T	12|12	Y	11,16|27	T	16|16	C	10|10	T	22|22	Y	32,20|52	C
HDSC00114	284802	A	R	24,32|56	A	175|175	A	26|26	R	57,56|113	R	26,15|41	R	27,17|44	A	61|61	R	52,59|111	A	10|10	R	18,13|31	A	51|51	R	22,29|51	A	94|94	A	15|15	R	4,14|18	R	36,29|65	A	49|49	R	17,6|23	A	32|32	R	7,5|12	A	16|16	A	8|8	R	36,30|66	A
HDSC00114	410622	G	R	77,65|142	R	271,258|529	G	31|37	G	149|149	A	50|50	G	62|62	R	49,63|112	R	27,39|66	G	3|3	G	63|63	R	29,52|81	G	52|52	G	96|96	R	15,42|57	G	47|47	G	172|172	R	27,38|65	G	16|16	G	73|73	G	18|18	G	25|29	R	8,6|14	R	86,66|152	G
HDSC00114	706213	A	A	153|153	R	309,252|561	R	14,10|24	A	140|140	A	77|77	A	74|74	A	64|64	R	99,77|176	A	16|16	A	88|88	A	115|115	A	94|94	A	48|48	A	51|51	A	62|62	A	106|106	A	33|33	A	45|45	A	85|85	A	82|82	A	40|40	A	16|16	R	94,122|216	A
HDSC00108	317547	G	R	43,62|105	R	210,200|410	R	6,16|22	R	87,86|173	G	56|56	A	36|36	R	67,65|132	R	29,29|58	R	10,2|12	G	103|103	A	42|42	R	26,66|92	R	38,33|71	R	21,52|73	A	29|29	R	53,81|134	R	17,35|52	G	41|41	A	65|65	G	41|41	G	39|39	A	4|4	R	105,53|158	G
HDSC00108	824967	G	C	17|17	S	119,180|299	C	24|24	S	61,73|134	C	81|81	C	24|24	C	55|55	C	73|73	C	17|17	C	28|28	C	49|49	S	46,89|135	C	35|35	C	38|38	C	37|37	S	43,40|83	S	20,34|54	C	47|47	C	35|35	C	39|39	G	11|13	C	24|24	S	57,76|133	S
HDSC00173	349987	T	W	8,11|19	W	49,43|92	T	8|9	A	40|40	T	13|13	W	10,12|22	W	11,8|19	A	24|24	A	6|6	W	6,13|19	W	7,3|10	W	13,10|23	W	14,23|37	W	7,2|9	W	5,7|12	A	30|30	W	8,16|24	T	20|20	A	13|13	T	9|9	W	4,5|9	T	7|7	W	19,33|52	W
HDSC00185	502679	C	C	47|47	S	141,104|245	C	25|25	S	35,41|76	C	47|47	S	24,10|34	C	68|68	S	26,44|70	C	12|12	C	42|42	C	49|49	C	33|33	S	10,12|22	C	29|29	C	30|30	C	59|59	S	15,13|28	C	26|26	C	41|41	C	20|20	C	18|18	C	14|14	S	52,47|99	S
HDSC00147	72001	G	R	11,8|19	R	49,47|96	R	5,2|7	R	6,16|22	A	6|6	R	10,18|28	A	42|42	R	10,22|32	G	1|1	G	36|36	R	8,8|16	R	17,16|33	n	0	A	12|12	G	15|15	A	35|35	G	29|29	R	7,1|8	R	9,15|24	A	7|7	A	7|7	G	1|1	R	17,47|64	R
HDSC00147	470234	C	Y	15,13|28	C	227|227	C	26|26	Y	69,30|99	C	32|32	C	39|39	C	41|41	Y	26,29|55	C	16|16	C	59|59	C	46|46	Y	28,16|44	C	32|32	Y	7,32|39	C	21|21	Y	41,50|91	C	60|60	C	24|24	C	44|44	C	19|19	Y	9,2|11	C	11|11	Y	36,51|87	Y
HDSC00159	610841	C	C	70|70	Y	147,196|343	T	14|14	Y	55,74|129	C	46|46	C	49|49	C	129|129	C	106|106	C	13|13	C	91|91	C	53|53	C	51|51	C	68|68	C	46|46	Y	28,38|66	Y	60,58|118	C	50|50	Y	20,7|27	C	77|77	n	0	Y	11,30|41	C	11|11	C	126|126	C
HDSC00089	358260	T	G	92|92	K	101,104|205	G	29|29	K	105,49|154	G	62|62	K	23,29|52	T	47|47	G	98|98	K	4,3|7	G	74|74	G	76|76	K	40,15|55	G	88|88	K	33,24|57	G	54|54	K	29,43|72	G	54|54	G	32|32	G	42|42	G	42|42	K	12,22|34	G	13|13	G	141|141	K
HDSC00089	610871	T	Y	65,63|128	T	343|343	T	21|21	Y	103,44|147	T	71|71	Y	41,34|75	T	105|105	Y	72,88|160	C	14|14	Y	57,92|149	Y	54,67|121	Y	19,30|49	C	72|72	Y	27,41|68	T	93|93	Y	36,92|128	T	62|62	Y	18,15|33	T	39|40	T	20|20	T	55|55	Y	14,16|30	T	142|142	T
HDSC00124	48364	A	R	52,38|90	A	296|296	A	17|17	A	132|132	R	13,27|40	A	56|56	A	116|116	A	107|107	R	2,5|7	A	57|57	A	58|58	A	61|61	R	54,11|65	A	45|45	A	28|28	A	100|100	R	25,15|40	G	46|46	R	45,42|87	A	52|52	R	24,18|42	A	11|11	A	165|165	A
HDSC00124	133287	C	C	67|67	Y	107,106|213	Y	6,2|8	Y	64,28|92	T	27|27	C	38|38	C	62|62	Y	38,12|50	C	4|4	C	33|33	Y	55,20|75	C	53|53	C	54|54	Y	23,14|37	Y	11,13|24	C	74|74	C	54|54	Y	17,26|43	C	82|82	C	26|26	Y	19,16|35	C	23|23	Y	65,62|127	C
HDSC00124	537474	T	K	38,43|81	K	145,181|326	K	11,12|23	K	85,53|138	G	74|74	T	70|70	G	75|75	K	41,72|113	K	13,13|26	T	115|115	K	98,30|128	T	70|70	T	43|43	K	35,30|65	T	82|82	T	118|118	K	35,14|49	K	12,18|30	K	49,31|80	K	10,22|32	G	40|40	K	6,10|16	K	77,59|136	T
HDSC00131	226236	A	R	29,35|64	A	91|91	A	5|5	R	54,54|108	A	40|40	A	63|63	A	83|83	R	33,70|103	A	11|11	A	20|20	R	23,22|45	A	54|54	A	69|69	A	50|50	A	46|46	A	106|106	A	71|71	A	22|22	A	67|67	R	9,24|33	A	49|49	R	11,8|19	A	106|106	A
HDSC00131	311040	C	C	73|73	Y	88,120|209	C	11|11	Y	31,52|83	C	26|26	Y	25,23|48	C	39|39	Y	58,42|100	C	3|3	C	47|47	C	94|95	C	52|53	C	90|90	C	29|29	C	27|27	C	118|120	Y	17,29|46	C	46|47	C	62|68	C	46|46	C	26|26	C	12|12	Y	58,66|124	Y
HDSC00131	496771	G	S	19,17|36	S	54,62|116	G	19|19	S	29,21|50	S	14,11|25	C	27|27	G	44|44	S	13,15|28	G	7|7	S	11,16|27	G	9|9	S	5,12|17	S	7,21|28	S	6,2|8	G	34|34	S	21,12|33	C	24|24	G	23|23	S	29,13|42	G	15|15	C	8|8	S	7,2|9	C	57|57	C
HDSC00138	379653	G	R	25,40|65	R	128,145|273	R	4,3|7	A	69|69	R	16,6|22	G	28|28	A	68|68	R	28,33|61	G	6|6	G	61|61	G	25|25	G	33|33	G	49|49	R	13,2|15	G	38|38	G	83|83	R	13,18|31	G	19|19	R	32,17|49	R	10,5|15	A	26|26	A	6|6	A	136|136	R
HDSC00152	166325	A	G	42|42	R	65,72|137	R	14,9|24	G	66|66	G	17|17	R	27,13|40	G	34|34	R	11,23|34	A	5|5	G	36|36	G	27|27	G	43|43	R	12,20|32	R	13,5|18	R	13,17|30	R	21,14|35	R	19,14|33	G	18|18	R	17,14|31	A	6|7	G	13|13	G	5|5	R	37,39|76	R
HDSC00152	400206	A	R	28,25|53	G	171|171	R	3,11|14	G	48|48	G	15|15	G	27|27	R	34,23|57	G	48|48	R	3,3|6	R	30,19|49	R	14,29|43	R	17,9|26	G	22|22	R	15,15|30	R	12,17|29	G	44|44	R	13,17|30	G	16|16	R	12,16|28	n	0	R	11,9|20	G	8|8	R	56,44|100	R
HDSC00152	447438	T	W	29,22|51	W	73,70|143	T	37|37	T	62|62	T	19|19	W	9,5|14	T	67|67	W	20,17|37	T	4|4	A	53|53	T	1|1	W	28,18|46	T	36|36	W	9,6|15	T	31|31	W	27,11|38	W	8,21|29	W	2,7|9	W	21,7|28	T	9|9	W	7,9|16	A	9|9	A	53|53	W
HDSC00157	257711	G	R	25,19|44	R	72,97|169	R	4,10|14	R	31,36|67	R	14,9|23	G	17|17	G	26|26	R	26,16|42	R	4,3|7	A	37|37	G	13|13	R	6,13|19	R	16,22|38	G	20|20	G	34|34	R	21,28|49	R	14,22|36	G	9|9	G	41|41	G	15|15	R	4,12|16	G	9|9	R	37,36|73	A
HDSC00157	360162	C	C	67|67	Y	129,97|226	C	14|14	C	79|81	C	46|46	C	34|34	C	75|75	Y	17,27|44	C	14|14	Y	22,16|38	C	48|48	Y	16,21|37	C	55|55	C	31|31	C	17|18	Y	20,33|53	C	16|16	C	31|31	C	50|50	C	7|7	Y	15,5|20	C	10|10	Y	51,33|84	Y
HDSC00181	358429	A	A	45|45	R	52,48|100	A	3|3	R	21,17|39	A	12|13	R	6,4|10	A	19|23	A	45|45	A	2|3	A	27|27	A	7|7	A	29|29	R	13,8|21	R	12,4|16	A	9|9	R	20,20|40	A	24|24	R	6,8|14	R	6,21|27	A	19|19	A	14|14	A	3|4	R	27,21|48	A
HDSC00181	389519	T	W	6,17|23	W	49,58|107	A	13|13	W	8,21|29	W	20,12|32	A	15|15	A	51|51	W	5,14|19	T	5|5	T	26|26	T	24|24	W	17,10|27	A	34|34	W	15,8|23	A	22|22	W	25,10|35	W	13,14|27	W	12,10|22	A	25|25	T	18|18	T	16|16	A	8|8	W	22,39|61	T
HDSC00049	167396	A	A	88|88	W	151,139|290	A	25|25	A	124|124	A	83|83	A	58|58	W	49,45|94	A	111|111	A	4|4	A	75|75	A	58|58	W	31,42|73	A	79|79	W	30,38|68	A	62|62	W	52,39|91	W	44,36|80	A	35|35	n	0	A	22|22	A	53|53	A	23|23	A	136|136	W
HDSC00049	1902860	G	G	40|40	R	64,56|120	R	4,3|7	R	26,30|56	G	22|22	G	31|31	G	29|29	G	50|50	G	7|7	G	37|37	G	21|21	G	31|31	G	28|28	G	11|11	R	8,19|27	R	18,20|38	G	26|26	G	4|5	G	23|23	R	7,2|9	R	12,9|21	G	21|21	G	57|57	G
HDSC00154	232650	T	T	51|51	Y	113,92|205	Y	12,7|19	Y	38,26|64	T	42|42	Y	28,10|38	T	65|65	T	82|82	T	5|5	T	56|56	T	24|24	T	36|36	T	40|40	Y	14,9|23	Y	22,16|38	Y	50,28|78	T	37|37	T	13|13	T	56|56	T	5|5	T	17|17	Y	19,8|27	Y	21,45|66	T
HDSC00154	403689	A	R	57,17|74	R	73,81|154	G	14|14	R	56,12|68	R	11,9|20	G	35|35	A	37|37	R	14,11|25	R	2,6|8	A	44|44	A	29|29	R	17,38|55	R	28,20|48	R	26,27|53	G	50|50	R	30,36|66	R	17,18|35	R	2,6|8	R	7,16|23	R	19,19|38	A	4|4	R	5,4|9	R	49,35|84	A
HDSC00175	60117	A	R	47,82|129	A	365|365	A	26|26	R	98,143|241	R	78,24|102	R	27,34|61	A	132|132	A	88|88	A	12|12	A	65|65	R	22,21|43	R	28,101|129	R	79,69|148	R	27,58|85	R	23,31|54	R	42,132|174	A	54|54	A	39|39	R	89,28|117	A	19|19	R	18,39|57	A	9|9	A	164|166	A
HDSC00175	382369	A	W	12,8|20	W	55,62|117	W	8,5|13	W	7,19|26	W	6,8|14	A	14|15	A	56|56	W	21,11|32	W	5,5|10	W	13,17|30	A	38|38	W	21,13|34	W	10,10|20	W	4,9|13	W	18,15|33	W	21,14|35	W	13,8|21	A	16|16	W	16,10|26	A	9|9	W	4,6|10	A	6|6	W	26,23|49	T
HDSC00168	285810	A	M	21,11|32	M	50,42|92	A	11|11	C	34|34	M	18,11|29	M	13,15|28	C	17|17	M	28,14|42	C	3|3	C	18|18	M	13,5|18	C	17|17	A	16|17	A	12|12	A	23|23	A	22|22	M	5,21|26	M	2,14|16	A	20|20	M	11,4|15	A	14|14	A	9|9	C	29|29	M
HDSC00137	674668	A	R	20,29|49	R	63,75|138	A	22|22	A	108|108	A	14|14	R	17,22|39	A	71|71	R	31,27|58	R	1,3|4	R	26,19|45	R	19,7|26	R	22,35|57	R	6,19|25	G	30|30	A	30|30	R	31,30|61	G	36|36	R	4,6|10	R	28,14|42	A	20|20	R	12,8|20	R	2,13|15	G	80|80	G
HDSC00137	761529	C	C	79|79	Y	192,163|355	C	55|55	C	164|164	C	59|59	Y	49,32|81	C	154|154	Y	63,71|134	C	15|15	Y	60,38|98	C	97|97	Y	66,50|116	C	49|49	Y	45,30|75	C	57|57	C	163|163	Y	36,40|76	C	21|21	C	146|146	C	52|52	C	70|70	C	3|3	Y	94,132|226	Y
HDSC00137	1000890	G	K	15,4|19	K	60,67|127	G	8|8	G	58|58	G	28|28	T	24|24	K	9,19|28	K	33,15|48	K	7,4|11	T	25|25	T	18|19	G	26|26	G	28|29	K	7,14|21	G	26|26	K	20,10|30	G	17|17	K	5,8|13	K	17,20|37	G	17|17	T	19|19	K	4,5|9	T	67|67	T
HDSC00190	302741	A	A	20|20	R	49,42|91	A	7|7	A	40|40	A	12|12	R	6,5|11	A	31|31	R	17,10|27	A	11|11	R	11,22|33	A	20|20	R	9,11|20	A	16|16	R	5,7|12	A	21|21	R	9,11|20	R	22,15|37	A	8|8	A	30|30	A	8|8	A	8|8	A	4|4	A	37|37	R
HDSC00190	302883	G	K	4,16|20	K	53,42|95	G	7|7	G	44|44	K	2,11|13	T	12|12	K	16,17|33	T	25|25	G	11|11	T	33|33	K	13,8|21	T	20|20	G	17|17	T	13|13	G	22|22	T	24|24	T	41|41	K	1,7|8	K	19,12|31	K	5,4|9	G	8|8	G	4|5	K	26,15|41	K
HDSC00172	141169	T	W	16,18|34	W	32,39|71	T	12|12	W	14,17|31	A	17|17	W	11,10|21	T	28|28	W	7,12|19	T	1|2	W	16,8|24	T	14|14	W	11,15|26	W	3,8|11	W	2,7|9	T	43|43	W	25,10|35	W	12,5|17	A	7|7	T	20|20	A	6|6	T	7|8	A	4|4	W	17,18|35	T
HDSC00172	564768	T	Y	55,64|119	T	310|310	T	38|38	Y	52,38|90	T	84|84	Y	53,59|112	T	93|93	T	88|88	Y	2,1|3	T	77|79	T	93|93	Y	45,24|69	T	68|68	Y	21,61|82	T	92|92	Y	85,60|145	T	55|55	T	26|26	T	94|94	T	25|25	Y	10,8|18	Y	29,8|37	T	178|180	T
HDSC00059	186321	C	Y	80,10|90	Y	218,381|599	T	38|38	T	125|125	Y	111,70|181	T	118|118	Y	147,66|213	T	117|117	Y	5,30|35	C	105|105	C	92|92	T	111|111	T	206|206	Y	36,46|82	C	100|100	C	59|65	Y	35,85|120	Y	63,70|133	Y	36,156|192	Y	25,84|109	T	61|61	Y	11,36|47	Y	112,142|254	C
HDSC00059	186343	T	T	52|52	Y	98,246|344	T	18|18	Y	19,50|69	Y	37,64|101	Y	22,41|63	Y	35,83|118	Y	40,28|68	Y	17,4|21	T	57|57	T	52|52	Y	19,41|60	C	113|113	T	40|45	T	57|57	T	38|38	Y	18,49|67	Y	38,35|73	Y	50,54|104	Y	42,15|57	Y	12,21|33	Y	22,6|28	Y	37,109|146	T
HDSC00183	93464	T	T	33|33	Y	70,45|115	T	16|16	T	53|53	T	27|27	Y	10,13|23	T	36|36	Y	28,11|39	T	3|3	Y	10,16|26	T	16|16	Y	11,12|23	T	26|26	Y	8,4|12	T	22|22	Y	31,22|53	Y	24,19|43	T	13|13	T	27|27	T	7|7	T	14|14	T	7|7	T	51|51	Y
HDSC00202	202986	A	A	20|20	R	34,33|67	R	4,15|19	A	65|65	A	27|27	A	26|26	A	36|36	R	15,21|36	A	12|12	A	27|32	A	25|25	A	15|18	A	35|35	A	19|19	A	43|43	R	9,17|26	A	40|40	A	23|23	A	33|33	A	25|25	R	6,11|17	R	9,3|12	R	24,25|49	N
HDSC00202	203001	T	K	10,9|19	K	32,32|64	K	4,15|19	K	22,38|60	T	29|29	G	26|26	G	32|32	K	14,22|36	K	7,5|12	T	32|32	G	25|25	K	13,2|15	T	32|35	G	19|19	G	41|41	K	8,17|25	K	16,23|39	G	22|22	T	35|35	T	21|25	T	17|17	K	11,3|14	K	23,22|45	T
HDSC00128	218339	C	T	92|92	Y	203,157|360	T	28|28	T	131|131	T	86|86	Y	26,40|66	T	103|103	Y	53,38|91	T	11|11	T	101|101	T	107|107	T	82|82	T	36|36	Y	36,34|70	T	54|54	Y	58,73|131	Y	36,42|78	T	28|28	T	84|84	T	27|27	T	38|38	T	6|6	Y	103,109|212	Y
HDSC00174	120688	C	Y	15,20|35	Y	103,98|201	C	25|25	Y	36,33|69	C	41|41	C	29|36	Y	39,28|67	Y	30,40|71	C	12|14	C	58|58	Y	30,26|56	T	67|67	C	76|76	Y	40,22|62	Y	19,18|37	T	74|74	T	28|28	C	17|17	T	56|56	Y	10,6|16	C	29|29	Y	5,4|9	Y	50,51|101	T
HDSC00140	296354	C	Y	37,14|51	C	162|162	Y	9,5|14	C	67|67	C	24|24	Y	27,14|41	Y	39,24|63	C	38|38	C	1|1	Y	14,11|25	C	28|28	Y	21,16|37	Y	4,11|15	Y	5,11|16	Y	15,23|38	Y	22,33|55	C	20|20	C	21|21	C	40|40	C	14|14	Y	11,14|25	Y	5,4|9	Y	42,29|71	C
HDSC00178	103924	T	Y	20,8|28	T	104|104	T	17|17	T	48|48	T	14|14	Y	9,9|18	T	31|31	T	34|34	T	6|6	T	20|20	Y	11,10|21	T	14|14	Y	5,10|15	Y	6,7|13	T	20|20	Y	22,14|36	Y	10,14|24	T	14|14	T	29|29	T	12|12	Y	8,13|21	Y	8,1|9	T	43|43	Y
HDSC00178	453160	G	A	181|181	R	188,215|403	A	39|39	R	73,97|170	R	26,44|70	R	45,49|94	G	77|78	A	130|130	R	19,9|28	R	35,44|79	A	104|104	R	61,24|85	R	102,50|152	A	72|72	A	53|53	A	134|134	R	92,44|136	R	18,28|46	A	135|204	A	31|31	A	64|64	A	20|20	R	147,114|261	R
HDSC00178	600479	A	R	43,26|69	R	133,129|262	R	10,4|14	G	146|146	G	15|15	R	40,17|57	A	58|58	G	75|75	n	0	G	64|64	A	31|31	G	38|38	G	67|67	R	34,16|50	R	13,19|32	R	41,33|74	R	20,29|49	R	18,15|33	A	20|20	G	28|28	R	18,15|33	R	2,4|6	R	75,94|169	R
HDSC00209	97030	T	W	22,21|43	T	190|190	T	14|14	W	39,18|57	W	27,13|40	T	27|27	W	38,31|69	T	60|60	T	10|10	W	28,16|44	T	39|39	T	19|19	T	31|31	W	6,34|40	T	31|31	W	19,29|48	T	26|26	W	3,4|7	T	49|49	T	21|21	W	7,11|18	T	7|7	W	32,32|64	W
HDSC00209	552989	C	Y	21,38|59	Y	57,94|151	C	19|19	T	91|91	Y	24,24|48	C	29|29	T	53|53	T	49|49	C	11|11	Y	26,21|47	Y	12,8|20	T	37|37	Y	23,20|43	Y	15,18|33	C	35|35	Y	76,39|115	Y	11,27|38	T	17|17	Y	35,34|69	Y	11,10|21	Y	20,7|27	Y	3,4|7	T	106|106	T
HDSC00187	382534	T	T	70|70	Y	121,102|223	T	20|20	T	81|81	Y	14,12|26	T	47|47	T	62|62	T	23|23	Y	8,6|14	T	38|38	T	31|31	Y	15,21|36	T	50|50	Y	16,7|23	T	47|47	Y	43,33|76	Y	10,26|36	Y	22,5|27	T	54|54	T	26|26	T	12|12	Y	12,13|25	T	123|123	Y
HDSC00187	520645	T	K	13,12|25	K	61,69|130	T	14|14	K	23,23|46	T	31|31	K	12,18|30	T	28|28	K	24,33|57	T	11|11	T	32|32	T	45|45	G	20|20	K	13,9|22	K	14,10|24	K	19,15|34	G	43|43	G	26|26	T	8|8	T	21|21	T	8|8	T	15|15	T	9|9	K	26,45|71	G
HDSC00075	396051	G	G	51|51	K	74,96|170	K	8,7|15	G	71|71	G	24|24	G	38|38	G	70|70	K	33,18|51	G	4|4	G	31|31	K	21,8|29	G	40|40	G	31|31	G	16|16	G	28|28	G	62|62	G	24|24	G	28|28	K	33,17|50	G	24|24	G	13|13	K	4,4|8	K	46,36|82	G
HDSC00075	540337	A	R	17,9|26	A	110|110	A	6|6	A	41|41	A	29|29	A	29|29	A	43|43	R	13,8|21	R	5,9|14	A	48|48	A	25|25	A	26|26	A	28|28	R	18,7|25	A	34|34	R	12,23|35	R	10,15|25	A	16|16	A	17|17	A	18|18	A	13|13	A	12|12	A	40|40	R
HDSC00075	605282	A	W	29,25|54	W	73,89|162	A	21|26	A	97|97	A	24|24	A	29|29	A	75|75	T	59|59	A	4|5	A	66|66	A	31|31	A	49|49	A	57|57	W	17,11|28	W	13,6|19	W	34,21|55	W	15,17|32	A	20|20	A	39|39	A	19|19	A	22|22	A	16|16	W	38,30|68	A
HDSC00167	218364	C	C	51|51	Y	79,83|162	C	21|21	Y	40,37|77	C	45|45	Y	29,16|45	C	43|43	C	63|63	C	9|9	C	49|49	C	51|51	C	44|44	C	34|34	Y	13,10|23	Y	14,22|36	Y	34,44|78	C	29|29	C	27|27	C	42|42	C	12|12	C	9|9	C	11|11	Y	49,55|104	C
HDSC00006	874171	T	K	21,17|38	T	70|70	n	0	K	15,37|52	T	34|34	T	32|32	n	0	T	65|65	T	9|9	T	18|18	T	37|37	T	23|23	T	27|27	T	26|26	T	43|43	K	50,25|75	K	21,24|45	T	14|14	T	32|32	T	8|8	K	8,22|30	n	0	K	38,61|99	K
HDSC00206	361156	T	Y	25,21|46	T	243|243	T	8|8	T	92|92	T	28|33	Y	22,38|60	T	52|52	Y	38,39|77	T	8|8	T	84|84	Y	27,16|43	Y	20,13|33	T	40|40	Y	8,13|21	Y	25,21|46	Y	31,28|59	T	38|38	T	22|22	T	31|31	C	32|32	T	26|26	T	14|14	Y	30,39|69	T
HDSC00090	319624	G	G	64|64	S	88,151|239	G	19|19	G	117|117	G	56|56	G	61|61	G	50|50	S	32,21|53	G	2|2	G	24|24	G	40|40	G	27|27	G	70|70	S	19,32|51	G	41|41	S	69,44|113	S	22,27|49	G	22|22	G	57|57	S	10,11|21	G	24|24	G	21|21	S	64,54|118	S
HDSC00090	348267	C	Y	14,24|38	C	151|151	N	0|1	Y	49,35|84	C	26|26	Y	12,14|26	C	53|53	Y	21,19|40	N	0|1	C	29|29	C	26|26	C	36|36	Y	15,19|34	C	9|9	C	17|17	Y	36,13|49	Y	21,17|38	Y	11,11|22	T	19|19	C	21|21	C	9|9	Y	9,3|12	C	77|77	C
HDSC00133	92694	C	Y	25,24|49	C	173|173	C	11|11	C	91|91	T	2|2	C	30|30	n	0	C	43|43	C	12|12	C	63|63	C	39|39	C	37|37	C	49|49	Y	27,16|43	C	35|35	C	69|69	Y	11,12|23	Y	12,4|16	Y	17,33|50	T	15|15	Y	11,12|23	C	10|10	C	96|96	C
HDSC00189	428870	C	C	34|34	Y	67,79|146	C	14|14	C	44|44	C	12|12	Y	8,5|13	Y	24,29|53	Y	17,21|38	C	2|2	Y	13,7|20	C	29|29	C	31|31	C	20|20	C	19|19	C	20|20	C	45|45	Y	5,11|16	Y	6,10|16	C	25|25	C	13|13	C	6|6	Y	2,4|6	C	47|47	Y
HDSC00177	525239	G	K	26,63|89	K	149,97|246	G	17|17	K	53,54|107	G	39|39	K	17,22|39	G	64|64	K	35,71|106	K	3,12|15	G	44|44	G	60|60	T	69|69	G	54|54	K	31,23|54	G	47|47	K	56,34|90	T	42|42	G	26|26	G	70|72	G	45|45	K	18,13|31	K	1,7|8	K	57,62|119	T
HDSC00177	529011	T	Y	30,25|55	T	125|125	T	18|18	Y	22,25|47	T	12|12	Y	15,16|31	T	31|31	Y	24,29|53	T	3|3	T	27|27	T	22|22	Y	8,13|21	T	21|21	T	27|27	T	23|23	T	48|48	Y	19,9|28	T	15|15	T	27|27	T	15|15	Y	8,8|16	T	11|11	Y	23,37|60	Y
HDSC00177	645274	G	G	54|54	R	51,66|117	G	18|18	G	51|51	G	36|36	G	22|22	G	31|31	G	38|38	G	11|11	G	29|29	G	21|21	R	14,15|29	G	36|36	R	10,10|20	G	45|45	R	24,34|58	R	14,13|27	G	22|22	G	60|60	G	21|21	G	16|16	G	12|12	G	85|85	R
HDSC00217	126334	C	M	9,14|23	C	77|77	M	8,5|13	M	29,24|53	C	20|20	C	35|35	C	36|36	M	17,12|29	C	1|1	C	28|28	C	28|28	C	17|17	M	6,10|16	C	31|31	C	24|24	C	53|53	C	23|23	A	5|5	C	20|20	A	8|8	C	12|12	M	3,7|10	C	40|40	C
HDSC00217	317585	C	C	54|54	Y	110,66|176	C	27|27	C	71|71	Y	13,22|35	Y	10,13|23	Y	21,40|62	Y	29,24|53	C	8|8	Y	27,33|60	C	25|25	C	51|52	C	61|61	C	18|18	C	47|47	C	57|57	Y	21,18|39	C	22|25	Y	25,16|41	Y	12,5|17	C	43|43	C	25|25	C	124|124	Y
HDSC00170	311208	T	T	50|50	K	121,88|209	K	6,19|25	T	138|138	T	34|34	K	32,30|62	T	93|93	K	16,33|49	T	16|16	K	34,30|64	T	76|76	K	14,9|23	K	18,33|51	K	12,15|27	K	17,14|31	K	54,60|114	K	24,17|41	T	22|22	T	52|52	T	16|16	T	12|12	T	2|2	T	153|153	K
HDSC00170	330214	G	R	15,27|43	R	72,84|156	G	20|20	G	86|86	G	23|23	A	26|26	G	35|35	A	50|51	G	3|3	A	62|62	G	33|33	A	43|43	R	32,18|50	A	28|28	G	24|24	A	89|89	A	34|35	G	20|20	n	0	G	24|24	G	20|20	G	4|4	R	45,38|83	R
HDSC00170	333898	T	Y	13,14|27	T	122|122	Y	9,3|12	Y	41,25|66	Y	11,9|20	T	30|30	Y	21,12|33	T	45|45	Y	5,3|8	T	22|22	Y	13,15|28	T	28|28	T	29|29	T	28|28	Y	11,15|26	T	47|47	T	28|28	Y	8,8|16	T	24|24	Y	3,7|10	Y	14,9|23	T	9|9	T	63|63	Y
HDSC00166	385469	T	T	119|119	W	142,182|324	T	23|23	T	116|116	T	67|67	W	31,23|54	T	97|97	W	60,46|106	T	22|23	W	48,43|91	T	82|82	W	34,32|66	T	80|80	W	21,16|37	T	63|63	W	28,52|80	W	17,12|29	T	32|32	T	77|77	T	28|28	T	31|31	T	13|13	T	148|148	W
HDSC00166	618906	A	W	24,22|46	A	92|92	W	4,6|10	W	34,25|59	A	23|23	A	40|40	A	82|82	A	34|34	A	5|5	A	17|17	W	8,20|28	A	20|20	A	34|34	W	11,7|18	A	58|58	A	42|42	A	17|17	A	13|13	A	42|42	A	36|36	W	9,9|18	A	8|8	A	55|55	T
HDSC00141	245181	C	M	10,20|30	M	64,86|151	C	7|7	M	43,27|70	C	28|28	C	16|16	C	48|48	M	18,6|24	C	2|2	A	28|28	C	31|31	M	10,8|18	M	11,13|24	M	5,11|16	C	13|13	M	15,16|31	M	8,14|22	M	10,3|13	M	24,16|40	C	14|17	A	15|15	C	4|4	M	7,19|26	A
HDSC00141	569179	C	C	62|62	Y	172,170|342	C	21|21	Y	68,70|138	C	47|47	Y	20,30|50	C	90|90	C	59|59	C	12|12	C	100|100	C	50|50	C	78|78	C	62|62	Y	21,28|49	C	30|30	Y	72,61|133	C	54|54	C	19|19	C	95|95	C	34|34	C	18|18	C	14|14	Y	120,59|179	C
HDSC00199	267257	G	R	53,55|108	R	143,149|292	G	23|23	G	178|178	G	83|83	A	35|35	G	63|63	A	83|83	R	9,4|13	A	86|86	G	58|58	A	47|47	G	55|55	A	52|52	G	28|28	A	132|132	A	45|45	G	55|55	R	44,40|84	R	4,10|14	G	40|40	G	8|8	R	79,86|165	R
HDSC00171	126594	A	W	20,14|34	W	70,43|113	A	31|31	A	103|103	W	3,24|27	W	24,15|39	A	54|54	A	22|22	n	0	W	28,19|47	A	43|43	T	27|27	A	22|22	W	8,7|15	A	30|30	T	62|62	W	27,12|39	A	17|17	T	28|28	A	16|16	A	41|41	n	0	W	36,33|69	T
HDSC00184	260502	G	K	61,47|108	G	425|425	G	36|36	K	88,63|151	G	59|59	G	76|76	G	118|119	K	71,45|116	K	16,10|26	G	66|66	K	61,83|144	K	19,22|41	G	109|109	K	21,42|63	G	65|65	K	91,85|176	G	108|108	K	31,32|63	T	106|106	G	52|52	K	36,32|68	G	11|11	G	194|194	G
HDSC00184	343408	G	G	64|64	R	137,163|300	G	14|14	R	52,69|121	R	26,40|66	R	23,9|32	R	31,30|61	R	32,63|95	G	9|9	G	56|56	G	42|42	R	18,19|37	R	35,31|66	R	14,28|42	G	40|40	G	86|86	R	27,29|56	G	27|27	A	20|20	R	6,14|20	R	11,15|26	A	2|2	R	54,56|110	G
HDSC00155	26567	T	W	29,26|55	W	100,95|195	T	12|12	A	76|76	T	13|16	T	62|62	W	7,27|34	W	22,18|40	n	0	T	43|43	W	45,27|72	A	18|18	W	30,30|60	W	6,12|18	T	16|16	W	63,25|88	A	36|36	T	22|22	A	29|29	T	11|11	T	28|28	W	8,11|19	T	69|69	T
HDSC00155	707832	G	G	113|113	R	206,180|386	G	31|31	G	160|160	G	108|108	R	60,38|98	G	24|24	G	118|118	G	13|13	R	42,73|115	G	81|81	G	80|80	G	158|158	R	24,44|68	G	33|34	R	60,75|135	G	32|32	G	38|38	G	75|75	G	52|52	G	48|48	G	10|10	R	112,116|228	G
HDSC00211	155690	C	Y	10,22|32	Y	37,38|75	Y	1,8|9	Y	29,41|70	Y	16,16|32	Y	17,8|25	T	39|39	Y	9,29|38	T	8|8	T	39|39	Y	10,14|24	C	36|36	Y	3,11|14	Y	10,23|33	Y	10,17|27	C	36|36	C	26|26	T	13|13	T	25|25	Y	17,5|22	T	11|11	C	6|6	Y	27,28|55	C
HDSC00195	286794	A	R	13,12|25	R	55,51|106	A	13|13	R	21,42|63	A	1|1	G	24|24	G	22|22	R	16,15|31	A	3|3	R	12,13|25	G	13|13	R	7,5|12	A	13|13	R	10,17|27	A	11|11	R	18,11|29	G	20|20	A	12|12	A	18|18	A	11|11	R	4,9|13	A	6|6	G	49|49	G
HDSC00195	547482	C	C	33|33	Y	40,36|76	T	2|2	Y	25,20|45	C	24|24	Y	9,12|21	C	41|41	Y	11,27|38	C	13|13	C	35|35	C	22|22	C	20|20	C	34|34	C	23|23	Y	10,12|22	C	33|33	Y	9,13|22	C	17|17	C	27|27	C	6|6	C	16|16	C	3|3	Y	29,29|58	Y
HDSC00195	828474	T	W	24,13|37	T	194|194	T	39|39	T	49|49	W	11,12|23	W	24,17|41	W	41,24|65	T	58|58	A	20|20	W	36,33|69	W	24,19|43	W	15,15|30	T	36|36	W	18,36|54	T	26|26	W	32,24|56	W	23,13|36	T	21|21	W	41,22|63	T	23|23	T	26|31	W	13,4|17	W	54,55|109	W
HDSC00201	176223	C	S	84,74|158	S	194,207|401	C	44|44	S	67,74|141	C	43|43	S	21,35|56	S	22,68|90	S	36,59|95	S	14,7|21	C	76|76	S	43,79|122	G	72|72	C	75|75	S	14,25|39	S	42,30|72	G	114|115	G	103|103	C	30|30	G	91|91	S	7,22|29	C	34|34	G	18|18	S	58,68|126	G
HDSC00232	120785	G	R	25,28|53	R	83,103|186	A	19|19	R	44,38|82	R	16,13|29	G	37|37	G	62|62	R	10,20|30	R	7,5|12	R	19,36|55	G	38|38	R	14,25|39	R	23,35|58	R	24,20|44	R	18,16|34	A	99|99	G	41|41	G	17|17	R	29,13|42	A	19|19	R	14,7|21	G	12|14	G	108|108	G
HDSC00224	112756	A	A	111|111	R	153,161|314	A	35|35	R	55,75|130	A	49|49	R	31,20|51	A	79|79	A	69|69	A	14|14	A	75|75	A	58|58	A	30|30	A	34|34	R	19,33|52	A	30|30	R	35,49|84	A	52|52	A	46|46	A	82|83	A	34|34	A	22|22	A	8|8	R	100,105|205	A
HDSC00224	532640	G	S	35,31|66	S	87,63|151	C	9|9	S	29,33|62	G	22|22	C	26|26	G	36|36	S	16,18|34	S	4,6|10	G	28|28	G	18|18	S	14,16|30	S	18,19|37	S	20,15|35	C	29|29	S	25,34|59	S	12,16|28	G	9|9	S	13,26|39	G	23|23	G	18|18	G	14|14	S	34,37|71	G
HDSC00249	359523	G	R	26,51|77	R	100,140|240	G	18|18	R	48,54|102	A	58|58	R	14,21|35	R	23,21|44	A	59|59	R	6,10|16	R	48,31|79	G	52|52	A	31|31	G	73|73	A	37|37	R	33,18|51	R	35,73|108	R	24,12|36	A	19|19	A	87|87	A	25|25	R	16,15|31	G	13|13	A	155|155	R
HDSC00226	376664	C	Y	18,13|31	Y	61,44|105	T	10|10	Y	17,15|32	Y	10,11|21	T	21|21	C	19|19	Y	11,17|28	Y	4,3|7	C	14|14	C	20|20	Y	13,14|27	Y	12,11|23	Y	9,4|13	T	13|13	Y	8,15|23	Y	13,14|27	Y	5,3|8	Y	13,11|24	C	7|8	C	11|11	Y	6,5|11	Y	17,32|49	C
HDSC00221	119048	G	R	18,10|28	G	135|135	R	9,13|22	G	59|59	A	18|18	G	27|27	G	35|35	R	22,14|36	R	4,3|7	G	34|34	G	10|10	G	27|27	G	29|29	R	6,9|15	R	18,19|37	R	25,32|57	R	7,16|23	G	20|20	G	26|26	G	9|9	G	19|19	G	10|10	G	79|79	R
HDSC00221	119225	A	R	12,19|31	R	72,67|139	R	14,11|25	A	63|63	G	18|18	A	33|33	R	13,22|35	G	38|38	R	3,3|6	A	39|39	G	10|10	A	30|30	R	15,17|32	R	9,5|14	R	19,18|37	R	33,25|58	R	18,8|26	A	21|21	A	27|27	A	9|9	A	22|22	A	8|9	R	41,42|83	R
HDSC00221	119250	C	C	31|31	Y	70,72|142	C	25|25	C	65|65	C	20|20	C	30|30	C	37|37	Y	24,16|40	C	6|6	C	40|40	C	10|10	C	30|30	C	32|32	C	15|15	C	36|36	C	60|60	C	26|26	C	19|19	C	26|26	C	8|8	C	22|22	C	9|9	Y	38,44|82	C
HDSC00176	180237	C	S	20,23|43	C	137|137	C	9|9	C	66|66	C	22|22	C	27|27	S	38,13|51	S	16,22|38	C	6|6	S	5,18|23	S	7,10|17	C	13|13	C	42|42	C	26|26	C	30|30	C	51|51	S	9,20|29	C	16|16	C	18|18	C	13|13	C	16|16	C	21|21	S	38,37|75	S
HDSC00246	73611	A	A	42|42	R	82,88|170	A	24|24	R	40,39|79	R	3,14|17	R	19,7|26	A	31|31	R	28,14|42	A	1|2	R	20,25|45	A	56|56	R	19,17|36	A	56|56	A	28|28	A	48|48	R	41,26|67	A	44|44	A	32|32	A	31|31	A	28|28	A	19|19	A	20|20	A	68|68	A
HDSC00246	73644	A	R	42,29|71	R	152,143|295	G	42|42	R	70,56|126	A	27|31	R	12,32|44	G	45|45	R	25,42|67	A	1|2	A	68|68	G	89|89	A	66|66	A	100|100	R	26,25|51	G	81|81	R	44,68|112	R	40,34|74	G	57|57	G	58|58	G	42|42	G	28|28	G	35|35	R	54,69|123	R
HDSC00246	96101	C	S	14,12|26	C	119|119	S	9,2|11	C	35|35	C	28|28	C	24|24	G	16|17	C	38|38	C	11|11	S	7,6|13	C	12|12	S	14,13|27	C	30|30	S	9,7|16	S	9,16|25	C	36|36	S	9,14|23	C	8|8	S	8,14|22	C	10|10	C	13|13	S	5,3|8	S	30,27|57	C
HDSC00218	386319	A	R	15,21|36	G	162|162	G	10|10	R	29,30|59	G	22|22	G	41|41	G	43|43	G	50|50	G	7|7	G	42|42	R	24,15|39	G	27|27	G	44|44	G	42|42	G	54|54	G	109|109	R	12,18|30	G	20|20	R	16,27|43	R	4,10|14	R	9,4|13	G	11|11	R	40,36|76	A
HDSC00218	474342	C	M	14,14|28	M	61,47|108	M	3,3|6	M	23,15|38	C	21|21	M	11,16|27	M	12,18|30	A	33|33	C	1|2	M	14,22|36	C	11|11	M	8,10|18	M	12,19|31	A	29|29	M	12,19|31	M	9,30|39	C	30|30	C	12|14	C	18|18	M	7,8|15	M	11,5|16	A	15|15	M	21,40|61	C
HDSC00218	519642	A	A	75|75	M	86,89|175	C	14|14	M	68,26|94	A	40|40	A	17|17	A	61|61	M	38,22|60	A	15|15	A	75|75	A	15|15	A	57|57	A	36|36	M	15,26|41	M	19,18|37	A	91|91	A	71|71	M	23,18|41	A	52|52	A	45|45	M	6,24|30	M	7,6|13	M	42,40|82	A
HDSC00222	3802	C	M	12,15|27	M	74,57|131	A	11|11	C	40|40	M	8,15|23	M	12,8|20	M	12,10|22	M	20,14|34	C	9|9	A	35|35	A	13|13	A	13|13	M	15,9|24	M	8,9|17	C	22|22	M	7,18|25	M	9,12|21	M	3,2|5	M	17,13|30	C	7|7	M	10,8|18	C	2|2	M	22,26|48	M
HDSC00222	407760	T	T	113|113	K	91,133|224	T	37|37	T	154|154	T	53|53	T	63|63	K	41,46|87	K	51,55|106	T	1|1	K	29,32|61	T	105|105	K	46,21|67	T	36|36	T	79|79	T	92|92	K	48,42|90	T	93|93	K	8,26|34	T	35|35	T	16|16	K	14,13|27	K	2,4|6	K	57,94|151	K
HDSC00164	39493	G	G	50|50	R	56,55|111	G	8|10	R	27,22|49	G	19|19	R	12,22|34	G	67|67	R	26,32|58	G	6|6	R	12,17|29	G	22|22	G	25|25	G	64|64	G	32|32	R	30,41|71	G	57|57	G	30|30	G	13|13	R	9,15|24	R	17,12|29	R	11,7|18	G	7|7	R	53,51|104	G
HDSC00164	187015	C	Y	39,46|85	Y	125,137|262	Y	10,20|30	Y	58,41|99	T	50|50	T	64|64	T	63|63	Y	19,67|86	C	20|20	Y	21,58|79	Y	27,41|68	Y	23,20|43	Y	35,36|71	Y	32,10|42	C	36|36	T	78|78	C	30|30	Y	6,6|12	Y	24,31|55	C	25|25	T	31|31	T	15|15	C	128|128	T
HDSC00229	73809	T	T	32|32	Y	75,62|137	T	14|14	Y	36,29|65	T	19|19	T	17|17	Y	27,19|46	T	50|50	Y	12,6|18	Y	22,16|38	Y	18,11|29	Y	9,15|24	T	27|27	T	20|20	Y	9,15|24	T	34|34	T	27|27	Y	4,13|17	Y	32,28|60	T	26|26	Y	5,3|8	Y	3,1|4	Y	29,32|61	T
HDSC00229	157553	C	Y	96,76|172	Y	146,159|305	C	16|16	Y	65,63|128	Y	33,22|55	Y	13,19|32	Y	36,61|97	Y	26,22|48	C	5|5	T	54|54	C	39|39	T	67|67	Y	42,37|79	Y	13,12|25	C	46|46	C	102|102	C	36|36	Y	19,14|33	Y	37,46|83	T	35|35	T	22|22	C	29|29	T	129|129	Y
HDSC00235	447295	C	S	35,31|66	C	204|204	S	7,22|29	C	82|82	S	26,37|63	C	40|40	S	35,22|57	S	21,44|65	C	3|3	C	30|30	C	62|62	S	34,31|65	S	9,12|21	C	28|28	G	50|52	S	23,27|50	S	11,28|39	S	9,13|22	S	18,32|50	S	9,10|19	C	19|19	G	4|4	C	82|82	S
HDSC00235	505441	A	R	33,42|75	R	77,125|202	R	9,15|24	R	38,38|76	R	16,22|38	A	41|41	R	32,21|53	R	33,56|89	A	15|15	R	32,37|69	A	55|55	G	42|42	G	58|58	A	26|26	G	47|47	G	89|89	G	46|46	R	12,25|37	R	21,32|53	R	9,2|11	R	11,15|26	G	47|47	R	62,53|115	G
HDSC00235	505478	C	C	41|41	M	65,45|110	M	14,10|24	M	41,40|81	M	22,16|38	C	41|41	M	21,35|56	C	91|91	C	15|15	M	39,32|71	C	53|53	M	35,9|44	A	62|62	C	28|28	M	25,22|47	M	54,38|92	M	18,29|47	M	26,14|40	M	34,23|57	C	11|13	M	15,12|27	M	17,25|42	M	53,66|119	M
HDSC00213	559640	T	T	136|136	W	241,225|466	T	51|51	W	48,89|137	T	69|69	T	53|53	T	120|120	W	52,77|129	T	4|4	T	84|84	T	56|56	T	54|54	T	86|86	W	29,29|58	T	18|18	T	135|135	T	69|69	T	42|42	T	73|73	T	35|35	W	21,14|35	T	21|21	W	117,72|189	T
HDSC00142	476950	A	R	32,23|55	A	117|117	A	4|4	R	38,21|59	R	14,9|23	A	24|24	A	36|36	A	46|46	R	7,4|11	A	38|38	A	48|48	A	42|42	G	64|64	A	23|25	A	33|34	R	33,31|64	R	13,6|19	A	19|19	A	31|31	R	8,12|20	R	13,7|20	A	6|6	R	38,35|73	R
HDSC00142	754607	T	W	43,44|88	W	245,136|381	W	9,17|26	T	153|153	A	82|83	T	71|71	A	156|156	A	125|125	T	12|14	T	99|99	A	94|94	T	60|60	W	39,74|113	W	18,57|75	T	85|85	W	55,75|131	W	19,26|45	W	26,32|58	W	61,44|105	W	27,31|58	T	16|16	T	11|13	W	54,87|141	W
HDSC00142	806310	T	T	40|40	K	58,84|142	T	16|20	T	60|60	K	18,13|31	T	29|29	K	23,25|48	K	22,34|56	T	13|13	T	56|56	T	10|11	T	28|28	T	17|17	T	27|27	T	46|46	T	30|30	T	30|30	T	17|17	T	27|27	T	23|23	T	27|27	K	4,6|10	K	35,45|80	T
HDSC00136	91535	G	G	99|99	R	168,238|406	G	48|48	R	79,104|183	G	90|90	G	71|71	G	133|133	G	148|148	R	5,10|15	G	128|128	R	46,64|110	R	37,29|66	G	116|116	R	41,29|70	G	62|62	R	49,60|109	R	44,43|87	G	63|63	R	57,70|127	G	52|52	G	36|36	G	10|10	G	255|255	G
HDSC00136	91648	A	W	22,28|50	W	91,126|217	W	14,10|24	A	96|96	A	39|47	T	38|38	T	79|79	W	34,48|82	T	10|10	T	73|73	T	65|65	A	35|35	W	26,33|59	W	23,16|39	W	20,12|32	W	26,30|56	A	47|47	T	38|38	A	70|70	W	14,12|26	T	20|20	T	5|5	T	129|132	T
HDSC00256	32440	T	K	19,25|44	K	145,170|315	K	35,14|49	G	105|105	T	95|95	K	20,21|41	T	97|97	G	82|82	T	23|23	T	35|35	T	68|68	T	76|77	K	61,28|89	T	40|40	K	20,24|44	T	83|83	K	23,20|43	G	50|50	K	51,77|128	G	8|8	T	34|34	n	0	K	73,93|166	K
HDSC00256	514142	G	G	55|55	K	75,115|190	G	14|14	K	40,24|64	G	36|36	K	31,19|50	G	69|69	K	33,21|54	G	1|1	G	56|56	G	51|51	G	60|60	G	62|62	G	32|32	G	46|46	G	89|89	K	30,17|47	G	26|26	G	59|59	G	57|57	G	26|26	G	9|9	K	65,45|110	K
HDSC00139	17112	G	S	58,48|106	S	138,218|356	G	30|30	G	116|116	S	31,41|72	C	58|58	S	38,62|100	C	116|116	G	6|6	C	56|56	G	98|98	C	56|56	G	62|62	C	63|63	G	55|55	C	87|87	C	45|45	G	17|17	S	42,36|78	G	60|60	G	49|49	G	10|10	S	100,59|159	S
HDSC00139	300199	G	G	43|43	K	40,49|89	G	14|14	G	45|45	G	22|22	K	15,5|20	G	11|11	K	22,13|35	G	9|9	K	9,14|23	G	12|12	K	11,10|21	G	30|30	G	10|12	G	15|15	K	11,13|24	K	11,5|16	G	12|12	G	26|26	G	8|8	G	7|7	G	6|6	G	63|63	K
HDSC00139	530178	C	Y	23,33|56	C	184|184	Y	11,9|20	Y	41,28|69	Y	14,23|37	C	30|30	C	58|58	C	47|47	C	6|6	C	33|33	Y	20,14|34	C	40|40	C	43|43	C	16|16	C	27|27	C	57|57	C	34|34	Y	8,4|12	Y	13,10|23	C	27|27	Y	13,5|18	C	3|3	C	79|79	Y
HDSC00194	654554	T	W	22,15|37	W	43,59|102	W	6,2|8	T	40|40	W	8,16|24	W	4,7|11	T	7|7	T	30|30	W	3,1|4	W	21,18|39	W	14,25|39	W	12,15|27	T	16|16	W	10,8|18	T	16|16	W	28,20|48	A	28|28	W	9,12|21	A	30|30	W	10,10|20	W	11,3|14	T	2|2	T	63|65	W
HDSC00194	745578	T	W	16,36|52	T	240|240	W	8,15|23	T	74|74	W	25,29|54	T	19|19	T	33|33	T	102|102	T	5|5	T	19|19	W	23,14|37	T	33|33	T	41|41	W	14,10|24	T	57|57	T	80|80	W	17,24|41	W	14,10|24	A	52|52	W	10,14|24	T	11|12	T	20|20	T	84|84	T
HDSC00022	87188	C	Y	41,29|70	Y	78,70|148	C	10|10	C	57|57	T	24|24	T	16|16	C	26|26	Y	16,25|41	T	3|3	Y	25,12|37	T	50|50	C	31|31	T	29|29	C	13|13	C	9|9	T	50|50	C	21|21	T	10|10	T	17|17	C	25|25	Y	15,5|20	T	2|2	Y	41,27|68	T
HDSC00022	928820	T	K	35,35|70	T	223|223	T	27|27	K	62,46|108	T	48|48	K	29,36|65	T	90|90	T	99|99	T	17|17	T	62|62	T	53|53	T	90|90	T	60|60	K	15,17|32	T	33|33	K	33,29|62	T	29|29	T	27|27	T	17|17	T	10|10	T	16|16	T	11|11	T	74|74	T
HDSC00022	969969	G	G	42|42	R	125,121|246	G	21|21	R	61,27|88	G	35|35	G	39|39	G	39|39	G	48|48	G	2|3	R	10,32|42	G	26|26	R	7,22|29	G	39|39	R	13,10|23	G	43|43	R	24,32|56	G	39|39	G	20|20	R	28,21|49	G	22|22	G	26|26	G	7|7	R	58,40|98	R
HDSC00022	1108225	A	W	39,45|84	A	400|400	W	19,16|35	A	161|161	A	74|74	A	54|54	A	65|65	W	53,88|141	A	6|6	W	39,38|77	A	10|10	W	66,35|101	A	104|104	A	65|65	W	13,30|43	A	125|125	W	18,12|30	A	13|13	A	63|63	A	59|59	W	18,15|33	T	3|3	W	70,102|172	T
HDSC00022	1415605	C	C	59|59	Y	70,87|157	C	17|17	Y	31,22|53	C	37|37	C	21|21	C	25|25	C	57|57	T	5|5	Y	22,12|34	C	49|49	Y	25,14|39	C	28|28	Y	13,9|22	C	22|22	Y	16,20|36	C	41|41	C	17|17	C	34|34	Y	7,2|9	C	34|34	Y	4,3|7	Y	36,37|73	Y
HDSC00245	116309	A	A	29|29	W	76,64|140	A	10|10	A	42|42	A	7|7	A	27|27	A	26|26	W	17,10|27	A	7|7	A	41|41	A	18|18	A	33|33	A	9|11	W	2,2|4	A	13|13	W	18,13|31	W	12,15|27	A	8|8	A	22|22	A	10|10	A	13|13	A	3|3	W	22,24|46	W
HDSC00245	132024	T	W	25,24|49	W	108,117|225	A	15|15	T	88|88	A	26|26	W	31,23|54	W	16,21|37	A	64|64	W	15,3|18	T	52|52	W	10,28|38	T	51|51	W	21,15|36	W	18,11|29	W	17,20|37	A	61|61	A	60|60	T	27|31	T	56|56	A	23|23	T	26|26	T	6|6	W	45,55|100	W
HDSC00037	243870	T	T	96|96	K	221,192|413	K	11,11|22	K	110,88|198	T	24|24	K	27,35|62	K	76,39|115	K	42,57|99	T	3|4	T	71|71	T	72|72	K	31,30|61	G	32|32	K	18,21|39	T	40|40	T	147|147	K	17,28|45	T	25|25	K	54,64|118	K	7,13|20	K	4,2|6	T	14|14	K	80,104|184	T
HDSC00208	376007	A	A	32|32	W	56,68|124	A	19|19	W	26,19|45	A	37|37	A	36|36	A	21|21	A	43|43	T	8|8	A	56|56	W	18,20|38	A	23|23	A	44|44	A	22|22	A	29|29	W	36,45|81	A	27|27	A	7|7	W	17,17|34	A	18|18	W	5,4|9	W	9,2|11	A	61|61	A
HDSC00208	434390	G	R	11,30|41	R	55,59|114	G	16|16	R	19,39|58	G	35|35	A	27|27	G	53|53	A	34|34	G	4|4	R	13,21|34	R	11,29|40	A	28|28	A	44|44	A	19|19	G	26|26	G	35|35	R	9,12|21	A	9|9	A	29|29	R	6,4|10	R	3,10|13	R	5,3|8	R	22,38|60	A
HDSC00208	928865	A	R	33,70|103	A	270|270	A	31|31	R	55,49|104	A	35|35	R	24,9|33	A	29|29	R	49,35|84	A	12|12	A	45|45	R	19,17|36	R	40,61|101	G	47|47	R	44,23|67	A	12|12	A	84|84	A	40|40	A	18|18	G	18|19	A	40|40	R	6,14|20	A	32|32	A	177|177	R
HDSC00208	1038730	C	Y	22,30|52	Y	82,86|168	Y	6,3|9	Y	28,29|57	T	27|27	C	22|22	Y	34,18|52	C	36|36	T	10|10	Y	22,27|49	Y	17,11|28	C	30|30	C	41|41	C	46|46	C	25|25	T	49|49	Y	8,10|18	C	30|30	C	43|43	T	15|15	Y	10,11|21	Y	2,6|8	Y	36,25|61	C
HDSC00069	203657	T	T	55|55	Y	72,83|155	Y	12,28|40	Y	69,67|136	T	38|38	Y	29,33|62	T	81|81	T	134|134	T	3|3	T	113|113	T	49|49	T	59|59	T	73|73	Y	22,15|37	T	19|19	Y	23,27|50	T	44|44	T	10|10	T	27|27	T	24|24	T	13|13	T	7|7	Y	41,28|69	T
HDSC00069	203766	A	R	27,30|57	R	85,71|156	G	20|20	R	38,42|80	R	18,6|24	G	41|41	R	20,22|42	R	42,32|74	A	3|3	A	69|69	G	31|31	R	9,24|33	A	39|40	R	16,22|38	G	18|18	R	27,23|50	R	27,19|46	R	7,4|11	A	25|25	R	11,15|26	A	13|13	G	7|7	R	30,38|68	A
HDSC00182	501461	T	T	104|104	W	112,163|275	T	24|24	T	141|141	T	37|37	T	32|32	T	46|46	W	11,19|30	T	6|6	T	41|41	n	0	T	45|45	T	47|47	W	20,43|63	T	29|29	W	58,65|123	W	24,25|49	T	47|47	T	45|45	T	29|29	T	41|41	T	10|10	W	79,54|133	T
HDSC00240	669418	C	Y	13,7|20	Y	53,56|109	T	12|12	Y	28,20|48	C	6|7	Y	14,13|27	T	28|28	Y	12,18|30	Y	3,6|9	Y	20,15|35	T	15|15	Y	10,9|19	Y	5,8|13	Y	11,16|27	C	4|5	Y	17,24|41	Y	11,9|20	Y	12,13|25	C	20|20	C	8|8	T	3|3	N	0|1	Y	16,15|31	T
HDSC00148	305062	C	C	47|47	Y	77,68|145	Y	13,8|21	C	60|60	Y	20,12|32	C	39|39	C	41|41	Y	9,18|27	C	3|3	Y	11,23|34	Y	5,15|20	Y	6,11|17	C	41|41	C	13|13	Y	6,18|24	Y	22,32|54	C	42|42	C	14|14	Y	11,27|38	C	21|21	Y	8,4|12	C	8|8	Y	50,42|92	T
HDSC00259	153155	T	T	57|57	Y	62,79|141	T	13|13	T	93|93	T	36|36	Y	19,12|31	T	48|48	Y	24,20|44	T	6|6	T	32|32	T	21|21	T	25|25	T	34|34	Y	7,13|20	T	34|34	Y	30,14|44	Y	21,9|30	T	22|22	T	52|52	T	22|22	T	20|20	T	8|8	Y	45,40|85	Y
HDSC00210	341674	A	R	21,18|39	R	59,78|137	R	9,12|21	R	26,29|55	R	14,13|27	G	28|28	A	52|52	R	18,16|34	R	2,2|4	A	35|35	G	28|28	R	13,18|31	A	39|39	G	33|33	G	40|40	R	19,39|58	R	20,15|35	R	15,15|30	R	9,10|19	R	6,4|10	A	11|11	R	7,11|18	R	29,38|67	A
HDSC00210	414246	A	A	110|110	R	93,162|255	R	8,7|15	A	131|131	A	18|22	A	34|34	A	62|62	R	23,30|53	A	10|12	R	5,31|36	A	44|44	R	17,12|29	A	55|55	A	28|28	A	41|41	R	16,45|61	A	63|63	A	23|23	A	80|81	A	25|25	R	18,5|23	R	10,3|13	R	52,41|93	R
HDSC00210	1080430	A	A	114|114	R	190,232|422	A	28|28	R	48,53|101	A	103|103	R	20,29|49	A	125|125	A	108|108	A	8|8	A	86|86	A	49|49	A	53|53	A	52|52	G	41|45	A	43|43	R	63,80|143	A	53|53	R	6,21|27	R	37,66|103	A	43|43	A	56|56	R	4,17|21	R	72,73|145	A
HDSC00186	191788	C	C	75|75	Y	117,153|270	C	38|38	Y	76,46|122	C	54|54	Y	40,31|71	Y	54,33|87	Y	41,38|79	C	12|12	C	57|57	C	33|33	Y	26,27|53	Y	27,48|75	Y	17,12|29	C	48|48	C	148|148	Y	33,34|67	C	32|32	Y	34,46|80	C	47|47	Y	16,21|37	C	25|25	Y	61,75|136	C
HDSC00186	381447	A	R	14,4|18	R	26,26|52	A	8|8	R	8,12|20	G	4|4	G	19|19	A	7|7	R	6,14|20	n	0	R	4,12|16	R	10,15|25	R	3,7|10	N	0|2	R	4,3|7	A	23|23	A	20|20	G	25|25	G	3|3	A	7|7	N	0|1	R	1,5|6	G	4|4	G	45|45	R
HDSC00088	623609	C	S	9,16|25	C	112|112	C	28|28	C	55|55	C	28|28	S	4,14|18	C	48|48	S	18,24|42	C	2|2	C	34|34	C	18|18	C	26|26	C	24|24	S	8,6|14	C	40|40	S	6,19|25	C	24|24	C	19|19	C	51|51	C	19|19	S	9,4|13	C	11|11	C	49|49	S
HDSC00088	910614	A	A	102|102	W	167,141|308	A	12|12	A	118|118	A	25|25	W	48,33|81	A	58|58	A	67|67	A	2|2	W	58,54|112	A	71|71	W	37,23|60	A	72|72	W	33,21|54	A	31|31	A	112|112	W	41,25|66	T	20|20	A	100|100	A	55|55	A	29|29	A	26|26	A	243|243	A
HDSC00203	238153	G	G	138|138	K	218,176|394	K	11,10|21	G	173|173	K	20,17|37	G	59|59	G	93|93	K	74,64|138	T	10|10	K	78,59|137	G	80|80	K	42,46|88	G	49|49	G	44|44	G	46|46	K	78,55|133	G	49|49	G	47|47	G	78|78	G	38|38	K	8,26|34	G	27|27	K	88,52|140	K
HDSC00203	538432	C	M	7,7|14	C	76|76	C	11|11	C	27|27	M	4,7|11	M	5,5|10	C	6|6	C	36|36	C	10|10	M	4,6|10	M	4,7|11	M	7,6|13	C	14|14	C	12|12	C	12|12	C	28|28	M	8,3|11	C	3|3	C	19|19	C	8|8	C	19|19	C	9|9	M	12,21|33	M
HDSC00161	343716	C	T	34|34	Y	62,10|72	T	11|11	Y	23,23|46	Y	14,15|29	T	20|20	Y	20,12|32	T	20|20	C	3|3	T	17|17	T	50|50	Y	21,16|37	T	30|30	Y	23,13|36	Y	17,15|32	Y	35,26|61	Y	14,16|30	T	13|13	Y	39,19|58	T	15|15	T	10|10	T	4|4	T	50|50	T
HDSC00266	13217	T	Y	16,23|39	T	175|175	Y	8,10|18	T	98|98	Y	15,28|43	Y	19,8|27	C	40|40	T	48|48	Y	5,1|6	Y	17,15|32	C	40|40	T	35|35	T	34|34	Y	17,16|33	Y	10,12|22	Y	26,32|58	T	21|21	T	22|22	T	60|60	T	8|8	Y	2,6|8	T	15|15	Y	44,31|75	Y
HDSC00266	386227	T	K	8,13|21	K	49,47|96	T	13|13	G	36|36	T	6|6	T	20|20	T	37|37	K	14,14|28	T	7|7	T	37|37	T	19|19	G	29|29	K	12,8|20	K	7,14|21	T	12|12	K	19,12|31	G	23|23	T	21|21	K	12,11|23	T	13|13	T	7|7	T	2|2	T	52|52	T
HDSC00227	84795	G	G	86|86	R	151,201|352	A	20|20	R	64,69|133	G	83|83	R	21,43|64	R	25,39|64	R	39,46|85	G	17|17	R	33,55|88	G	73|73	G	37|37	G	68|68	G	47|47	R	23,32|55	G	87|87	G	48|48	R	34,24|58	G	83|83	G	12|12	R	32,8|40	R	8,4|12	R	82,83|165	G
HDSC00227	373889	C	Y	25,16|41	Y	77,72|149	C	19|19	Y	42,23|65	C	33|33	Y	10,11|21	C	22|22	Y	31,21|52	Y	8,4|12	C	40|40	C	20|20	T	34|34	C	47|47	Y	12,8|20	Y	21,12|33	T	52|52	T	35|35	C	14|14	n	0	C	9|9	C	26|26	T	11|11	Y	41,39|80	T
HDSC00122	66017	T	G	29|29	K	65,47|112	K	11,4|15	K	25,11|36	G	20|20	K	17,10|27	G	29|29	K	23,11|34	K	12,4|16	K	34,11|45	K	12,3|15	G	16|16	K	23,14|37	G	15|15	K	15,11|26	G	35|35	G	23|23	K	13,2|15	G	21|21	K	8,11|19	K	11,5|16	G	13|13	K	44,29|73	G
HDSC00122	580025	G	K	60,40|100	K	100,160|260	G	34|34	K	68,71|139	n	0	K	22,19|41	G	9|9	K	40,24|64	n	0	G	47|47	G	40|40	T	64|64	G	69|69	K	28,22|50	G	33|33	T	111|111	T	60|60	G	21|21	T	34|34	G	25|25	G	27|27	G	14|14	K	68,90|158	T
HDSC00252	384112	G	R	17,44|61	R	105,162|267	R	22,15|37	G	128|128	R	20,41|61	R	44,37|81	G	52|52	R	114,70|184	A	14|14	A	73|73	G	109|109	R	33,8|41	A	106|106	R	35,33|68	R	43,45|88	R	76,68|144	A	42|42	R	18,34|52	R	65,24|89	R	6,16|22	G	47|47	R	16,5|21	A	162|162	R
HDSC00252	403823	A	A	113|113	M	298,249|547	A	8|8	M	73,40|113	M	30,49|79	A	87|87	A	34|34	A	81|81	A	14|14	A	97|97	A	67|67	A	77|77	M	47,38|85	A	97|97	M	12,10|22	M	48,47|95	A	85|85	M	35,23|58	n	0	M	15,17|32	M	22,18|40	A	8|8	A	227|227	A
HDSC00252	508475	C	S	32,43|75	C	456|456	C	52|52	S	93,70|163	C	85|85	S	21,25|46	C	130|130	S	82,59|141	C	18|18	C	126|126	S	62,57|119	S	42,34|76	C	73|73	S	31,43|74	C	66|66	C	171|171	C	77|77	C	54|54	C	100|100	C	55|55	S	20,36|56	C	22|22	C	271|271	S
HDSC00193	477511	A	A	133|133	M	149,145|294	M	4,8|12	M	53,94|147	A	74|74	A	46|46	A	52|52	M	32,51|83	A	11|11	A	46|46	A	66|66	A	71|71	A	53|53	M	21,31|52	M	10,10|20	A	81|81	A	59|59	A	33|33	A	35|35	M	8,23|31	C	48|50	A	6|6	M	65,73|138	A
HDSC00193	547430	C	Y	34,31|65	C	245|245	C	4|4	Y	22,24|46	n	0	C	37|37	C	22|22	C	101|101	C	2|2	C	70|70	C	37|37	C	38|38	C	6|6	C	52|52	n	0	C	87|87	Y	23,18|41	C	13|13	C	33|33	C	9|9	C	8|9	T	13|13	Y	49,53|102	Y
HDSC00193	559516	C	S	21,11|32	S	54,70|124	C	10|10	G	34|34	C	32|32	C	29|29	C	48|48	S	37,15|52	C	11|11	C	40|40	C	28|28	C	17|17	C	27|27	S	8,6|14	C	21|21	C	24|24	S	11,8|19	S	8,9|17	S	22,18|40	S	16,7|23	G	8|8	S	13,2|15	G	74|74	S
HDSC00282	282879	T	T	35|35	Y	54,64|118	T	33|33	T	107|107	T	44|44	T	25|25	T	13|13	T	18|18	T	3|3	T	16|16	Y	10,9|19	Y	12,28|40	T	32|32	Y	12,13|25	T	22|22	Y	26,35|61	Y	15,28|43	T	20|20	T	13|13	Y	5,4|9	T	13|13	T	5|5	T	76|78	Y
HDSC00253	446659	T	Y	28,39|67	Y	133,110|243	Y	10,5|15	T	78|78	C	24|24	Y	17,12|29	Y	30,48|78	Y	48,15|63	Y	12,4|16	Y	31,8|39	T	46|46	C	24|24	T	65|65	C	28|31	T	53|53	C	61|61	T	53|53	T	19|19	Y	32,46|78	Y	14,9|23	C	32|32	Y	19,9|28	Y	45,51|96	Y
HDSC00253	451733	C	C	39|39	Y	75,79|154	Y	11,5|16	C	90|90	C	19|19	C	37|37	C	60|60	Y	31,34|65	C	8|8	Y	15,29|44	C	36|36	Y	7,6|13	C	54|54	C	30|30	C	27|27	Y	16,22|38	C	23|23	C	34|34	Y	12,22|34	C	11|11	Y	6,22|28	C	2|3	Y	29,42|71	Y
HDSC00188	404863	A	A	54|54	W	85,67|152	A	18|18	A	81|81	W	15,20|35	W	16,18|34	W	31,10|41	W	25,28|53	A	7|7	W	19,21|40	A	18|18	A	36|36	A	37|37	A	24|24	A	17|17	A	50|50	W	15,8|23	W	9,18|27	T	23|25	W	4,11|15	A	16|16	A	25|25	A	75|75	W
HDSC00188	935760	G	R	37,75|112	R	144,144|288	G	9|9	R	72,34|106	R	46,19|65	R	30,41|71	G	34|34	R	28,23|51	G	10|12	A	60|60	R	15,33|48	A	47|47	R	29,28|57	R	36,26|62	R	30,11|41	R	72,67|139	R	42,22|64	R	31,13|44	A	68|68	A	11|11	G	26|26	A	15|15	G	190|190	G
HDSC00277	243718	C	S	57,43|100	S	173,124|297	C	34|34	C	89|89	G	54|54	G	51|51	C	111|111	S	50,62|112	S	6,11|17	G	89|89	C	66|66	C	57|57	C	69|69	S	16,7|23	S	19,23|42	S	42,22|64	C	36|36	C	43|43	S	21,66|87	S	27,16|43	G	25|25	S	2,4|6	G	151|151	G
HDSC00277	593975	A	A	19|19	W	39,28|67	A	1|1	W	14,19|33	A	25|25	A	31|31	A	52|52	A	34|34	A	9|9	A	52|52	A	27|27	W	8,5|13	A	30|30	W	3,16|19	A	37|37	W	24,26|50	W	15,12|27	A	6|6	W	6,19|25	A	19|19	A	11|11	A	32|32	A	61|61	A
HDSC00212	584162	G	G	84|84	K	171,175|346	G	39|39	K	57,47|104	K	35,22|57	G	47|47	G	82|82	G	128|128	G	21|21	G	83|83	G	117|117	K	24,41|65	K	48,42|90	K	8,17|25	G	76|76	K	43,70|113	K	25,44|69	K	29,6|35	K	47,39|86	K	8,8|16	G	26|26	K	4,11|15	G	193|193	G
HDSC00212	584185	T	W	54,31|85	W	170,169|339	W	14,22|36	T	105|105	W	36,23|59	A	45|45	A	84|84	W	45,82|127	A	19|19	A	81|81	T	119|119	T	65|65	W	49,44|93	W	8,18|26	W	45,31|76	W	43,74|117	T	71|71	T	36|36	W	45,35|80	T	16|16	A	26|26	T	16|16	A	191|191	A
HDSC00247	123483	G	R	27,36|63	G	247|247	G	17|17	G	134|134	R	23,3|26	R	10,11|21	G	51|51	G	58|58	G	7|7	R	37,18|55	G	38|38	G	41|41	G	63|63	R	17,16|33	G	35|35	R	44,26|70	G	36|36	R	6,11|17	G	52|52	R	12,8|20	R	7,12|19	G	13|13	R	43,47|90	R
HDSC00247	318474	G	R	61,60|121	R	144,193|337	G	29|29	A	115|115	G	76|76	G	105|105	G	99|99	R	60,75|135	G	9|9	G	122|122	G	80|82	A	102|102	R	52,37|89	R	41,14|55	G	61|61	R	55,72|127	A	84|84	G	48|48	R	50,61|111	G	47|47	G	30|30	G	20|20	G	167|167	G
HDSC00247	406172	A	A	103|103	M	204,138|342	A	37|37	M	103,66|169	A	95|95	A	51|51	A	105|105	A	94|94	A	21|21	A	105|105	A	67|67	M	36,37|73	A	139|141	M	39,43|82	A	39|39	M	52,70|122	M	54,37|91	A	24|24	M	40,52|92	A	51|51	A	32|32	A	41|41	A	192|192	A
HDSC00283	296503	A	A	72|72	M	141,110|251	M	12,6|18	M	44,44|88	A	33|33	A	32|32	A	48|48	M	36,22|58	A	1|2	A	45|45	A	23|23	A	37|37	M	20,24|44	M	16,11|27	M	17,13|30	A	81|81	A	29|29	A	36|36	A	59|59	A	22|22	M	8,19|27	A	18|18	M	51,49|100	A
HDSC00162	549207	G	K	18,37|55	K	94,76|170	G	8|10	K	21,20|41	G	15|15	T	35|35	n	0	K	31,20|51	n	0	T	31|31	G	16|16	G	32|32	G	19|19	K	7,8|15	G	21|21	K	42,39|81	K	12,13|25	G	22|22	K	20,12|32	G	25|25	K	4,7|11	T	8|8	K	72,41|113	K
HDSC00265	118597	A	R	34,41|75	A	145|145	A	13|13	R	51,35|86	A	55|55	R	17,35|52	A	50|50	R	32,20|52	R	3,5|8	R	31,17|48	A	33|33	R	26,21|47	R	13,34|47	A	30|30	A	35|35	A	76|76	A	53|53	A	16|16	R	14,31|45	A	11|11	A	21|21	R	4,12|16	A	91|91	A
HDSC00236	6173	C	C	82|82	S	172,183|355	C	36|36	S	71,56|127	S	49,20|69	S	19,22|41	C	72|72	C	27|27	C	2|2	C	58|58	G	19|19	C	75|75	S	47,23|70	S	12,22|34	S	11,19|30	S	53,78|131	C	59|59	S	14,20|34	S	31,44|75	S	8,23|31	C	26|26	S	6,21|27	S	49,49|98	C
HDSC00236	577893	G	R	34,30|64	R	121,137|258	G	12|12	R	66,56|122	A	41|41	R	5,31|36	R	41,55|96	G	53|53	A	7|7	A	61|61	R	19,12|31	G	65|65	A	67|67	R	17,24|41	R	21,10|31	R	65,33|98	R	17,41|58	R	11,7|18	R	34,38|72	R	26,7|33	R	9,5|14	A	10|10	A	135|135	A
HDSC00200	305140	A	T	103|103	W	142,114|256	T	22|22	T	87|87	T	33|33	W	21,40|61	W	50,34|84	W	22,24|46	T	6|6	T	104|104	T	64|64	T	42|42	T	97|97	W	28,10|38	T	71|71	W	28,61|89	W	14,23|37	T	2|2	W	31,24|55	T	25|25	T	36|36	T	27|27	W	85,114|199	W
HDSC00200	804038	A	W	22,21|43	A	205|205	W	5,14|19	W	46,32|78	A	32|32	W	13,13|26	A	41|41	A	54|54	A	8|8	A	62|62	A	43|43	A	44|44	A	39|39	A	26|26	A	33|33	W	36,27|63	W	17,12|29	A	7|7	A	42|42	A	12|12	A	33|33	T	12|13	A	72|72	A
HDSC00260	46878	G	G	143|143	R	229,223|452	R	14,15|29	R	102,82|184	R	40,18|58	R	29,22|51	G	79|79	G	100|100	G	4|4	R	73,61|134	A	88|88	R	43,41|84	G	69|69	G	82|85	G	57|57	R	39,53|92	R	26,14|40	R	17,18|35	G	48|48	R	16,13|29	G	28|28	R	7,1|8	G	132|132	G
HDSC00260	55634	T	W	42,73|115	W	172,236|408	A	15|15	T	154|154	T	40|40	W	53,27|80	n	0	A	123|123	T	4|4	W	80,59|139	T	93|93	W	42,47|89	A	78|78	W	41,42|83	A	19|19	T	140|140	T	75|75	T	29|29	W	48,61|109	T	12|12	W	19,50|69	T	9|9	W	107,125|232	W
HDSC00288	67991	C	Y	50,52|102	T	486|486	T	30|30	T	160|160	T	61|61	T	41|41	T	120|120	Y	109,87|196	C	13|15	Y	58,39|97	T	107|107	Y	26,37|63	Y	57,58|115	Y	38,32|70	T	50|50	T	195|195	T	81|81	T	54|54	T	112|112	T	29|29	Y	21,27|48	T	10|10	Y	123,102|225	Y
HDSC00082	286511	A	W	22,28|50	A	152|152	A	8|8	A	84|84	A	19|19	W	23,11|34	n	0	W	31,14|45	A	11|11	W	25,18|43	W	8,23|31	W	24,21|45	A	50|50	W	12,9|21	A	21|21	A	45|45	A	28|28	A	17|17	A	24|24	A	8|8	A	28|28	A	7|7	A	88|88	A
HDSC00082	560854	A	W	23,16|39	W	115,128|243	W	9,2|11	T	132|132	W	8,27|35	A	43|43	A	6|6	W	51,24|75	A	2|2	A	62|62	T	48|48	A	90|90	W	22,46|69	W	10,15|25	W	7,16|23	W	60,42|102	W	16,22|38	A	27|27	A	49|49	T	12|13	T	32|32	W	2,4|6	T	152|152	T
HDSC00082	852019	T	T	21|21	Y	31,62|93	C	11|11	T	25|25	Y	13,13|26	T	13|13	Y	19,9|28	Y	12,23|35	T	5|5	T	19|19	T	8|8	T	13|13	T	16|16	T	21|21	Y	10,15|25	T	30|30	T	12|12	T	7|7	T	3|3	T	7|7	T	13|13	T	2|3	Y	17,20|37	T
HDSC00225	139125	T	T	158|158	K	241,259|500	T	23|23	T	156|156	T	85|85	T	74|74	T	144|144	K	49,88|137	T	14|14	T	166|166	T	105|105	T	62|62	T	61|61	K	32,8|40	T	38|38	K	71,60|131	K	47,47|94	T	58|58	T	93|93	T	44|44	T	54|54	T	30|30	K	76,88|164	K
HDSC00225	346233	G	R	61,45|106	G	477|477	R	10,5|15	G	165|165	A	22|22	R	53,14|67	G	83|83	R	36,51|87	G	5|5	G	104|104	G	77|77	G	73|73	G	82|82	R	25,25|50	G	84|84	G	109|109	R	24,28|52	R	19,11|30	G	81|81	R	26,11|37	G	26|26	G	23|23	G	179|179	R
HDSC00225	540551	G	R	19,22|41	R	50,69|119	R	5,7|12	G	46|46	R	11,8|19	R	11,13|24	A	26|26	A	54|54	R	3,3|6	G	47|47	R	24,32|56	G	19|19	R	14,10|24	A	32|32	G	29|29	R	33,13|46	A	15|15	R	8,6|14	R	9,10|19	R	6,3|9	G	8|8	A	14|14	R	45,27|72	A
HDSC00250	80704	A	A	38|38	M	25,28|55	A	3|3	A	30|30	A	35|35	A	36|36	C	22|23	M	21,21|42	A	4|4	M	9,11|21	A	12|13	M	12,10|24	M	10,12|25	A	14|14	A	10|10	M	32,16|48	A	18|18	N	0|2	A	25|25	A	13|13	M	5,12|17	A	4|4	M	32,27|59	A
HDSC00267	142760	G	R	56,92|148	R	260,247|507	G	51|51	R	110,125|235	R	9,29|38	G	42|42	G	87|87	R	61,68|129	G	15|15	R	33,80|113	G	88|88	R	25,41|66	A	70|70	R	31,40|71	G	62|62	A	149|149	G	48|48	R	18,12|30	R	84,69|153	A	35|35	R	16,12|28	R	13,6|19	G	214|214	R
HDSC00267	142843	G	K	93,48|141	T	497|497	K	24,24|48	T	229|229	K	28,10|38	K	18,21|39	T	80|80	T	126|126	T	14|14	K	77,32|109	K	26,55|81	T	65|65	T	69|69	T	69|69	G	61|61	T	144|144	K	22,22|44	K	12,18|30	T	146|146	T	36|36	T	24|24	T	18|18	K	101,114|215	K
HDSC00267	581935	G	G	59|59	R	84,93|177	G	25|25	R	36,18|54	R	13,8|21	R	20,8|28	A	23|23	R	39,19|58	G	3|3	R	33,30|63	R	4,17|21	R	17,9|26	G	50|50	G	27|27	G	32|32	R	31,33|64	G	22|22	G	30|30	G	59|59	G	29|29	G	18|18	G	18|18	G	111|111	R
HDSC00271	334960	C	M	24,11|35	C	138|138	M	4,4|8	C	58|58	M	20,18|38	M	33,23|56	A	54|54	C	57|57	M	3,1|4	M	17,20|37	C	38|38	C	17|17	C	34|34	M	17,18|35	M	13,19|32	M	15,21|36	C	37|37	C	8|8	C	40|40	M	4,8|12	M	4,10|14	C	13|13	M	48,59|107	M
HDSC00271	391281	A	A	131|131	M	194,178|372	A	54|54	A	121|121	A	98|98	M	33,19|52	A	87|87	M	37,69|106	A	2|2	M	36,47|83	C	94|94	A	60|60	M	32,34|66	A	46|46	M	12,26|38	A	100|100	A	60|60	M	15,21|36	M	68,31|99	A	47|47	A	12|12	A	14|14	M	70,70|140	M
HDSC00231	425848	C	M	92,43|135	M	200,169|369	A	27|27	M	91,94|187	C	73|73	C	40|40	C	63|63	C	95|95	A	16|16	M	69,29|98	M	60,42|102	C	74|74	A	2|2	C	87|87	A	50|50	A	124|124	M	27,44|71	M	37,35|72	M	37,25|62	M	20,20|40	M	30,22|52	n	0	M	88,105|193	C
HDSC00230	109595	A	R	23,35|58	A	114|114	n	0	A	72|72	A	43|43	R	25,7|32	A	72|72	R	47,36|83	A	7|7	A	37|37	A	53|53	A	18|18	A	47|47	R	16,7|23	A	42|42	R	25,31|56	A	48|48	R	16,6|22	A	36|36	A	11|11	R	19,11|30	A	14|14	A	119|119	R
HDSC00215	329589	T	T	47|47	Y	85,68|153	Y	15,6|21	Y	28,24|52	T	25|25	T	24|24	T	44|44	T	40|40	T	10|10	T	32|32	T	5|6	T	33|33	T	13|13	T	30|30	T	23|23	Y	26,29|55	T	30|30	T	13|13	T	27|27	Y	8,5|13	Y	4,12|16	T	4|4	Y	49,39|88	T
HDSC00215	329653	A	R	19,21|40	R	64,83|147	G	21|21	R	17,27|44	G	22|22	A	23|23	G	42|42	A	38|38	G	6|6	R	19,10|29	A	5|6	R	9,17|26	A	9|9	A	26|26	R	9,15|24	R	23,24|47	R	12,16|28	G	13|13	R	17,8|25	G	10|10	R	10,4|14	G	5|5	G	79|79	R
HDSC00215	450126	A	R	28,47|75	A	237|237	A	25|25	R	77,53|130	A	30|30	R	21,18|39	A	87|87	R	37,39|76	A	10|10	A	94|94	R	26,27|53	A	45|46	A	34|34	R	20,13|33	A	36|36	R	34,43|77	A	57|57	R	21,48|69	A	29|29	A	25|25	R	19,10|29	A	17|17	A	121|121	A
HDSC00238	495601	C	M	61,113|174	M	188,201|389	C	14|14	C	138|138	n	0	M	16,23|39	M	57,37|94	C	88|88	A	14|14	M	40,60|100	A	53|53	C	79|79	A	36|36	C	27|27	C	5|5	A	104|104	M	33,30|63	C	10|10	n	0	n	0	M	11,20|31	A	14|14	A	187|193	A
HDSC00300	132335	G	G	104|104	R	245,216|461	G	26|26	R	82,66|148	R	34,22|56	R	28,26|54	G	120|120	R	56,77|133	G	20|20	R	40,57|97	G	84|84	R	39,31|70	G	62|62	G	84|84	G	66|66	R	47,59|106	G	63|63	G	20|20	G	126|126	G	18|18	G	37|37	G	24|24	G	196|196	R
HDSC00300	145196	A	R	82,66|148	A	535|535	R	20,21|41	R	108,81|189	R	46,45|91	R	26,53|79	A	45|47	R	55,52|107	G	4|4	A	115|115	R	39,37|76	A	83|83	A	75|75	A	59|59	R	26,21|47	A	98|98	A	54|54	A	30|36	G	106|106	A	33|33	R	8,9|17	A	16|16	A	196|196	R
HDSC00300	248294	C	Y	34,13|47	Y	76,40|116	Y	14,2|16	T	58|58	T	22|22	T	22|22	C	49|49	T	33|33	C	11|11	Y	26,22|48	C	25|25	Y	11,16|27	T	10|10	C	28|28	Y	17,15|32	Y	25,15|40	C	24|24	Y	6,8|14	C	21|21	n	0	Y	7,7|14	Y	5,7|12	C	51|51	T
HDSC00251	208518	T	Y	66,42|108	T	502|502	T	4|4	Y	94,89|183	T	54|54	Y	29,42|71	n	0	Y	39,81|120	T	16|16	T	80|80	C	49|49	Y	32,36|68	T	65|65	Y	42,31|73	C	35|35	T	130|131	T	95|95	n	0	Y	55,36|91	T	36|36	Y	28,26|54	T	22|22	T	196|196	Y
HDSC00251	533516	C	A	29|29	M	72,90|162	A	14|14	M	18,20|38	A	23|23	A	26|26	A	36|36	A	40|40	A	3|3	A	33|33	A	27|27	A	30|30	A	38|38	A	21|21	A	29|29	M	22,40|62	A	38|38	M	7,3|10	A	41|41	A	40|40	M	6,10|16	A	7|7	A	72|72	A
HDSC00306	110014	A	W	33,26|59	A	218|218	A	27|27	W	45,56|101	A	29|29	A	35|35	A	80|80	A	55|55	A	5|5	W	17,34|51	A	49|49	A	56|56	A	40|40	W	23,10|33	A	44|44	W	33,43|76	A	34|34	A	8|8	A	27|27	A	8|8	W	8,10|18	A	9|9	A	83|83	W
HDSC00306	278568	C	Y	39,32|71	Y	61,99|160	C	38|38	Y	46,55|101	C	57|57	C	41|41	C	76|76	Y	37,53|90	C	17|17	T	78|78	C	45|45	Y	12,12|24	n	0	Y	13,25|38	C	35|35	Y	44,25|69	Y	13,24|37	C	17|17	C	72|72	C	39|39	T	15|15	C	7|7	C	97|97	T
HDSC00306	278573	C	C	72|72	M	59,99|158	C	39|39	M	46,55|101	C	56|56	M	22,18|40	C	77|77	C	89|89	C	17|17	C	78|78	C	44|44	C	25|25	n	0	M	13,25|38	C	34|34	M	43,26|69	C	36|36	C	17|17	C	71|71	C	39|39	C	16|16	C	7|7	M	54,42|96	C
HDSC00294	230951	C	Y	48,68|116	Y	210,206|417	Y	14,28|42	C	221|221	Y	48,45|93	Y	53,48|101	C	115|115	T	148|148	Y	21,23|44	Y	68,74|142	C	159|159	T	118|122	C	81|81	Y	38,66|104	C	81|81	T	196|196	C	84|84	C	75|75	Y	35,33|68	C	62|62	Y	5,23|28	Y	10,8|18	T	157|157	Y
HDSC00294	292265	C	C	67|67	M	193,134|327	C	53|53	C	149|149	M	33,43|76	C	56|56	C	75|75	M	75,23|98	M	5,1|6	M	45,26|71	C	72|72	M	51,27|78	C	64|64	C	55|55	C	19|19	M	86,78|164	C	39|39	C	47|47	C	84|84	C	34|34	M	17,10|27	C	9|9	M	61,65|126	M
HDSC00287	29460	G	R	13,43|56	G	264|264	G	4|4	R	51,54|105	G	86|86	R	18,13|31	G	83|83	R	24,27|51	G	14|14	G	28|28	G	82|82	R	44,20|64	G	37|37	G	40|40	G	48|48	R	46,32|78	R	18,36|54	G	23|23	G	69|69	G	25|25	G	22|22	G	12|12	R	64,35|99	G
HDSC00295	313213	A	W	25,10|35	W	77,116|193	A	5|5	W	45,15|60	T	14|14	W	11,12|23	A	10|10	W	30,21|51	A	7|7	W	13,10|23	A	16|16	W	16,11|27	W	12,17|29	W	8,8|16	W	14,13|27	W	25,39|64	W	17,16|33	A	35|35	A	51|51	A	9|9	W	4,7|11	A	7|7	W	46,29|75	T
HDSC00255	400888	G	R	15,16|31	G	104|104	R	6,2|8	R	14,16|30	G	7|7	G	32|32	G	25|25	G	21|21	G	11|11	G	34|34	G	14|14	G	21|21	G	42|42	R	6,16|22	R	22,22|44	R	14,20|34	G	24|24	G	11|11	G	23|23	G	10|10	R	9,12|21	G	19|19	G	58|58	R
HDSC00320	201669	C	Y	33,10|43	C	174|174	T	21|23	Y	45,57|102	C	30|30	C	39|39	Y	28,43|71	Y	61,44|105	C	12|12	C	46|46	C	23|23	C	33|33	C	50|50	C	60|60	C	79|79	Y	41,26|67	Y	17,12|29	C	30|30	C	39|39	C	24|24	C	20|20	C	9|9	C	75|75	C
HDSC00320	372851	A	M	11,5|16	M	54,51|105	M	10,6|16	A	51|51	A	8|9	C	29|29	C	31|31	M	16,15|31	A	6|6	M	8,13|21	A	22|22	M	8,3|11	M	5,10|15	C	12|12	M	7,11|18	M	12,12|24	M	8,9|17	M	4,6|10	M	16,9|25	A	13|13	M	10,14|24	M	1,4|5	M	24,15|39	C
HDSC00273	36092	G	G	130|130	R	283,229|512	G	25|25	G	148|148	G	80|80	R	26,26|52	G	122|122	R	23,33|56	G	14|14	R	41,71|112	G	95|95	R	29,51|80	G	82|82	R	29,8|37	G	93|93	G	123|123	R	28,51|79	G	37|37	G	116|116	G	71|71	G	19|19	G	12|12	G	256|256	R
HDSC00273	76755	A	M	21,32|53	A	139|139	A	15|15	M	34,28|62	A	19|19	M	25,17|42	A	60|60	M	19,15|34	A	6|7	A	48|48	C	31|31	A	14|14	A	42|42	M	15,10|25	A	44|44	M	24,25|49	A	50|50	A	16|16	M	9,18|27	M	11,3|14	M	2,9|11	M	9,7|16	A	75|75	A
HDSC00273	469977	G	K	30,25|55	K	111,118|229	G	9|9	K	51,28|79	K	34,13|47	G	36|36	K	52,45|97	K	16,17|33	G	4|4	K	33,10|43	K	10,35|45	K	37,20|57	T	49|49	K	9,21|30	K	30,28|58	G	129|129	T	63|63	K	18,12|30	K	45,47|92	K	15,12|27	G	9|9	K	7,7|14	T	134|134	G
HDSC00272	377557	G	G	83|83	K	127,159|286	G	37|37	K	22,41|63	G	52|52	K	19,20|39	G	51|51	G	66|66	K	6,7|13	G	62|62	K	21,31|52	K	29,14|43	G	41|41	K	17,24|41	G	31|31	K	56,49|105	G	28|28	G	21|21	K	31,24|55	G	42|42	K	6,10|16	G	4|4	G	135|135	K
HDSC00290	26195	G	G	139|139	R	280,237|517	G	23|23	G	194|194	G	83|83	R	35,39|74	G	143|143	G	165|165	G	20|20	R	76,75|151	G	34|34	R	53,18|71	G	138|138	R	56,39|95	G	72|72	G	111|111	R	42,41|83	G	44|44	G	88|88	G	18|18	G	63|63	G	18|18	G	248|248	R
HDSC00286	251089	C	M	9,4|13	M	48,34|82	C	11|11	M	25,17|42	M	8,3|11	C	25|25	M	7,13|20	M	13,21|34	C	3|3	A	21|21	C	15|15	M	4,8|12	M	9,11|20	M	14,9|23	C	34|34	M	15,16|31	M	13,9|22	C	1|1	M	14,12|26	M	6,10|16	A	6|6	M	6,4|10	M	16,27|43	A
HDSC00292	266839	C	S	54,27|81	C	237|237	C	20|24	C	66|66	S	21,12|33	S	36,24|60	C	41|41	S	15,17|32	C	4|4	C	74|74	C	28|28	C	82|82	C	78|78	S	12,24|36	C	38|38	C	86|86	S	22,24|46	S	7,6|13	C	71|71	S	11,12|23	C	24|24	C	22|22	C	137|137	S
HDSC00292	266960	C	Y	15,28|43	Y	50,88|138	T	13|13	C	37|37	Y	6,13|19	Y	13,21|34	C	23|24	T	19|19	T	2|2	C	37|37	C	15|17	C	48|48	T	43|43	T	22|22	Y	10,8|18	Y	21,23|44	T	28|28	T	8|8	C	37|37	T	15|15	C	12|12	C	11|11	Y	34,39|73	T
HDSC00262	70758	T	Y	12,28|40	T	242|242	T	21|21	Y	58,38|96	T	26|26	T	40|49	T	68|68	T	45|45	T	3|3	T	53|53	T	56|56	Y	27,29|56	T	62|62	Y	16,9|25	T	47|47	Y	39,32|71	T	32|32	T	19|19	T	30|30	T	35|35	Y	10,8|18	T	6|6	T	136|136	T
HDSC00262	70797	G	G	25|25	K	67,67|134	K	4,7|11	K	32,22|54	G	15|15	K	5,21|26	G	37|37	G	27|27	G	2|2	G	32|32	G	30|30	K	16,18|34	G	34|34	K	9,6|15	G	26|26	K	19,18|37	G	18|18	G	11|11	G	17|17	G	20|20	K	6,4|10	G	3|3	G	79|79	K
HDSC00299	193181	A	C	107|107	M	137,140|277	C	16|16	M	60,53|113	M	34,32|66	C	48|48	C	97|97	C	91|91	C	12|12	C	93|93	A	104|104	M	14,26|40	C	137|137	M	32,34|66	C	32|32	M	70,54|124	M	31,15|46	C	12|12	M	65,69|134	A	21|21	C	22|22	M	12,8|20	C	145|152	C
HDSC00299	215041	T	Y	52,52|104	Y	154,151|305	T	19|19	Y	78,75|153	T	81|81	Y	18,21|39	Y	42,43|85	T	104|104	T	4|4	Y	43,18|61	T	46|46	Y	9,30|39	Y	66,27|93	C	41|41	T	28|28	C	133|133	Y	42,49|91	Y	12,26|38	Y	52,19|71	T	52|52	Y	3,13|16	Y	5,9|14	Y	89,52|141	Y
HDSC00289	116087	T	T	61|61	K	80,84|164	K	13,7|20	T	70|70	K	18,9|27	T	67|67	K	11,22|33	K	18,28|46	T	14|14	T	35|35	K	18,13|31	T	35|35	T	42|42	T	32|32	T	20|20	T	64|64	T	36|36	T	19|19	T	37|37	T	14|14	T	5|5	T	8|8	K	42,35|77	T
HDSC00289	644158	G	R	40,42|82	R	142,94|236	A	15|15	R	71,40|111	G	19|19	G	53|53	n	0	R	58,46|104	G	4|4	G	67|67	R	29,30|59	G	30|30	R	40,29|69	A	61|61	A	38|38	R	28,32|60	R	23,21|44	R	30,26|56	G	28|28	G	6|6	A	35|35	A	14|14	A	72|74	A
HDSC00298	246905	G	R	32,13|45	R	71,77|148	A	10|10	R	25,33|58	R	12,13|25	R	19,5|24	A	73|73	R	27,16|43	R	2,7|9	G	32|32	A	38|38	R	19,13|32	G	28|28	R	16,4|20	R	23,15|38	R	24,23|47	R	14,29|43	R	6,6|12	G	17|17	G	23|23	R	9,6|15	G	6|6	R	32,31|63	A
HDSC00298	246988	C	C	49|49	Y	53,69|122	C	9|9	C	51|51	C	23|23	C	23|23	Y	40,37|77	C	43|43	Y	2,5|7	C	31|31	Y	19,17|36	Y	14,22|36	C	17|17	Y	4,13|17	C	31|31	Y	23,26|49	Y	25,14|39	C	13|13	C	9|9	C	21|21	C	14|14	C	3|3	C	51|51	Y
HDSC00298	427335	G	S	17,23|40	G	169|169	G	12|12	S	23,30|53	G	26|26	S	13,8|21	G	24|24	S	11,20|31	G	4|4	G	20|20	S	6,20|26	G	39|39	G	32|32	G	31|31	G	26|26	G	40|40	G	28|28	G	11|11	G	44|44	G	16|16	S	13,15|28	G	5|5	S	43,35|78	S
HDSC00315	144260	T	Y	65,13|78	Y	88,77|165	Y	13,8|21	T	104|104	T	24|24	Y	27,17|44	C	50|50	Y	10,29|39	n	0	Y	14,12|26	Y	25,18|43	C	37|37	T	50|50	Y	13,10|23	Y	9,11|20	C	120|120	T	21|21	T	17|17	Y	20,17|37	Y	4,10|14	C	10|10	C	17|17	Y	54,48|102	Y
HDSC00315	241799	C	C	80|80	M	186,136|322	C	38|38	C	104|104	C	35|35	C	30|30	C	85|85	M	22,45|67	C	21|21	M	27,45|72	C	56|56	M	8,38|48	C	102|102	C	53|53	C	57|57	M	41,87|128	C	72|72	C	54|54	C	80|80	M	17,28|45	M	16,6|22	C	4|4	M	83,77|160	M
HDSC00315	308893	A	R	57,56|113	A	358|358	A	30|30	A	129|129	A	67|67	R	30,41|71	G	106|106	A	103|103	A	14|14	A	95|95	A	83|83	R	28,69|97	A	65|65	R	21,20|41	A	62|62	R	89,54|143	A	91|91	A	45|45	R	46,55|101	A	25|25	R	9,14|23	R	13,3|16	A	181|181	A
HDSC00149	593227	C	Y	27,17|44	C	223|223	C	26|26	C	120|120	C	70|70	C	56|56	C	81|81	C	93|93	C	8|8	C	66|66	C	77|77	C	101|101	C	88|88	C	41|41	C	62|62	C	93|93	Y	29,19|48	C	43|43	T	75|75	C	27|27	Y	10,18|28	C	34|34	Y	118,80|198	Y
HDSC00328	366819	G	R	44,55|99	G	282|282	G	30|30	G	122|122	n	0	R	31,30|61	G	42|42	G	84|84	n	0	R	35,37|72	n	0	G	68|68	n	0	G	48|48	G	21|21	R	46,51|97	G	33|33	n	0	G	36|36	G	21|21	R	17,9|26	n	0	G	104|104	R
HDSC00158	702629	A	A	118|118	W	210,242|452	T	29|29	W	82,77|159	W	29,40|69	W	32,16|48	W	82,28|110	A	89|89	A	12|12	A	119|119	W	47,39|86	A	100|100	W	36,44|80	W	31,21|52	W	15,14|29	W	74,46|120	A	64|64	A	38|38	W	49,43|92	A	51|51	A	51|51	W	10,10|20	W	110,94|204	A
HDSC00158	702671	T	Y	54,63|117	Y	203,232|435	T	28|28	Y	81,77|158	T	70|70	T	49|49	Y	83,25|108	Y	41,48|89	T	10|12	C	117|117	T	82|82	Y	41,57|98	T	77|77	Y	32,23|55	T	27|27	Y	73,49|122	Y	32,32|64	Y	16,22|38	T	91|91	Y	24,26|50	C	50|50	T	20|20	Y	112,91|203	C
HDSC00248	447126	C	C	102|102	Y	161,146|307	C	36|36	Y	53,73|126	C	51|51	C	78|78	C	60|60	C	78|78	C	11|11	C	77|77	C	61|61	C	72|72	Y	26,37|63	Y	42,35|77	C	32|32	Y	54,38|92	C	60|60	C	55|55	C	97|97	C	35|35	Y	25,29|54	C	27|27	Y	44,72|116	Y
HDSC00216	543644	A	W	31,58|89	A	255|255	A	24|24	A	114|114	A	53|53	A	81|81	n	0	W	40,51|91	n	0	A	50|50	T	42|42	A	58|58	A	32|32	W	33,34|67	A	24|24	W	75,44|119	W	40,32|72	A	21|21	A	58|58	A	13|13	A	20|20	n	0	A	118|118	W
HDSC00278	372919	A	A	84|84	W	162,137|299	A	17|17	A	84|84	A	19|19	A	38|38	A	64|64	W	34,39|73	W	4,6|10	W	15,11|26	A	44|44	W	44,17|61	A	79|79	A	35|35	A	49|49	W	35,44|79	A	54|54	A	14|14	W	24,22|46	A	24|24	W	2,12|14	A	12|12	W	87,45|132	W
HDSC00331	40316	A	R	24,41|65	G	53|53	R	4,12|16	R	28,22|50	R	7,22|29	R	11,15|26	G	35|35	G	58|58	R	6,6|12	R	11,21|32	R	9,11|20	R	11,19|30	G	41|41	G	23|23	R	19,29|48	G	60|60	G	42|42	A	15|17	R	12,24|36	R	5,5|10	R	3,6|9	R	4,4|8	R	45,33|78	G
HDSC00331	121837	C	Y	29,23|52	Y	37,43|80	Y	2,4|6	C	47|47	C	28|28	C	14|14	Y	29,31|60	T	25|25	C	7|7	C	25|25	T	5|5	C	13|13	C	36|36	Y	10,3|13	Y	9,16|25	Y	8,24|32	Y	9,16|25	C	17|17	C	23|23	C	9|9	C	11|11	C	4|4	Y	33,33|66	Y
HDSC00312	214406	A	R	69,48|117	A	374|374	A	24|24	A	100|100	A	25|25	R	24,24|48	n	0	R	30,34|64	A	2|2	R	40,20|60	A	62|62	R	12,35|47	A	65|65	A	54|54	A	59|59	A	66|66	A	84|84	A	49|49	A	79|79	A	20|20	A	24|24	A	27|27	A	168|168	A
HDSC00309	183965	T	Y	14,5|19	T	85|85	T	3|3	Y	16,20|36	T	19|19	T	17|17	T	26|26	Y	14,12|26	C	11|11	T	22|22	T	18|18	Y	8,10|18	T	31|31	Y	10,12|22	T	36|36	Y	28,24|52	T	46|46	T	22|22	T	27|27	T	7|7	Y	7,6|13	Y	8,4|12	Y	20,26|46	Y
HDSC00309	188436	T	T	38|38	K	56,57|113	T	32|32	T	49|49	T	33|33	K	12,11|23	T	53|53	T	31|31	T	9|9	T	28|28	T	39|39	T	19|19	T	46|46	K	8,16|24	K	18,27|45	K	27,23|50	T	24|24	T	14|14	K	8,16|24	T	15|15	K	4,2|6	K	7,5|12	T	55|55	T
HDSC00316	235277	A	A	30|30	R	76,60|136	A	17|17	A	63|63	A	11|11	A	40|40	A	46|46	R	24,22|46	A	14|14	R	27,21|48	A	26|26	R	15,7|22	A	22|22	A	15|15	A	33|33	R	24,41|65	A	44|44	A	38|38	R	19,31|50	A	18|18	R	7,6|13	A	5|5	R	41,25|66	R
HDSC00270	165467	T	T	133|133	Y	182,247|429	T	8|8	T	118|118	T	36|37	T	54|54	T	96|96	T	144|144	T	7|7	T	90|90	T	110|110	Y	17,15|32	T	55|55	Y	23,21|44	C	44|44	Y	46,65|111	Y	23,35|58	T	8|8	T	93|93	T	56|56	T	50|50	T	26|26	T	127|127	Y
HDSC00220	142834	C	C	56|56	M	95,74|169	C	26|26	C	61|61	C	33|33	C	41|41	C	17|17	M	37,14|51	C	5|5	M	15,15|30	C	13|13	M	16,10|26	C	21|21	C	35|35	C	30|30	M	31,35|66	C	20|20	C	9|9	C	27|27	C	24|24	M	8,2|10	C	13|13	M	25,38|63	M
HDSC00220	492336	A	W	49,56|105	A	337|337	W	2,10|12	A	111|111	W	16,12|28	W	17,34|51	A	96|96	A	74|74	A	8|8	A	74|74	A	112|112	A	56|56	A	59|59	W	40,20|60	A	33|33	W	51,39|90	W	11,39|50	W	17,32|49	W	53,34|87	T	39|39	W	8,11|19	W	9,8|17	A	149|149	W
HDSC00220	625132	C	Y	16,8|24	Y	67,71|138	T	18|18	Y	28,19|47	C	27|27	T	28|28	Y	14,23|37	Y	18,15|33	T	5|5	T	36|36	C	27|27	Y	8,11|19	C	16|16	C	16|17	Y	19,18|37	Y	23,15|38	Y	16,16|32	Y	4,7|11	C	26|26	C	9|9	Y	10,4|14	Y	2,9|11	T	43|43	Y
HDSC00204	1135	A	R	18,31|49	R	69,62|131	R	4,11|15	R	44,23|67	R	29,8|37	R	16,18|34	G	32|32	R	8,26|34	A	4|5	A	32|32	G	29|29	G	37|37	R	17,19|36	R	21,18|39	G	18|18	G	70|70	G	54|54	R	8,8|16	G	33|33	R	9,7|16	A	10|10	G	5|5	R	49,44|93	G
HDSC00204	177251	T	Y	21,19|40	T	304|304	T	29|29	T	118|118	T	54|54	Y	25,10|35	Y	54,36|90	T	83|83	T	20|20	T	71|71	Y	34,29|63	Y	19,16|35	T	67|67	Y	33,22|55	T	54|54	Y	76,62|139	T	93|93	T	29|29	T	85|85	T	28|28	Y	10,13|23	Y	6,6|12	T	172|172	T
HDSC00268	104551	C	Y	13,16|29	Y	79,84|163	T	16|16	Y	25,25|50	Y	12,12|24	T	17|17	Y	24,28|52	Y	29,26|55	C	3|4	C	60|60	T	50|50	Y	14,11|25	Y	26,21|47	Y	3,17|20	T	15|15	Y	20,14|34	Y	12,13|25	Y	5,9|14	T	10|10	Y	10,6|16	C	26|26	T	7|7	Y	25,39|64	C
HDSC00268	104623	T	T	48|48	Y	150,135|285	T	30|30	Y	45,49|94	T	43|43	Y	23,8|31	T	92|92	T	93|93	T	6|6	T	103|103	T	93|93	T	46|46	T	88|88	Y	31,5|36	T	28|28	Y	29,36|65	T	44|44	T	26|26	T	19|19	T	31|31	T	47|47	T	10|10	Y	74,47|121	T
HDSC00334	152519	A	W	62,40|102	A	276|276	W	10,15|25	W	21,43|64	A	29|29	W	21,18|39	A	74|74	W	17,8|25	W	4,4|8	W	9,18|27	W	20,22|42	W	20,19|39	W	13,34|47	W	8,18|26	T	50|50	W	36,27|63	A	27|27	A	20|20	A	64|64	A	14|14	A	14|14	A	15|15	A	91|91	A
HDSC00285	211682	A	R	13,25|38	R	95,78|173	R	9,4|13	R	33,40|73	R	10,19|29	R	9,22|31	G	69|69	R	36,23|59	G	4|4	A	55|55	R	19,25|44	R	18,13|31	G	35|35	G	17|17	A	31|31	A	62|62	G	34|34	R	15,16|31	R	23,26|49	G	13|13	R	14,12|26	G	12|12	G	97|97	R
HDSC00285	355139	G	G	29|29	R	63,57|120	G	8|8	R	23,22|45	G	15|15	R	17,10|27	R	12,18|30	R	7,16|23	N	0|2	G	38|38	G	17|17	R	8,16|24	R	20,11|31	A	14|15	G	15|15	G	32|32	R	9,16|25	R	6,8|14	R	15,11|26	R	6,8|14	R	6,4|10	G	8|8	R	24,31|55	G
HDSC00321	230350	T	T	51|51	Y	91,79|170	T	19|19	T	50|50	T	40|40	Y	25,21|46	T	65|65	Y	34,26|60	T	12|12	Y	22,19|41	T	33|33	Y	18,23|41	T	24|24	Y	20,20|40	T	44|44	Y	36,46|82	Y	7,19|26	T	19|19	T	42|42	T	15|15	T	28|28	T	14|14	T	89|89	T
HDSC00321	230404	G	S	20,25|45	S	76,88|164	G	17|17	G	55|55	G	35|35	C	36|36	G	65|65	C	56|56	G	12|12	C	33|33	S	14,16|30	C	32|32	C	22|22	C	38|38	G	46|46	C	73|73	C	24|24	G	17|17	G	44|44	S	10,4|14	G	25|25	G	14|14	S	46,35|81	S
HDSC00276	190227	A	A	37|37	R	78,85|163	A	14|14	A	62|62	A	16|16	A	21|21	A	44|44	R	26,38|64	A	9|9	A	20|20	A	73|73	A	32|32	A	16|16	A	18|18	A	50|50	A	36|36	A	24|24	A	21|21	A	52|52	A	11|11	A	10|10	A	26|26	R	22,47|69	A
HDSC00276	357706	A	W	11,12|23	W	51,66|117	T	19|19	W	42,20|62	W	7,30|37	T	20|20	A	31|31	W	28,13|41	W	2,3|5	A	39|39	n	0	W	10,15|25	W	11,8|19	W	4,10|14	T	12|12	W	22,24|46	W	9,15|24	T	22|24	W	10,16|26	W	7,3|10	A	14|14	W	4,2|6	W	27,39|66	A
HDSC00326	342597	T	Y	12,27|39	Y	66,75|141	C	17|17	Y	39,33|72	Y	23,14|37	C	37|37	T	58|58	C	40|40	C	8|8	T	37|37	Y	18,16|34	T	25|25	T	26|26	Y	6,18|24	Y	24,22|46	C	75|75	Y	16,7|23	Y	5,11|16	T	37|37	T	25|25	T	13|13	T	20|20	Y	21,43|64	Y
HDSC00263	178445	A	A	25|25	R	42,45|87	A	3|3	A	37|37	A	10|10	A	26|26	A	31|31	R	20,15|35	A	7|7	A	40|40	A	20|20	A	17|17	A	24|24	R	13,11|24	A	30|30	R	16,27|43	R	2,6|8	A	9|9	A	30|30	A	19|19	R	12,6|18	A	3|3	R	18,28|46	R
HDSC00263	254505	C	Y	23,14|37	C	130|130	T	16|16	C	57|57	C	29|29	Y	3,8|11	Y	26,21|47	C	26|26	C	7|8	Y	11,14|25	C	29|29	C	42|42	C	50|50	Y	9,16|25	Y	15,17|32	C	65|65	Y	10,16|26	Y	5,7|12	C	32|32	Y	23,6|29	Y	3,5|8	C	12|12	C	83|83	C
HDSC00281	15596	C	C	57|57	Y	105,134|239	Y	12,8|20	C	68|68	Y	19,20|39	C	37|37	Y	33,34|67	Y	25,30|55	C	8|9	C	55|55	Y	14,15|29	C	36|36	C	47|47	C	33|33	C	33|33	C	64|64	C	42|42	C	24|24	C	55|55	C	27|27	C	20|20	C	11|11	Y	49,34|83	C
HDSC00281	66388	A	R	30,24|54	A	205|205	R	10,4|14	A	69|69	A	19|19	A	29|29	R	25,28|53	A	49|49	G	14|14	A	46|46	A	28|28	A	27|27	A	37|37	R	8,8|16	G	32|32	R	43,49|92	R	5,34|39	A	23|23	A	73|73	A	23|23	R	13,15|28	A	6|6	A	85|85	R
HDSC00281	333145	C	S	19,16|35	S	74,59|133	C	1|3	G	41|41	C	21|21	G	18|18	S	36,9|45	S	32,22|54	C	15|17	G	26|26	C	39|39	G	39|39	G	21|21	S	8,15|23	G	20|20	S	16,29|45	S	11,16|27	C	14|14	S	15,19|34	C	28|28	S	5,11|16	C	7|7	S	35,22|57	S
HDSC00337	93990	T	T	49|49	Y	87,53|140	T	13|13	Y	30,28|58	T	14|14	Y	11,11|22	T	32|32	T	25|25	T	11|11	T	24|24	T	17|17	Y	8,14|22	T	20|20	Y	11,4|15	T	13|13	Y	17,9|26	T	15|15	T	17|17	T	31|31	T	14|14	Y	4,2|6	T	6|6	T	92|92	Y
HDSC00337	219028	G	R	23,32|55	G	177|177	G	26|26	R	83,54|137	G	41|41	R	6,21|27	G	105|105	G	127|127	n	0	G	88|88	G	83|83	R	43,49|92	G	108|108	R	19,22|41	G	47|47	R	31,70|101	G	32|32	G	38|38	G	72|72	G	46|46	R	16,32|48	G	12|12	G	155|155	G
HDSC00344	287529	C	C	32|32	M	45,76|121	C	17|17	C	33|33	C	19|19	M	15,9|24	C	30|30	M	23,12|35	C	5|5	M	9,13|22	M	12,5|17	M	6,6|12	C	17|17	M	3,10|13	C	27|27	M	11,13|24	C	12|15	C	8|8	M	10,17|27	C	6|6	C	12|12	M	3,4|7	C	43|43	C
HDSC00344	287614	C	Y	30,16|46	Y	111,67|178	C	24|24	C	51|51	Y	14,16|30	T	32|32	C	48|48	T	54|54	Y	3,5|8	T	30|30	Y	5,20|25	T	15|15	Y	15,14|29	T	21|21	C	44|44	T	39|39	T	17|17	C	13|13	Y	29,15|44	C	12|12	C	19|19	Y	3,4|7	Y	36,25|61	C
HDSC00330	138690	T	K	12,22|34	T	105|105	T	9|9	K	27,15|42	T	15|15	T	28|28	K	17,19|36	T	38|38	K	2,1|3	T	40|40	K	12,14|26	T	19|19	K	15,14|29	K	16,3|19	K	19,12|31	K	14,15|29	T	28|28	K	14,9|23	T	21|21	T	10|10	K	6,2|8	K	3,3|6	T	44|44	K
HDSC00330	138942	T	T	33|33	Y	64,34|98	T	9|9	Y	12,26|38	T	15|15	Y	11,17|28	T	33|33	T	42|42	T	5|5	T	34|34	T	24|24	T	16|16	T	25|25	T	16|18	T	29|29	Y	17,14|31	T	29|29	T	26|26	Y	6,14|20	T	11|11	T	5|5	T	6|6	Y	24,16|40	T
HDSC00302	212325	G	S	9,22|31	S	71,62|133	S	1,6|7	S	20,35|55	S	14,16|30	S	8,6|14	G	44|44	S	22,15|37	S	1,6|7	G	24|24	G	16|16	S	13,8|21	C	32|32	C	14|14	S	21,16|37	C	50|50	G	14|14	S	10,7|17	S	4,19|23	G	9|11	C	10|10	C	3|3	S	22,35|57	S
HDSC00302	827028	C	Y	28,45|73	C	329|329	T	43|43	Y	67,65|132	C	78|78	Y	30,23|53	T	118|118	Y	97,70|167	Y	4,7|11	C	101|101	Y	11,55|66	C	61|61	Y	51,44|95	C	76|76	Y	22,23|45	Y	76,70|146	C	96|96	Y	36,6|42	Y	46,48|94	C	34|34	C	60|60	C	29|29	C	193|193	C
HDSC00302	991762	G	G	127|127	R	113,123|236	G	30|30	G	97|97	G	31|31	R	16,52|68	G	86|86	R	27,49|76	G	10|10	G	60|60	G	66|66	G	77|77	G	67|67	R	35,32|67	G	85|85	R	31,51|82	R	40,20|60	G	46|46	G	81|81	R	9,22|31	G	19|19	R	11,10|21	R	56,71|127	R
HDSC00311	419711	T	Y	32,28|60	T	179|179	T	24|24	Y	43,42|85	T	50|50	T	31|31	T	68|68	T	47|47	T	3|3	Y	22,24|46	T	19|19	T	50|50	T	76|76	Y	12,18|30	Y	15,15|30	Y	29,27|56	T	26|26	T	8|8	Y	30,36|66	T	16|16	Y	23,4|27	T	7|7	Y	38,39|77	Y
HDSC00311	419801	A	W	63,53|116	W	172,167|339	T	51|51	W	77,81|158	W	61,45|106	T	58|58	T	124|124	W	64,22|86	A	6|6	A	89|89	A	38|38	W	45,49|94	T	149|149	W	21,33|54	W	27,26|53	W	48,52|100	W	24,24|48	T	11|11	A	123|123	T	30|30	A	49|49	T	13|13	W	69,69|138	A
HDSC00345	32019	C	M	22,26|48	M	66,84|150	n	0	M	46,42|88	M	15,27|42	A	30|30	C	56|56	M	20,18|38	A	2|2	M	28,15|43	A	31|31	M	25,7|32	C	17|17	M	21,7|28	M	22,11|33	C	40|40	A	29|29	A	16|17	A	45|45	C	16|16	M	10,7|17	C	9|9	A	78|78	M
HDSC00061	5851	C	C	60|60	M	24,80|104	C	20|20	C	82|82	C	18|18	C	29|29	M	9,41|50	M	16,45|61	M	4,13|17	M	4,30|34	M	6,13|19	M	13,5|18	C	50|50	C	50|50	C	53|53	M	11,40|51	C	84|84	C	17|17	A	16|17	C	20|20	C	18|19	C	10|10	C	68|74	C
HDSC00061	72187	A	W	28,34|62	A	205|205	A	29|29	A	94|94	A	26|26	W	13,22|35	A	43|43	W	23,33|56	A	15|15	A	49|49	W	20,12|32	W	20,12|32	W	26,35|61	W	19,19|38	A	53|53	W	37,39|76	A	23|23	A	32|32	W	26,32|58	A	13|13	A	25|25	A	7|7	W	38,57|95	A
HDSC00061	196063	A	W	11,12|23	W	42,38|80	W	4,9|13	W	24,29|53	W	10,17|27	A	21|21	A	18|18	W	7,26|33	W	2,10|12	T	23|23	W	10,13|23	W	9,10|19	T	31|31	A	13|13	A	16|20	W	13,26|39	W	22,14|36	W	3,9|12	T	37|37	W	5,8|13	T	15|15	T	3|3	W	25,21|46	T
HDSC00061	1108904	A	A	32|32	R	88,97|185	R	7,6|13	A	69|69	R	16,14|30	A	60|60	R	14,27|41	R	20,39|59	A	14|14	A	51|51	R	19,17|36	A	47|47	A	54|54	A	34|34	A	57|57	A	61|61	A	34|34	A	9|9	A	65|65	A	33|33	A	14|14	A	8|8	R	49,49|98	A
HDSC00349	262243	C	C	47|47	Y	76,128|204	C	19|19	Y	27,49|76	Y	19,28|47	Y	14,30|44	T	61|61	C	72|72	T	6|6	Y	35,34|69	C	40|40	Y	26,26|52	Y	24,57|81	C	35|35	C	67|67	C	107|107	Y	37,19|56	Y	10,6|16	C	76|76	C	24|24	C	12|12	C	19|19	Y	43,51|94	Y
HDSC00352	197073	T	W	16,17|33	W	64,48|112	T	10|10	T	49|49	T	20|20	A	39|39	W	16,7|23	A	26|26	T	11|11	A	25|25	W	3,11|14	A	25|25	W	15,27|42	A	14|14	T	35|35	A	39|39	A	23|23	W	3,7|10	W	29,7|36	T	15|15	T	8|8	T	9|9	W	37,18|55	A
HDSC00352	341501	C	C	95|95	Y	135,170|305	C	26|26	Y	88,66|154	Y	45,30|75	Y	45,12|57	C	40|40	C	111|111	T	9|9	C	122|122	C	206|206	Y	11,38|49	C	346|346	Y	25,20|45	C	125|125	Y	68,46|114	C	79|79	C	40|40	C	167|167	C	54|54	Y	39,8|47	C	27|27	C	166|166	Y
HDSC00352	436346	A	W	64,109|173	A	439|439	A	50|50	A	161|162	W	20,63|83	A	86|86	W	59,59|118	W	67,101|168	W	2,13|15	W	52,93|145	T	125|125	A	82|82	W	89,171|260	A	65|65	A	46|46	A	95|95	W	42,68|110	T	24|24	W	115,70|185	W	47,11|58	A	35|35	W	11,22|33	W	92,256|348	W
HDSC00338	157079	G	G	43|43	K	103,73|176	K	8,12|20	G	79|80	G	22|22	G	27|27	G	61|61	K	14,21|35	G	16|16	G	35|35	K	14,15|29	G	21|21	G	45|45	G	22|22	G	39|39	G	90|90	G	37|37	G	7|7	G	33|33	G	26|26	G	12|12	G	5|5	K	39,18|57	G
HDSC00347	449933	T	T	209|209	Y	283,219|502	T	62|62	Y	107,69|176	C	12|12	T	64|64	C	68|68	Y	36,67|103	Y	11,6|17	T	111|111	Y	6,23|29	T	75|75	Y	55,37|92	Y	43,19|62	T	47|47	T	161|161	T	64|64	Y	8,13|21	T	87|87	T	32|37	Y	23,30|53	Y	17,31|48	Y	84,106|190	T
HDSC00347	457688	T	K	79,72|151	K	160,193|353	T	50|50	G	149|149	G	76|76	K	24,41|65	G	45|45	G	94|94	G	8|8	K	47,37|84	K	25,38|63	K	64,26|90	G	122|122	G	69|69	T	27|27	K	51,63|114	T	45|45	K	26,25|51	K	56,57|113	G	46|46	K	12,42|54	K	20,8|28	K	94,89|183	T
HDSC00341	128899	C	Y	21,17|38	Y	49,72|121	C	14|14	Y	31,14|45	C	15|15	C	37|37	C	27|27	Y	23,17|40	C	6|6	C	29|29	C	32|32	C	27|27	Y	14,14|28	T	22|22	C	30|30	C	37|37	Y	4,6|10	C	11|11	Y	11,11|22	C	10|10	T	18|18	C	5|5	Y	31,14|45	C
HDSC00341	332399	T	T	25|25	W	55,38|93	T	14|14	W	27,42|69	T	15|15	T	27|27	T	60|60	W	19,21|40	T	2|2	T	38|38	W	12,15|27	T	31|31	T	57|57	W	4,7|11	W	11,3|14	T	71|71	T	38|38	W	8,7|15	T	39|39	T	12|12	W	21,8|29	T	13|13	W	47,35|82	T
HDSC00254	541872	A	A	55|55	M	93,92|185	A	12|12	A	55|55	A	1|1	A	40|40	A	26|26	M	16,20|36	n	0	M	14,11|25	A	17|17	M	9,23|32	A	26|26	A	19|19	A	4|4	M	26,26|52	A	32|32	A	24|24	A	28|28	n	0	M	8,8|16	n	0	M	38,15|53	M
HDSC00254	744649	C	M	13,16|29	C	107|107	C	10|10	M	28,18|46	C	22|22	M	18,11|29	C	38|38	M	16,34|50	C	12|12	M	11,13|24	C	17|17	C	24|30	C	38|38	M	6,13|19	C	15|15	C	38|38	C	36|36	M	15,15|30	C	31|31	C	12|12	C	23|23	C	7|7	C	38|38	C
HDSC00254	762768	C	Y	67,75|142	Y	207,249|456	C	75|75	T	146|146	Y	27,40|67	T	151|151	T	23|23	C	138|138	C	10|10	Y	85,31|116	Y	43,66|109	Y	44,24|68	C	49|49	Y	27,42|69	C	170|170	Y	76,77|153	T	163|163	Y	15,18|33	C	60|60	Y	41,9|50	Y	14,18|32	C	20|20	Y	103,133|236	T
HDSC00364	57971	A	W	30,39|69	A	66|66	A	4|4	W	24,44|68	A	14|14	W	17,14|31	n	0	W	30,63|93	A	7|7	A	30|30	A	12|12	A	16|16	A	13|13	A	30|30	A	14|14	W	29,41|70	A	24|24	A	4|4	A	65|65	A	58|58	W	24,20|44	A	2|2	A	49|49	T
HDSC00364	88310	G	R	55,37|93	R	41,65|106	A	4|4	R	112,53|165	G	10|10	R	33,21|54	n	0	R	70,27|97	G	3|3	A	18|18	G	25|25	A	9|9	G	15|15	G	9|9	A	13|13	R	80,30|110	G	14|14	G	5|5	R	27,24|51	R	41,21|62	R	22,12|34	G	6|6	G	28|28	R
HDSC00364	356505	G	G	138|138	R	196,223|419	G	39|39	R	66,54|120	G	76|76	R	10,30|40	G	78|84	R	38,50|88	R	2,5|7	R	37,73|110	G	50|50	R	44,18|62	G	77|77	G	32|32	G	49|49	R	81,27|108	G	47|47	G	31|31	G	96|96	G	37|37	G	33|33	G	10|10	G	184|184	R
HDSC00355	387557	G	G	83|83	R	81,89|170	R	9,6|15	R	30,39|69	G	42|42	R	36,19|55	G	42|42	G	63|63	G	5|5	G	59|59	G	29|29	G	42|42	R	18,5|23	R	7,10|17	R	56,12|68	R	28,31|59	G	33|33	G	21|21	G	48|48	G	14|14	G	21|21	G	2|2	R	43,71|114	G
HDSC00355	387663	T	W	54,111|165	W	155,181|336	A	32|32	W	53,73|126	W	37,52|89	A	115|115	A	87|87	W	56,70|126	A	10|10	T	118|118	A	61|61	W	24,58|82	W	34,12|46	W	10,20|32	A	131|131	W	54,57|111	W	43,21|64	A	41|41	W	60,35|95	A	27|27	T	42|42	W	3,2|5	W	75,140|215	T
HDSC00274	120927	A	W	82,76|158	W	277,177|454	A	37|37	W	112,66|178	A	43|43	W	37,13|50	W	56,83|139	W	64,83|147	T	22|24	A	90|90	W	44,48|92	T	84|84	A	80|80	W	26,8|34	W	62,67|129	T	167|167	T	71|71	A	45|45	T	88|88	W	20,26|46	A	53|53	W	13,18|31	W	73,97|170	T
HDSC00308	91017	C	Y	12,23|35	C	114|114	C	5|5	C	25|25	C	15|15	C	19|19	C	19|19	Y	18,5|23	C	1|1	C	13|13	C	10|10	C	22|22	C	10|10	Y	10,11|21	C	25|25	Y	23,18|41	Y	7,15|22	C	7|7	C	13|13	C	16|16	C	7|7	C	9|9	C	46|46	Y
HDSC00308	310068	G	G	101|101	R	214,217|431	R	15,36|51	G	195|195	G	74|74	G	70|70	R	30,64|94	R	60,70|130	G	13|13	G	63|63	R	34,53|87	G	93|93	G	62|62	G	66|66	G	76|76	G	177|177	G	120|120	G	31|31	R	45,54|99	G	37|37	G	14|14	G	15|15	R	76,79|155	G
HDSC00354	72718	T	Y	16,16|32	Y	56,44|100	C	15|15	Y	32,19|51	T	18|18	T	33|33	C	14|14	T	33|33	C	4|4	Y	26,7|33	Y	15,15|30	T	27|27	Y	11,23|34	T	26|26	T	37|37	C	62|62	Y	19,18|37	Y	7,17|24	T	60|60	C	11|11	Y	9,5|14	Y	9,8|17	Y	45,39|84	T
HDSC00371	65001	G	K	65,55|120	G	370|370	G	34|34	G	146|146	G	44|44	K	25,11|36	G	108|108	G	95|95	G	13|13	K	67,41|108	K	20,43|63	K	26,19|45	G	66|66	K	19,29|48	G	46|46	K	47,28|75	K	53,26|79	G	39|39	G	74|74	G	69|69	K	6,21|27	G	23|23	K	78,83|161	K
HDSC00382	97175	G	R	13,27|40	R	84,69|153	R	7,8|15	R	48,44|92	R	8,29|37	G	35|35	R	17,17|34	R	16,12|28	A	8|8	G	39|39	R	8,14|22	R	20,15|35	G	52|52	R	18,15|33	R	16,16|32	R	30,47|77	R	14,8|22	R	18,4|22	A	55|55	R	9,5|14	R	13,13|26	G	11|11	G	124|124	R
HDSC00382	97230	G	G	76|76	R	116,159|275	G	26|26	R	76,83|159	G	63|63	R	30,38|68	G	62|62	R	18,28|46	G	9|9	R	37,31|68	G	44|44	G	59|59	R	58,39|97	G	57|57	R	33,27|60	G	132|132	R	15,26|41	G	33|41	G	105|105	R	11,13|24	G	49|49	R	16,6|22	R	115,111|226	R
HDSC00382	379694	C	M	13,19|32	C	106|106	C	15|15	C	46|46	C	39|39	C	25|25	C	33|33	M	15,35|50	M	4,8|12	C	43|43	C	27|27	M	17,18|35	C	34|34	C	20|20	M	16,22|38	C	59|59	M	17,23|40	C	17|17	C	35|35	C	36|36	C	8|8	M	4,6|10	C	90|90	M
HDSC00319	400130	A	M	76,29|105	M	219,132|351	A	45|45	A	132|132	A	73|73	C	83|85	M	50,28|78	C	96|96	A	2|2	C	62|62	A	60|60	C	62|64	A	104|104	C	23|23	A	53|53	C	105|107	C	89|90	M	8,22|30	M	48,14|62	M	29,8|37	A	16|16	M	9,13|22	M	66,88|154	C
HDSC00378	171000	T	W	13,18|31	W	63,57|120	A	8|8	W	37,20|57	W	14,8|22	A	28|28	T	31|31	W	21,20|41	W	3,1|4	T	22|22	A	27|27	W	11,7|18	W	18,28|46	W	6,6|12	A	23|23	W	34,34|68	W	14,13|27	W	12,21|33	W	8,11|19	W	3,10|13	T	12|12	T	5|5	W	25,21|46	T
HDSC00378	397136	G	A	97|97	R	201,197|398	R	25,13|38	A	143|143	R	41,47|88	A	45|45	R	55,97|152	R	53,49|102	R	10,20|30	R	55,60|115	G	104|104	R	51,28|79	R	57,39|96	A	43|43	R	44,24|68	A	91|91	R	28,32|60	A	50|50	A	92|92	R	29,29|58	R	25,30|55	A	6|6	A	198|198	R
HDSC00180	77111	T	K	12,23|35	K	66,52|118	T	10|10	K	27,26|53	n	0	K	7,14|21	T	26|26	K	32,31|63	T	6|6	K	15,14|29	K	17,22|39	K	6,10|16	T	29|29	G	28|28	T	7|7	G	57|57	G	27|27	G	10|10	T	28|28	K	3,5|8	K	2,2|4	K	4,1|5	T	43|43	G
HDSC00180	346682	C	C	66|66	Y	130,151|282	C	14|14	C	110|110	C	80|80	C	51|51	C	73|73	Y	34,64|98	C	21|21	C	89|89	C	27|27	C	54|54	C	73|73	C	40|40	C	72|72	C	86|86	C	77|77	C	19|19	C	47|47	C	53|53	C	39|39	C	6|6	Y	53,82|135	C
HDSC00180	438794	G	K	28,20|48	G	156|156	G	5|5	G	90|90	G	6|6	G	35|35	G	30|30	K	23,24|47	G	10|10	G	36|36	K	25,23|48	G	23|23	G	14|14	K	12,14|26	G	14|14	K	39,32|71	K	21,22|43	K	5,7|12	G	42|42	G	17|17	G	17|17	G	6|6	G	91|91	K
HDSC00373	235034	A	M	22,14|36	M	52,57|109	A	8|8	C	29|29	M	3,9|12	M	13,9|22	A	21|22	M	16,5|21	A	7|8	A	20|20	n	0	A	17|17	M	14,17|31	A	7|8	C	20|20	M	21,19|40	M	12,13|25	A	11|11	A	1|1	A	16|16	M	13,4|17	C	4|4	M	37,31|68	M
HDSC00373	430077	T	T	31|31	K	96,73|169	T	15|15	K	41,31|72	T	33|33	T	20|20	T	63|63	T	35|35	T	5|5	T	39|39	T	29|29	T	34|34	T	11|11	T	26|26	T	28|28	T	75|75	K	17,17|34	T	17|17	T	48|48	T	17|17	T	12|12	T	13|13	K	34,25|59	K
HDSC00376	123348	G	S	30,23|53	S	90,111|201	S	12,15|27	G	78|78	C	31|32	C	18|18	C	60|61	S	27,38|65	G	6|7	C	42|42	G	47|48	C	33|33	S	12,21|33	S	7,18|25	G	92|92	S	32,34|66	S	38,16|54	S	11,8|19	C	43|43	C	24|24	G	16|16	G	17|20	G	105|107	S
HDSC00376	123448	C	M	46,67|113	C	442|442	C	54|54	C	170|170	M	26,53|79	M	19,20|39	C	127|129	M	74,66|140	C	12|14	M	48,43|91	C	101|101	M	43,29|72	M	43,29|72	M	43,17|60	C	173|173	C	141|141	C	103|103	M	17,22|39	A	86|93	M	21,33|54	C	31|31	C	34|34	C	221|223	C
HDSC00242	194972	C	S	17,9|26	C	137|137	C	16|16	S	34,21|55	G	12|12	C	35|35	C	39|39	S	30,22|52	C	4|4	C	23|23	C	31|31	S	17,16|33	S	6,25|31	C	22|22	C	33|33	S	21,16|38	C	43|43	G	12|12	S	12,9|21	S	7,8|15	C	30|30	C	18|18	S	24,38|62	C
HDSC00242	402131	G	R	43,27|70	R	139,105|244	G	29|29	A	110|110	G	45|45	G	40|40	G	89|89	A	73|73	G	4|4	G	71|71	G	56|56	R	23,26|49	G	50|50	R	15,24|39	G	43|43	A	83|83	G	68|68	G	16|16	G	59|59	R	6,7|13	R	10,11|21	R	7,12|19	A	111|111	R
HDSC00377	192255	G	G	88|88	R	223,211|434	G	33|33	G	141|141	G	24|24	R	30,38|68	G	67|67	R	81,51|132	G	23|23	G	122|122	n	0	G	84|84	G	53|53	R	23,31|54	G	72|72	R	47,80|127	R	29,42|71	G	30|30	G	82|82	G	54|54	G	35|35	G	34|34	R	93,94|187	R
HDSC00377	366041	T	Y	12,19|31	C	80|80	C	8|8	C	34|34	T	18|18	C	16|16	Y	6,12|18	Y	17,11|28	C	3|3	Y	21,4|25	Y	6,5|11	Y	7,13|20	C	18|18	C	12|13	C	12|12	C	31|31	C	24|24	Y	4,5|9	Y	18,4|22	Y	8,2|10	Y	5,3|8	N	0|1	Y	8,23|31	Y
HDSC00377	381364	A	R	31,31|62	R	150,75|225	A	7|7	A	81|81	R	13,22|35	R	14,5|19	R	33,31|64	G	50|50	A	4|4	R	18,23|41	A	64|64	R	23,11|34	R	12,22|34	G	42|42	A	27|27	R	22,17|39	R	10,20|30	R	8,12|20	A	37|40	R	3,10|13	R	24,8|32	R	3,5|8	G	71|71	G
HDSC00313	150678	C	Y	44,34|78	Y	131,134|265	C	17|17	C	67|67	T	18|18	Y	23,44|67	C	51|51	Y	94,45|139	C	19|19	T	32|33	C	23|23	T	31|32	T	39|39	Y	26,38|64	C	27|27	Y	114,36|150	T	28|29	C	60|60	C	71|71	C	31|31	C	49|53	C	10|10	C	77|77	Y
HDSC00313	516635	A	G	103|103	R	231,242|473	G	33|33	R	101,98|199	G	73|73	G	79|79	G	128|128	R	71,79|150	G	13|13	G	110|110	G	87|87	G	45|45	G	124|124	R	41,28|69	G	81|81	G	141|141	G	92|92	G	30|30	G	110|110	G	58|58	R	53,24|77	R	11,26|37	R	156,146|302	G
HDSC00353	153522	A	R	27,33|60	R	103,73|176	G	7|7	R	52,30|82	A	33|33	G	26|26	A	51|51	R	29,28|57	G	7|7	A	54|54	R	31,11|42	A	23|23	A	63|63	R	15,21|36	R	21,18|39	G	60|60	R	14,15|29	R	14,5|19	R	26,17|43	A	15|15	A	15|15	G	10|10	R	42,48|90	R
HDSC00301	136822	A	R	60,56|116	R	145,268|413	R	21,17|38	R	74,95|169	R	36,21|57	R	25,27|52	G	87|87	R	49,42|91	R	6,5|11	G	114|114	R	55,53|108	A	93|93	R	29,62|91	R	55,20|75	R	6,25|31	A	109|109	A	88|88	G	67|67	A	83|83	R	1,8|9	G	58|58	A	23|23	R	111,150|261	A
HDSC00301	349713	T	Y	23,32|55	T	167|167	T	19|19	Y	40,28|68	T	10|10	Y	19,16|35	T	22|22	Y	23,17|40	T	10|10	T	35|35	T	34|34	Y	8,20|28	T	30|30	T	25|25	T	36|36	Y	29,24|53	Y	13,11|24	T	12|12	T	32|32	T	13|13	T	12|12	T	8|8	Y	17,36|53	Y
HDSC00343	180512	A	A	96|96	W	158,169|327	A	49|49	W	46,42|88	A	68|68	W	18,28|46	A	66|66	W	40,41|81	A	2|2	A	84|84	W	29,19|48	A	64|64	A	22|22	A	50|50	A	56|56	A	89|89	W	33,21|54	A	26|26	A	68|68	A	37|37	A	26|26	A	11|11	W	113,84|197	W
HDSC00343	285947	G	R	26,19|45	R	100,80|180	A	19|19	A	81|81	G	35|35	R	15,13|28	G	41|41	A	59|59	G	6|6	G	45|45	G	35|35	G	23|23	G	39|39	G	23|23	R	3,18|21	G	76|76	R	19,17|36	G	25|25	G	19|19	G	7|8	G	10|10	R	5,7|12	R	28,63|91	R
HDSC00343	285962	G	R	19,26|45	G	181|181	G	19|19	G	81|81	G	37|37	R	13,16|29	G	41|41	G	59|59	G	6|6	R	26,21|47	A	36|36	R	8,15|23	G	42|42	R	10,13|23	G	21|21	R	32,44|76	R	17,19|36	A	26|26	G	19|19	R	7,1|8	R	3,7|10	R	7,5|12	R	63,29|92	R
HDSC00369	107113	G	R	41,17|58	G	202|202	A	15|15	G	84|84	G	15|15	R	20,24|44	G	23|23	G	50|50	A	7|7	R	21,21|42	R	30,22|52	G	35|35	n	0	G	41|41	R	16,11|27	G	50|50	R	23,15|38	G	19|19	R	30,24|54	R	8,6|14	G	13|13	R	10,4|14	G	104|104	G
HDSC00369	107115	C	C	58|58	Y	91,110|201	C	15|15	Y	49,34|83	C	15|15	C	44|44	C	23|23	Y	26,24|50	C	7|7	Y	21,21|42	C	52|52	Y	16,19|35	n	0	C	41|41	Y	16,11|27	C	49|49	Y	23,15|38	T	19|19	C	54|54	Y	8,6|14	C	13|13	C	15|15	Y	51,52|103	Y
HDSC00360	41947	A	W	18,19|37	W	58,53|111	W	7,9|16	W	26,20|46	A	20|20	A	35|35	A	30|30	T	29|29	A	2|2	W	14,12|26	T	21|21	W	7,9|16	A	8|8	W	6,3|9	T	36|36	W	17,19|36	A	23|23	A	14|14	T	41|41	W	2,4|6	W	5,2|7	W	3,3|6	W	32,36|68	A
HDSC00360	297488	T	A	29|29	W	76,68|144	A	15|15	W	15,30|45	W	22,21|43	W	14,8|22	W	12,22|34	A	69|69	T	10|10	W	8,14|22	A	40|40	W	22,9|31	W	11,5|16	A	16|16	A	36|36	A	65|65	W	8,17|25	W	7,11|18	A	36|36	A	15|15	A	28|28	A	5|5	W	30,25|55	W
HDSC00297	117087	A	W	39,15|54	A	248|248	A	12|12	W	43,30|73	A	51|51	W	24,16|40	A	37|37	W	31,30|61	A	4|4	A	62|62	W	8,18|26	A	35|35	W	21,9|30	W	15,19|34	A	47|47	W	35,27|62	A	32|32	A	15|15	A	55|55	W	11,8|19	A	25|25	W	2,4|6	A	98|98	A
HDSC00192	121848	A	R	88,75|163	R	218,245|463	R	26,10|36	R	103,92|195	A	58|58	A	30|30	R	68,35|103	A	130|130	G	13|13	R	64,30|94	R	19,35|54	R	36,46|82	A	72|72	A	58|58	A	57|57	R	65,44|109	A	25|29	A	27|27	A	103|103	A	38|38	R	25,8|33	R	12,4|16	G	179|179	R
HDSC00214	437608	G	G	124|124	K	108,150|258	K	20,32|52	G	125|125	K	38,47|85	G	76|76	G	51|51	K	22,50|72	T	8|8	K	51,43|94	G	102|102	K	35,24|59	G	85|85	G	75|75	G	52|52	K	44,65|109	G	45|45	G	26|26	G	111|111	G	41|41	K	11,8|19	K	10,8|18	K	84,101|185	K
HDSC00214	779230	C	Y	65,39|104	T	428|428	Y	22,14|36	Y	63,36|99	Y	27,25|52	T	50|50	T	100|100	T	91|91	Y	7,10|17	Y	46,52|98	C	55|55	T	61|61	Y	30,35|65	T	26|26	T	51|51	T	76|76	Y	31,28|59	C	47|47	Y	29,47|76	Y	38,25|63	T	24|24	Y	2,11|13	T	85|85	Y
HDSC00284	364517	C	C	123|123	Y	211,186|397	C	33|33	C	111|111	C	67|67	C	43|43	Y	40,58|98	C	91|91	Y	3,2|5	C	54|54	C	32|32	Y	30,31|61	C	114|114	Y	20,23|43	Y	17,26|43	Y	68,55|123	Y	27,37|64	C	45|45	Y	42,31|73	C	21|21	C	29|29	C	10|10	C	156|156	Y
HDSC00342	262620	T	T	18|18	Y	77,60|137	T	22|22	T	41|41	T	26|26	Y	10,14|24	T	38|38	Y	11,26|37	Y	5,2|7	Y	25,13|38	T	13|13	Y	21,14|35	T	46|46	Y	8,16|24	T	21|21	Y	40,20|60	Y	17,6|23	T	29|29	T	53|53	T	14|14	T	9|9	T	8|8	T	65|65	C
HDSC00342	262635	G	R	6,12|18	G	135|135	G	22|22	R	20,21|41	G	25|25	G	22|22	G	38|38	G	36|36	G	7|7	G	38|38	R	8,5|13	G	33|33	G	44|44	R	15,9|24	G	20|20	G	59|59	G	22|22	G	28|28	G	51|51	G	14|14	R	7,2|9	G	7|7	G	64|64	G
HDSC00342	418337	T	Y	42,22|64	Y	162,227|389	Y	4,6|10	T	103|103	Y	5,14|19	C	44|44	T	91|91	C	38|38	Y	5,4|9	C	116|116	T	46|46	C	56|56	T	58|58	Y	24,15|39	C	44|44	C	67|67	C	47|47	C	23|23	T	65|65	C	19|19	T	31|31	C	8|8	Y	94,80|174	Y
HDSC00391	275826	A	R	44,34|78	G	315|315	G	17|17	R	32,58|90	G	55|55	R	19,25|44	G	80|80	R	53,9|62	G	10|10	G	55|55	R	27,40|67	G	43|43	G	60|60	G	18|18	G	30|30	R	38,42|80	G	44|44	G	31|31	G	58|58	R	11,25|36	G	25|25	R	4,11|15	G	110|110	G
HDSC00391	319278	T	T	52|52	Y	157,439|596	T	5|5	Y	47,129|176	C	28|28	T	50|50	T	108|108	Y	44,83|127	Y	4,12|16	Y	30,54|84	T	77|77	Y	55,19|74	T	37|37	T	71|71	T	9|9	Y	74,89|163	Y	11,34|45	T	24|24	T	92|92	T	25|25	Y	8,6|14	Y	10,17|27	Y	75,79|154	Y
HDSC00361	424536	A	W	18,10|28	A	156|156	T	19|19	A	76|76	W	30,15|45	W	18,11|29	W	17,17|34	A	48|48	A	3|3	W	28,29|57	A	28|28	A	36|36	A	48|48	A	9|9	W	16,18|34	W	30,32|62	A	34|34	A	24|24	W	21,14|35	W	10,12|22	W	9,7|16	W	11,3|14	A	95|95	W
HDSC00361	424581	C	C	55|55	Y	213,95|308	C	36|36	C	141|141	C	80|80	Y	22,34|56	C	63|63	C	87|87	T	6|6	C	104|104	C	50|50	C	63|63	C	94|94	C	15|15	Y	36,26|62	Y	64,57|121	C	61|61	Y	16,30|46	C	64|64	Y	27,19|46	C	30|30	C	23|23	C	182|182	Y
HDSC00395	404626	A	A	36|36	R	79,31|110	A	9|9	R	17,14|31	A	68|68	R	13,11|24	A	34|34	A	52|52	A	10|10	A	26|26	A	49|49	A	24|24	A	48|48	R	5,6|11	A	9|9	R	13,10|23	A	40|40	A	23|23	A	2|2	A	25|25	A	8|8	A	14|14	R	16,11|27	A
HDSC00395	420121	T	Y	28,33|61	Y	101,112|213	T	17|17	Y	30,27|57	T	16|16	T	36|36	Y	15,31|46	Y	36,56|92	T	5|5	C	43|43	T	16|16	Y	17,31|48	Y	17,31|48	Y	9,12|21	T	6|6	Y	37,22|59	Y	22,22|44	T	18|18	C	11|12	C	10|10	C	14|14	T	19|19	Y	50,45|95	C
HDSC00381	155222	A	A	112|112	R	224,202|426	A	12|12	R	73,107|180	A	102|102	R	36,39|75	A	72|73	R	64,84|148	n	0	A	131|131	A	105|105	R	34,47|81	A	41|41	R	12,14|26	A	56|56	A	172|172	R	17,20|37	R	20,23|43	A	108|108	A	28|28	R	10,18|28	A	46|46	R	96,89|185	A
HDSC00374	67120	A	W	20,12|32	W	39,40|79	A	9|9	W	14,15|29	W	6,10|16	A	29|29	W	17,6|23	W	18,6|24	A	3|4	T	25|25	W	4,35|39	W	9,23|32	T	20|20	W	7,14|21	A	18|18	W	23,17|40	W	13,6|19	W	5,3|8	W	13,12|25	W	3,2|5	T	12|12	W	2,5|7	W	21,16|37	T
HDSC00374	179506	C	C	39|39	Y	50,64|114	C	13|13	Y	18,23|41	C	25|25	Y	15,7|22	C	38|38	C	60|60	C	10|10	C	26|26	C	36|36	C	26|26	C	32|32	Y	8,8|16	C	23|23	Y	21,10|31	C	29|29	C	23|23	C	9|9	C	25|25	C	14|14	C	9|9	Y	31,39|70	C
HDSC00372	199524	A	R	37,56|93	R	188,202|390	A	4|4	A	135|135	A	69|69	A	75|75	G	49|51	G	107|107	A	2|2	A	94|94	G	124|124	A	58|58	R	40,41|81	R	27,33|60	A	34|34	R	60,67|127	R	62,29|91	A	31|31	R	61,67|128	A	41|41	A	19|19	R	8,2|10	R	91,112|203	R
HDSC00372	352432	A	W	33,48|81	A	227|227	n	0	A	89|89	A	37|37	A	43|43	W	4,8|12	W	42,16|58	A	2|2	A	45|45	W	17,10|27	A	55|55	A	15|15	W	23,19|42	A	18|18	W	39,20|59	W	20,13|33	A	19|19	A	16|17	A	11|11	A	18|18	A	2|2	A	109|109	W
HDSC00372	352511	T	T	142|142	Y	185,200|385	n	0	T	144|144	T	60|60	T	79|79	C	9|10	Y	72,31|103	T	1|1	T	77|77	C	47|47	T	86|86	T	27|27	T	77|77	T	21|27	T	95|95	T	56|56	T	32|32	T	31|31	T	16|16	T	33|33	T	6|6	Y	120,77|197	T
HDSC00275	45759	T	Y	21,43|64	T	338|338	T	33|33	T	138|138	C	57|57	Y	35,21|56	T	67|67	Y	41,12|53	T	7|7	T	90|90	T	30|30	Y	35,31|66	T	89|89	Y	20,18|38	T	135|135	Y	58,71|129	T	36|36	T	18|18	T	39|39	Y	16,10|26	T	33|33	T	32|32	Y	141,95|236	T
HDSC00275	45806	C	M	22,10|32	M	104,70|174	M	4,15|19	M	34,40|74	A	33|33	C	28|28	M	9,29|38	M	6,22|28	A	5|5	A	45|45	M	7,8|15	M	18,18|36	M	22,23|45	C	24|24	C	68|68	M	38,31|69	M	13,5|18	C	10|10	A	23|23	M	8,6|14	A	19|19	M	14,5|19	M	47,73|120	A
HDSC00275	193754	G	G	17|17	R	44,24|68	G	17|17	G	44|44	G	15|15	G	20|20	G	17|17	R	11,15|26	G	7|7	R	12,7|19	G	12|12	R	9,12|21	G	15|15	G	13|13	G	25|25	R	11,13|24	G	29|29	G	17|17	R	14,10|24	G	8|8	R	5,2|7	G	4|4	R	19,27|46	R
HDSC00363	199430	T	K	56,32|88	T	293|293	K	16,30|46	K	64,96|160	K	50,10|60	K	25,23|48	T	105|105	K	73,58|131	T	7|7	T	86|86	T	71|71	T	56|56	T	121|121	T	38|38	T	65|65	K	73,58|131	K	23,40|63	G	27|27	T	78|78	K	7,25|32	T	38|38	T	11|11	T	138|138	T
HDSC00363	199466	T	Y	21,31|52	Y	84,85|169	T	25|25	T	91|91	T	30|36	T	29|29	Y	16,43|59	Y	32,45|77	T	5|5	Y	20,31|51	T	40|40	Y	17,17|34	Y	30,35|65	C	21|21	T	37|37	Y	32,39|71	Y	22,12|34	T	17|17	Y	15,29|44	T	18|18	Y	13,9|22	T	5|6	C	85|85	C
HDSC00363	405038	A	A	35|35	W	75,96|171	A	8|8	A	70|70	A	26|26	A	15|15	A	54|54	W	37,42|79	A	9|9	A	47|47	A	56|56	A	40|40	A	47|47	A	9|11	A	32|32	W	45,26|71	W	18,12|30	A	28|28	A	65|65	A	26|26	A	25|25	A	22|22	W	38,73|111	W
HDSC00325	222103	G	R	39,66|105	R	212,221|433	G	20|20	R	56,39|95	G	51|51	R	34,37|71	R	25,47|72	R	71,67|138	R	10,5|15	G	67|67	G	28|28	A	38|38	G	72|72	R	15,39|54	R	15,11|26	A	116|116	A	53|53	G	20|20	A	90|90	R	15,15|30	G	30|30	R	9,8|17	R	103,99|202	A
HDSC00325	634070	G	R	21,25|46	A	188|188	A	21|21	A	60|60	A	18|18	A	31|31	R	20,15|35	A	69|69	G	8|8	R	17,39|56	R	10,18|28	A	32|32	R	16,27|43	R	15,10|25	A	29|29	A	60|60	A	36|36	R	12,19|31	R	34,19|53	R	11,4|15	R	17,9|26	A	14|14	A	67|67	A
HDSC00325	634141	G	G	86|86	K	170,185|355	G	39|39	K	64,44|108	G	35|35	K	44,15|59	G	68|68	K	65,63|128	G	14|14	K	78,34|112	G	55|55	G	62|63	G	85|85	G	47|48	G	54|54	G	117|117	G	68|68	G	63|63	K	36,61|97	G	27|27	K	17,34|51	G	28|28	K	55,64|119	G
HDSC00367	249858	G	R	25,17|42	G	124|124	G	9|9	G	48|48	G	30|30	R	29,6|35	G	40|40	R	12,15|27	G	2|2	G	46|46	A	7|7	G	23|23	G	29|29	G	25|25	R	14,5|19	G	26|26	G	25|25	G	15|15	G	37|37	G	15|15	R	8,8|16	G	12|12	G	61|61	R
HDSC00367	249867	T	Y	26,17|43	Y	58,73|131	T	9|9	Y	27,22|49	Y	4,27|31	C	37|37	C	41|41	C	28|28	T	2|2	Y	29,18|47	C	8|8	Y	12,13|25	T	30|30	T	25|25	Y	14,5|19	Y	12,15|27	T	27|27	T	15|15	T	38|38	T	14|14	Y	8,8|16	T	12|12	T	61|61	C
HDSC00367	249931	G	G	43|43	R	61,74|135	G	8|8	R	24,22|46	G	28|31	R	8,28|36	A	42|42	R	17,13|30	G	3|3	R	30,17|47	G	9|9	R	11,12|23	G	28|28	G	24|24	G	19|19	R	14,11|25	G	27|27	G	13|13	G	40|40	G	15|15	G	15|15	G	12|12	G	56|56	R
HDSC00413	259206	A	R	35,23|58	R	83,68|151	R	5,14|19	R	36,19|55	R	9,16|25	A	28|28	G	48|48	R	10,21|31	G	8|8	G	42|42	A	29|29	R	11,6|17	G	19|19	R	13,8|21	G	41|41	R	15,29|44	R	11,14|25	G	15|15	R	10,17|27	R	9,6|15	G	14|14	G	6|6	R	35,21|56	G
HDSC00413	290532	A	A	93|93	R	260,216|476	A	6|6	R	77,47|124	A	64|64	R	9,24|33	A	118|118	A	98|98	G	9|9	A	62|62	A	6|6	A	67|67	A	89|89	R	15,8|23	R	11,17|28	R	43,26|69	A	7|7	A	26|26	R	30,33|63	A	30|30	A	55|55	A	14|14	R	51,61|112	A
HDSC00403	369424	A	A	44|44	M	113,59|172	A	11|11	A	84|84	M	14,24|38	A	20|20	A	48|48	M	34,21|55	A	1|1	M	24,19|43	A	51|51	M	10,24|34	A	77|77	A	37|37	A	34|34	M	45,23|68	A	33|33	A	37|37	A	49|49	A	33|33	M	3,5|8	M	2,12|14	M	54,42|96	M
HDSC00394	42907	C	Y	22,17|39	Y	130,100|230	C	30|30	T	109|109	Y	27,33|60	C	44|44	T	95|95	Y	42,25|67	C	7|7	C	90|90	Y	21,34|55	C	29|29	C	104|104	Y	33,46|79	C	77|77	Y	45,73|118	Y	26,42|68	T	10|10	C	57|57	C	39|39	T	30|30	Y	16,12|28	T	146|146	Y
HDSC00394	319418	G	R	28,25|53	G	177|177	A	10|10	R	43,48|91	G	18|22	G	53|53	G	54|54	G	93|93	G	8|10	G	65|65	G	34|42	G	52|52	G	8|8	G	25|25	A	23|23	G	78|78	G	41|41	R	25,9|34	R	25,3|28	G	18|18	R	25,7|32	G	2|2	G	74|74	G
HDSC00368	131659	C	Y	49,47|96	Y	126,126|252	C	25|25	C	180|180	Y	31,20|51	T	54|54	Y	95,65|160	T	72|72	C	23|23	T	78|78	Y	45,22|67	T	79|79	Y	56,47|103	T	82|82	C	45|45	T	110|110	T	55|55	Y	15,35|50	Y	45,40|85	C	53|53	C	45|45	T	14|14	Y	96,119|215	Y
HDSC00368	131733	G	R	49,46|95	G	256|256	A	27|27	R	67,116|183	R	33,19|52	G	52|52	G	168|168	G	73|73	G	26|26	G	78|78	R	47,21|68	G	81|81	G	98|98	G	80|80	R	20,31|51	G	108|108	G	55|55	R	16,36|52	R	46,40|86	G	54|54	R	15,33|48	G	14|14	G	220|220	R
HDSC00307	422128	G	G	26|26	K	45,42|87	G	16|16	K	31,14|45	G	15|16	K	3,9|12	G	14|14	K	19,22|41	K	2,10|12	G	26|26	G	29|29	K	5,13|18	T	25|25	K	11,8|19	G	42|42	G	26|26	K	12,16|28	K	5,2|7	G	17|17	G	1|2	K	7,6|13	G	9|9	K	34,18|52	G
HDSC00317	262594	T	T	104|104	W	137,165|302	W	4,14|18	W	71,73|144	T	40|40	W	28,13|41	T	50|50	W	26,77|103	W	12,2|14	T	69|69	T	77|77	W	34,26|60	A	53|57	W	16,35|51	T	39|39	T	131|131	W	46,17|63	W	10,21|31	T	64|64	n	0	T	38|44	W	6,4|10	W	103,81|184	T
HDSC00359	473361	T	K	22,31|53	K	96,73|169	G	12|12	K	19,25|44	T	13|13	K	21,13|34	G	71|71	K	12,22|34	G	3|3	K	39,16|55	G	12|12	K	11,16|27	K	19,24|43	G	22|22	K	19,11|30	G	35|35	G	23|23	T	30|30	K	26,22|48	T	20|20	K	3,6|9	T	1|1	T	99|99	G
HDSC00359	483278	T	T	109|109	Y	219,179|398	T	54|54	T	140|140	Y	16,53|69	T	89|89	T	144|144	Y	84,60|144	Y	6,6|12	T	108|108	T	90|90	T	105|105	T	147|147	T	55|55	T	74|74	T	114|114	T	68|68	T	77|78	T	113|113	T	39|39	T	66|66	T	24|24	Y	72,97|169	T
HDSC00365	231174	G	G	55|55	K	128,109|237	G	12|12	G	92|92	K	33,19|52	K	7,11|18	T	57|58	K	22,46|68	G	2|2	K	30,46|76	K	28,36|64	K	24,11|35	G	33|33	K	8,18|26	K	12,15|27	G	80|80	K	21,22|43	G	59|59	G	50|50	K	16,27|43	G	25|25	K	12,4|16	G	92|92	K
HDSC00366	175178	G	S	78,35|113	S	143,156|299	C	35|35	S	75,80|155	G	50|50	C	51|51	G	83|83	S	40,46|86	G	7|7	G	64|64	C	95|95	S	27,31|58	S	56,35|91	S	14,12|26	C	21|21	S	69,32|101	S	16,27|43	G	6|6	G	50|53	G	15|15	G	28|28	S	6,9|15	S	124,38|162	G
HDSC00366	176049	A	A	28|28	W	52,56|108	T	6|6	W	10,29|39	A	39|39	W	13,15|28	A	48|48	A	42|42	A	6|6	A	31|31	A	39|39	A	20|20	A	19|19	W	8,13|21	A	30|30	W	24,33|57	A	34|34	A	17|17	A	31|31	A	16|16	A	13|13	A	8|8	W	40,52|92	A
HDSC00366	176155	T	Y	13,7|20	T	99|99	T	6|6	Y	10,28|38	T	35|35	T	30|30	Y	18,27|45	T	37|37	T	5|5	Y	14,15|29	T	35|35	T	19|19	T	21|21	Y	7,12|19	T	27|27	Y	23,31|54	T	35|35	T	15|15	T	32|32	T	16|16	Y	9,2|11	T	8|8	Y	39,49|88	Y
HDSC00387	109819	G	R	31,19|50	R	96,94|190	G	9|9	A	66|66	G	35|35	R	24,11|35	G	36|36	R	29,27|56	G	8|8	G	43|43	R	11,12|23	R	13,19|32	R	22,11|33	R	22,7|29	G	27|27	R	22,13|35	G	29|29	R	7,9|16	A	32|32	R	12,4|16	A	20|20	G	19|19	G	86|86	R
HDSC00387	109948	T	T	48|48	Y	98,96|194	T	9|9	T	67|67	Y	14,21|35	Y	13,22|35	Y	22,17|39	Y	26,26|52	Y	4,5|9	Y	28,13|41	T	26|26	Y	19,14|33	T	32|32	Y	7,21|28	Y	17,10|27	T	36|36	Y	13,15|28	T	15|15	T	32|32	Y	4,12|16	T	20|20	Y	5,13|18	Y	47,38|85	Y
HDSC00387	110012	A	R	25,17|42	G	185|185	G	8|8	R	41,25|66	R	19,13|32	R	22,13|35	G	38|38	R	25,25|50	G	8|8	G	39|39	A	20|20	R	9,18|27	R	20,10|30	R	20,7|27	R	12,17|29	G	35|35	G	24|24	R	6,9|15	R	16,17|33	R	12,4|16	R	8,9|17	G	18|18	G	78|78	R
HDSC00389	58082	T	T	72|72	Y	129,146|275	T	33|33	T	96|96	T	62|62	Y	7,24|31	T	87|87	Y	51,49|100	T	24|24	Y	28,36|64	T	75|75	Y	19,35|54	T	50|50	Y	28,15|43	T	58|58	Y	37,37|74	Y	25,23|48	T	5|5	T	26|26	T	29|29	T	25|25	T	27|27	T	141|141	Y
HDSC00389	58134	A	M	48,29|77	A	277|277	M	14,18|32	M	61,44|105	M	31,32|63	A	38|38	A	89|89	A	101|101	A	26|26	A	62|62	M	58,26|84	A	56|56	A	55|55	A	48|49	A	60|60	A	73|73	A	50|50	C	5|5	C	26|26	A	35|35	M	8,18|26	A	26|26	A	144|144	M
HDSC00389	126772	A	R	38,40|78	R	89,102|191	A	28|28	A	75|75	R	18,20|38	G	32|32	R	48,21|69	G	62|62	R	1,4|5	G	49|49	R	24,34|58	G	29|29	R	28,28|56	G	36|36	A	51|51	G	76|76	G	43|43	G	10|10	R	22,16|38	R	20,11|31	A	12|12	R	3,18|21	R	37,45|82	R
HDSC00257	259727	A	R	13,8|21	R	41,41|82	A	14|14	R	22,14|36	A	15|15	G	19|19	R	13,15|28	R	7,11|18	A	7|7	A	22|22	A	17|17	R	7,12|19	R	8,6|14	G	25|25	A	17|17	R	13,18|31	R	9,22|31	A	11|11	R	10,7|17	R	4,9|13	A	19|19	G	5|5	R	20,22|42	A
HDSC00257	402925	A	R	31,35|66	A	248|248	A	20|20	A	132|132	A	44|44	R	27,34|61	A	91|91	R	37,36|73	A	6|6	A	90|90	A	60|60	R	37,39|76	A	57|57	A	15|17	A	42|42	R	46,56|102	A	29|29	A	19|19	A	59|59	A	27|27	A	45|45	A	29|29	R	32,69|101	A
HDSC00257	403025	G	G	42|42	K	77,64|141	G	14|14	G	75|75	K	7,19|26	G	40|40	G	54|54	K	20,21|41	G	6|6	K	23,31|54	G	31|31	K	20,22|42	G	37|37	G	10|10	G	23|23	K	33,25|58	G	17|17	G	12|12	K	16,15|31	G	15|15	K	11,16|27	G	15|15	K	41,19|60	T
HDSC00420	306933	A	A	114|114	R	218,231|449	A	5|5	A	119|119	R	33,43|76	R	13,33|46	A	58|58	R	40,27|67	A	6|6	R	36,27|63	A	23|23	R	30,45|75	A	83|83	R	24,20|44	G	27|27	R	53,35|88	R	27,23|50	R	33,23|56	R	36,27|63	A	45|45	A	30|30	A	15|15	A	100|100	R
HDSC00379	128680	C	C	37|37	Y	62,50|112	C	10|10	Y	21,12|33	C	26|26	C	23|23	C	32|32	C	38|38	C	6|6	C	12|12	C	21|21	Y	15,7|22	C	28|28	Y	8,7|15	C	14|14	Y	14,20|34	Y	14,7|21	C	14|14	Y	6,7|13	C	12|12	C	14|14	C	5|5	C	56|56	C
HDSC00416	82290	G	G	28|28	K	83,46|129	G	16|16	K	36,30|66	G	34|34	K	14,16|30	G	18|18	G	41|41	G	5|5	G	28|28	G	24|24	G	25|25	G	23|23	K	8,10|18	G	18|18	K	5,22|27	G	20|20	G	14|14	G	32|32	G	12|12	G	15|15	G	6|6	K	16,20|36	G
HDSC00392	179038	G	R	22,41|63	G	261|261	G	9|9	G	93|93	G	26|26	G	19|19	G	82|82	G	66|66	G	12|12	R	37,39|76	G	77|77	R	16,22|38	G	53|53	R	17,31|48	G	32|32	G	79|79	R	28,10|38	G	15|15	G	38|38	G	23|23	R	7,3|10	R	2,6|8	R	55,46|101	R
HDSC00392	318493	C	Y	17,21|38	Y	97,103|200	C	20|25	C	84|84	Y	41,30|71	Y	13,12|25	Y	28,30|58	Y	44,31|75	C	2|3	Y	29,32|61	T	42|42	Y	22,24|46	Y	29,34|63	T	33|33	Y	12,16|28	Y	30,41|71	T	54|54	C	28|28	Y	18,31|49	C	29|29	T	10|11	Y	6,4|10	T	95|95	T
HDSC00392	318615	T	T	62|62	Y	179,166|345	T	38|38	T	154|154	T	124|124	Y	23,22|45	T	98|98	Y	56,84|140	T	6|6	T	100|100	T	69|69	T	78|78	T	107|107	Y	30,32|62	T	43|43	Y	67,52|119	Y	40,51|91	T	51|51	T	86|86	T	51|51	T	19|19	T	19|19	Y	56,97|153	Y
HDSC00435	12177	G	R	22,30|52	G	156|156	G	37|37	R	31,65|96	G	22|22	R	17,21|38	G	65|65	R	30,41|71	G	29|29	R	14,28|42	G	43|43	R	19,15|34	G	85|85	G	36|36	G	45|45	R	44,26|70	G	46|46	G	47|47	G	45|45	G	45|45	R	16,33|49	R	3,6|9	G	107|107	R
HDSC00400	75287	T	T	44|44	Y	69,78|147	T	16|16	T	77|77	T	7|7	Y	16,9|25	Y	24,14|38	Y	20,14|34	T	2|3	T	35|35	T	17|17	T	11|11	Y	19,11|30	Y	10,10|20	T	29|29	Y	16,28|44	Y	23,7|30	T	15|15	Y	17,15|32	T	16|16	T	22|22	T	11|11	Y	20,65|85	Y
HDSC00400	430515	T	Y	11,26|37	Y	61,92|153	T	17|17	C	37|37	T	43|43	T	35|35	T	75|75	Y	26,46|72	T	6|6	T	57|57	T	42|42	C	27|27	Y	26,17|43	Y	5,14|19	T	54|54	Y	25,18|43	C	32|32	T	19|19	Y	19,14|33	T	24|24	T	31|31	T	17|17	T	79|79	T
HDSC00405	105112	T	T	40|40	W	103,99|202	W	3,6|9	W	41,50|91	T	35|35	W	21,20|41	A	30|30	T	53|53	T	11|11	W	44,23|67	W	34,21|55	W	11,27|38	W	34,31|65	W	10,14|24	W	25,28|53	W	25,40|65	W	20,17|37	T	22|22	W	17,49|66	T	23|23	W	2,6|8	T	12|15	T	78|78	W
HDSC00296	418446	C	Y	61,55|116	Y	163,218|381	C	9|9	T	164|164	C	69|69	C	66|66	C	69|69	Y	49,64|113	C	7|7	C	98|98	C	76|76	T	102|102	Y	44,26|70	Y	31,26|57	C	64|64	Y	20,81|101	T	52|52	C	19|19	Y	60,51|111	C	52|52	C	60|60	C	41|41	C	233|233	C
HDSC00335	16559	C	S	32,12|44	C	184|184	C	14|14	C	51|51	C	29|29	S	17,14|31	C	67|67	S	26,31|57	C	9|9	C	39|39	C	32|32	S	10,14|24	S	15,23|38	S	9,5|14	C	28|28	S	35,29|64	C	33|33	S	8,13|21	S	21,29|50	S	14,11|25	C	4|4	C	13|13	C	80|80	C
HDSC00335	268324	G	G	71|71	K	105,123|228	K	10,29|39	G	93|93	G	42|42	G	80|80	G	77|77	K	23,21|44	G	1|1	K	16,32|48	K	27,8|35	K	38,26|64	G	23|23	G	34|34	K	28,60|88	K	77,52|129	G	53|53	G	18|18	K	16,27|43	G	16|16	K	17,22|39	G	18|18	K	75,57|132	K
HDSC00406	25151	G	G	51|51	K	88,65|153	G	13|13	G	49|49	K	21,14|35	K	31,21|52	K	44,41|85	K	40,28|68	n	0	G	56|56	K	19,13|32	G	37|37	G	55|55	K	32,15|47	G	13|13	K	21,20|41	K	14,19|33	G	13|13	G	24|24	G	15|15	G	18|18	G	12|12	K	35,60|95	K
HDSC00406	112797	G	K	30,26|56	G	374|374	T	4|4	K	34,27|61	G	25|25	K	14,24|38	G	122|122	G	82|82	G	12|12	G	139|139	G	16|16	G	31|31	G	68|68	G	55|55	G	46|46	K	42,73|115	K	12,17|29	G	27|27	G	73|73	G	42|42	G	39|39	G	6|6	G	155|155	G
HDSC00406	314790	T	Y	37,24|61	Y	114,112|226	T	17|17	Y	30,50|80	Y	21,18|39	Y	25,24|49	C	47|47	Y	36,35|71	T	15|17	T	55|55	Y	29,21|50	C	33|33	T	46|46	Y	6,21|27	Y	37,21|58	C	97|97	C	37|37	Y	20,15|35	C	69|69	T	16|16	T	30|30	Y	4,4|8	Y	47,69|116	C
HDSC00415	87649	C	S	21,14|35	S	71,56|127	G	11|11	C	45|45	C	21|21	S	17,17|34	C	42|42	S	22,12|34	C	17|17	S	10,12|22	C	38|38	G	23|23	S	20,22|42	S	19,4|23	S	14,24|38	G	62|62	C	38|38	C	18|18	S	11,18|29	C	18|18	G	12|12	C	7|7	S	29,33|62	S
HDSC00415	220482	G	G	54|54	R	85,72|157	R	8,3|11	G	71|71	G	24|24	G	26|26	G	48|48	R	27,21|48	G	6|6	R	24,26|50	G	46|46	R	16,18|34	R	20,24|44	G	10|10	G	36|36	R	22,32|54	G	30|30	G	15|15	R	9,14|23	G	36|36	R	16,5|21	G	1|1	R	34,19|53	R
HDSC00429	177770	T	W	46,24|70	T	270|270	T	45|45	W	31,76|107	T	21|21	W	50,32|82	T	67|67	W	24,40|64	T	12|12	T	62|62	T	67|67	W	37,23|60	T	55|55	T	40|40	T	95|95	W	52,48|100	W	59,34|93	T	27|27	T	65|65	T	29|29	T	29|29	T	20|20	W	60,69|129	W
HDSC00429	177841	T	Y	26,15|41	Y	64,77|141	T	23|23	Y	18,41|59	T	14|14	Y	24,16|40	T	36|36	Y	11,21|32	T	6|6	T	33|33	T	34|34	C	29|29	T	30|30	Y	10,12|22	T	49|49	C	54|54	C	50|50	T	16|16	C	38|38	T	15|15	T	16|16	Y	6,5|11	Y	33,33|66	C
HDSC00398	213594	T	W	19,12|31	W	89,99|188	T	27|27	W	49,26|75	W	24,7|31	T	33|33	A	70|70	W	32,35|67	n	0	A	66|66	n	0	W	15,14|29	W	45,8|53	W	28,20|48	T	35|35	W	43,28|71	W	28,17|45	T	14|17	W	22,29|51	W	3,11|14	A	28|28	W	3,2|5	W	55,80|135	A
HDSC00398	297733	A	A	110|110	W	250,219|469	A	54|54	W	56,113|169	A	23|25	W	19,24|43	A	54|55	A	76|76	A	17|17	A	125|125	A	2|2	A	71|71	A	32|32	W	28,29|57	A	41|43	W	54,69|123	A	92|92	A	25|25	A	131|131	A	24|27	A	48|48	W	3,2|5	W	100,98|198	A
HDSC00408	289840	T	Y	36,39|75	Y	152,175|327	T	29|29	T	126|126	T	45|45	C	73|73	T	89|89	C	59|59	C	4|4	C	86|86	Y	26,51|77	C	104|104	C	85|85	C	34|34	Y	19,11|30	C	99|99	C	73|73	Y	13,26|39	Y	79,34|113	T	22|22	T	32|32	Y	10,8|18	Y	97,59|156	Y
HDSC00408	315697	T	T	113|113	K	174,175|349	T	29|29	T	155|155	T	89|89	K	23,33|56	T	73|73	K	46,49|95	T	9|9	K	37,50|87	T	84|84	K	42,37|79	T	123|123	K	22,55|77	T	128|128	K	55,76|131	K	21,51|72	T	35|35	T	105|105	T	51|51	T	29|29	T	43|43	T	193|193	K
HDSC00380	402660	A	A	87|87	R	91,135|226	A	23|23	R	98,45|143	R	19,20|39	R	6,34|40	G	68|68	R	48,44|92	R	8,3|11	R	49,37|86	R	35,29|64	R	32,23|55	A	44|44	A	48|48	A	39|39	R	63,41|104	A	28|28	A	23|23	A	88|88	A	57|57	A	28|28	A	10|10	A	140|140	R
HDSC00428	519236	T	Y	6,50|56	Y	126,172|298	T	34|34	T	130|130	T	72|72	C	9|9	C	22|22	C	56|56	C	24|24	C	55|55	T	40|40	C	23|23	T	29|29	C	28|28	T	42|42	C	32|32	C	28|28	Y	13,25|38	Y	36,25|61	C	54|54	T	41|41	Y	12,10|22	T	70|70	Y
HDSC00207	226635	C	C	153|153	Y	223,187|410	C	17|17	Y	44,59|103	C	70|70	C	47|47	C	106|106	C	109|109	C	16|16	C	122|122	C	90|90	Y	28,65|93	Y	54,44|98	Y	28,30|58	C	46|46	Y	45,92|137	Y	43,30|73	C	60|60	Y	42,38|80	C	46|46	C	41|41	C	22|22	C	162|162	C
HDSC00207	640500	A	R	69,27|96	A	158|158	R	48,9|57	A	68|68	A	13|14	R	33,10|43	A	76|76	R	30,26|56	A	12|12	A	40|40	A	30|30	A	68|68	A	43|43	R	41,22|63	A	58|58	R	68,8|76	A	30|30	R	32,14|46	A	40|41	A	8|8	R	21,6|27	A	20|20	A	100|100	R
HDSC00437	154756	C	Y	49,29|78	C	274|274	C	33|33	C	110|110	C	53|53	Y	17,9|26	C	78|78	Y	29,50|79	C	7|7	C	35|35	C	80|80	Y	19,18|37	Y	17,32|49	Y	22,9|31	C	46|46	Y	53,40|93	C	39|39	C	19|19	C	25|25	C	32|32	C	27|27	C	20|20	C	153|153	C
HDSC00423	478646	G	R	30,23|53	R	77,89|166	R	8,11|19	R	23,14|37	G	24|24	G	27|28	R	23,24|47	R	21,21|42	G	8|8	R	20,26|46	G	16|16	R	23,15|38	G	39|39	R	18,14|32	R	11,8|19	A	61|61	R	7,9|16	G	18|18	G	41|41	G	25|25	R	21,12|33	G	20|20	A	56|56	R
HDSC00399	78922	C	C	8|8	S	50,44|94	C	18|18	C	43|43	C	9|9	C	29|29	C	43|43	S	14,17|31	C	10|10	S	11,18|29	C	33|33	S	7,11|18	C	33|33	C	11|11	C	30|30	S	13,40|53	C	12|12	C	9|9	C	32|32	C	13|13	S	3,1|4	C	6|6	S	30,45|75	G
HDSC00438	334045	C	M	20,16|36	M	96,65|161	C	18|18	A	75|75	C	26|31	M	15,22|37	M	17,17|34	A	61|61	C	12|12	M	12,18|30	C	8|10	M	19,21|40	C	18|18	A	16|16	C	36|36	M	39,23|62	C	27|27	C	14|14	M	25,8|33	M	19,5|24	M	5,3|8	C	7|7	M	28,37|65	C
HDSC00438	728844	A	A	48|48	R	68,97|165	R	9,9|18	A	71|71	R	37,27|64	R	44,28|72	G	31|31	A	48|48	A	3|3	R	21,30|51	R	18,12|30	R	7,21|28	A	23|23	A	36|36	R	8,13|21	R	32,26|58	R	22,18|40	A	44|44	A	38|38	R	8,10|18	A	16|16	R	8,4|12	A	82|82	A
HDSC00390	101503	C	C	72|72	Y	101,108|209	C	4|4	C	185|185	C	82|82	Y	39,36|75	C	138|138	Y	41,43|84	C	12|12	C	81|81	Y	23,16|39	C	87|87	C	65|65	Y	28,15|43	C	50|50	Y	60,52|112	Y	22,56|78	Y	16,21|37	C	82|82	C	35|37	C	41|41	C	11|11	Y	50,86|136	Y
HDSC00390	209152	G	S	11,10|21	G	113|113	G	13|13	G	50|50	G	17|17	G	16|16	G	28|28	G	21|21	S	2,4|6	S	9,12|21	G	33|33	G	16|18	S	8,9|17	S	6,6|12	G	22|22	G	37|37	G	18|18	G	5|6	G	31|31	G	15|15	S	9,7|16	G	7|7	S	40,27|67	S
HDSC00426	132703	C	C	47|47	Y	95,74|169	C	13|13	Y	22,28|50	C	26|26	Y	14,10|24	C	52|52	C	60|60	C	3|3	C	34|34	C	41|41	Y	5,16|21	C	24|24	Y	7,9|16	C	16|16	Y	12,24|36	C	31|31	C	11|11	C	18|18	C	11|11	Y	7,11|18	C	8|8	C	69|69	Y
HDSC00426	132739	A	W	29,23|52	W	103,80|183	W	8,7|15	W	23,27|50	W	19,10|29	W	16,13|29	W	18,41|59	W	38,28|66	A	3|4	W	20,16|36	A	45|45	W	6,19|25	W	9,18|27	W	8,11|19	A	16|16	W	15,25|40	W	12,19|31	A	12|12	A	20|20	A	11|11	W	7,12|19	A	8|8	W	49,25|74	T
HDSC00426	132898	C	Y	23,28|51	C	180|180	C	13|13	Y	28,22|50	C	29|29	Y	11,16|27	C	63|63	C	61|61	C	3|3	C	35|35	C	45|45	Y	19,5|24	C	25|25	Y	10,6|16	C	15|15	Y	24,14|38	C	31|31	C	12|12	C	18|18	C	10|10	Y	10,7|17	C	7|7	C	77|77	C
HDSC00439	212717	T	K	24,66|90	K	126,129|255	T	21|21	K	35,60|95	T	78|78	K	19,27|46	T	105|105	G	106|106	T	8|8	K	69,93|162	T	72|72	K	48,20|68	K	38,45|83	T	36|44	G	46|46	G	144|144	G	44|44	K	19,19|38	T	68|68	K	12,29|41	K	16,40|56	T	23|23	G	99|99	G
HDSC00439	394707	G	K	28,37|65	G	303|303	G	21|21	K	77,46|123	G	27|27	G	31|31	G	95|97	G	74|74	G	17|17	K	16,53|69	T	16|16	K	44,14|58	G	42|42	G	26|26	G	52|52	G	82|82	G	39|39	G	27|27	G	46|46	G	28|28	K	8,16|24	G	5|5	G	120|120	G
HDSC00448	202549	G	G	93|93	K	147,156|303	G	20|20	K	92,114|206	G	48|48	G	51|51	G	63|63	G	107|107	G	2|2	G	105|105	G	64|64	K	48,42|90	K	38,36|74	K	13,32|45	G	83|83	K	80,51|131	K	15,16|31	G	60|60	K	30,25|55	G	46|46	G	27|27	G	4|4	G	178|178	G
HDSC00448	341594	C	Y	42,75|117	Y	202,213|415	Y	6,28|34	C	181|181	T	36|38	T	57|57	T	118|118	Y	46,76|122	T	6|6	T	100|100	Y	71,61|132	C	65|65	C	87|87	Y	20,39|59	Y	41,64|105	Y	49,63|112	C	107|107	Y	37,23|60	Y	34,56|90	Y	48,21|69	T	53|53	Y	2,9|11	T	190|190	T
HDSC00329	292263	T	T	14|14	Y	76,22|98	T	34|34	T	65|65	Y	8,13|21	Y	11,26|37	Y	41,26|67	Y	34,24|58	Y	11,3|14	Y	5,32|37	Y	22,10|32	T	23|23	T	46|46	T	42|42	T	22|22	T	73|73	T	39|39	T	40|40	T	73|73	T	33|33	Y	4,8|12	T	4|4	Y	79,33|112	Y
HDSC00329	405491	T	Y	56,56|112	Y	235,191|426	T	13|13	T	180|180	Y	26,50|76	C	53|53	Y	47,35|82	Y	31,60|91	Y	2,5|7	C	94|94	T	45|45	T	73|73	T	106|106	Y	8,20|28	T	36|36	Y	42,39|81	T	51|51	T	12|12	Y	73,27|100	T	11|11	C	46|46	Y	12,8|20	C	237|237	C
HDSC00433	178058	G	R	18,21|39	R	62,64|126	G	19|19	R	25,32|57	G	26|26	R	13,14|27	R	20,24|44	R	19,34|53	R	2,3|5	G	43|43	R	11,13|24	A	26|26	G	28|28	R	5,8|13	G	24|24	A	52|52	A	25|25	G	14|14	A	41|41	R	10,4|14	G	13|13	R	1,2|3	R	30,26|56	A
HDSC00425	38574	C	M	21,17|38	C	123|123	C	25|25	M	28,21|49	C	32|32	C	30|30	C	47|47	M	21,26|47	C	4|4	C	35|35	C	33|33	M	22,21|43	C	33|33	M	5,19|24	C	26|26	M	27,20|47	C	44|44	C	12|12	C	18|18	M	3,4|7	A	14|14	C	10|10	C	67|67	C
HDSC00457	380899	T	Y	12,12|24	T	99|99	T	6|6	T	57|57	T	31|31	T	30|30	T	22|22	T	21|21	T	3|3	Y	8,17|25	T	21|21	Y	11,17|28	T	30|31	T	14|14	T	21|21	T	51|51	Y	13,18|31	T	11|11	T	33|33	T	15|15	Y	5,4|9	T	11|11	Y	24,48|72	Y
HDSC00445	274445	C	C	44|44	M	63,50|113	C	13|13	M	18,19|37	C	17|17	M	10,6|16	A	26|26	C	26|26	M	4,1|5	M	5,7|12	C	16|16	M	9,7|16	C	30|30	C	16|16	C	23|23	C	34|34	M	20,18|38	M	9,2|11	C	29|29	C	12|12	C	8|8	C	6|6	M	27,27|54	M
HDSC00375	8774	T	Y	50,25|75	Y	131,157|288	T	20|20	Y	48,45|93	C	66|66	C	34|34	T	90|90	Y	21,37|58	T	2|2	Y	34,40|74	C	57|57	Y	28,25|53	C	65|65	Y	15,9|24	Y	23,24|47	Y	38,73|111	T	66|66	T	48|48	C	80|80	T	29|29	Y	28,15|43	C	16|16	T	141|141	T
HDSC00375	286993	T	T	48|48	Y	114,113|227	T	12|12	Y	43,16|59	Y	35,11|46	Y	22,13|35	T	53|53	T	50|50	Y	4,7|11	T	65|65	T	42|42	Y	12,5|17	T	41|41	Y	18,21|39	T	37|37	Y	13,29|42	T	51|51	Y	13,10|23	T	67|67	Y	9,8|17	Y	11,9|20	T	10|10	T	86|86	Y
HDSC00414	98550	T	Y	43,20|63	T	198|198	T	11|11	Y	39,15|54	T	16|16	T	45|45	Y	38,28|66	T	40|40	T	4|4	T	44|44	T	35|35	Y	4,28|32	T	50|50	T	18|18	T	45|45	Y	21,26|47	T	53|53	T	12|12	T	59|59	Y	26,4|30	T	20|20	T	10|11	Y	73,60|133	T
HDSC00471	112035	A	R	39,32|71	R	145,71|216	A	28|28	R	31,43|74	R	15,14|29	G	30|30	R	34,33|67	R	22,44|66	R	3,5|8	R	32,25|57	R	30,29|59	R	21,25|46	A	61|61	R	8,18|26	R	27,22|49	A	87|87	G	42|42	R	15,14|29	A	56|56	R	17,19|36	R	8,6|14	R	2,7|9	G	66|66	R
HDSC00431	160944	C	Y	28,36|64	C	393|393	C	32|32	Y	60,53|113	C	87|87	Y	35,42|77	C	131|131	Y	85,55|140	C	14|14	C	79|79	C	99|99	Y	25,24|49	C	80|80	C	57|57	C	42|42	Y	94,61|155	Y	16,35|51	C	18|18	C	95|95	C	42|42	C	50|50	C	10|10	Y	96,96|192	Y
HDSC00431	161001	G	T	66|66	K	194,200|394	K	22,10|32	T	116|116	T	82|82	T	75|75	T	132|132	T	141|141	T	13|13	T	78|78	T	97|97	K	27,24|51	T	82|82	K	40,20|60	K	26,13|39	K	99,60|159	K	19,36|55	T	17|17	K	53,42|95	T	47|47	T	52|52	T	9|9	T	187|187	K
HDSC00261	66808	C	Y	29,57|86	Y	137,175|312	T	28|28	Y	39,68|107	Y	12,33|45	C	57|59	C	106|106	T	49|49	C	4|4	Y	58,53|111	T	68|68	Y	25,35|60	C	80|80	Y	18,28|46	T	43|43	Y	41,50|91	C	38|38	Y	15,15|30	T	95|95	T	39|39	Y	26,18|44	T	16|16	Y	88,68|156	C
HDSC00261	1143345	A	A	21|21	W	51,56|107	A	14|14	W	14,19|33	A	21|21	W	10,13|23	W	14,18|32	A	47|47	A	8|8	W	8,8|16	A	21|21	W	8,14|22	A	26|26	A	13|13	A	25|25	A	39|39	W	16,19|35	A	4|4	A	17|17	A	10|10	A	7|7	A	18|18	W	29,21|50	W
HDSC00461	43578	G	K	29,27|56	G	255|255	G	6|6	G	162|162	G	39|39	K	12,21|33	G	90|90	G	52|52	G	13|13	K	24,24|48	K	32,37|69	K	23,23|46	G	29|29	K	6,28|34	G	18|18	K	59,51|110	K	70,45|115	G	56|56	G	66|66	G	55|55	K	16,15|31	G	23|23	K	54,74|132	K
HDSC00453	386663	A	R	15,11|26	R	113,75|188	G	16|16	A	71|71	R	23,9|32	A	34|34	R	57,20|78	R	30,36|66	A	2|2	R	22,10|32	G	13|13	R	23,11|34	R	28,18|46	A	53|53	G	8|8	G	60|60	R	12,15|27	A	47|47	R	24,26|50	R	14,8|22	G	9|9	A	14|14	G	71|71	G
HDSC00370	345064	A	R	17,19|36	R	74,78|152	G	15|15	G	36|36	R	17,14|31	A	28|28	R	11,26|37	A	27|27	G	6|6	A	28|28	R	16,17|33	A	37|37	G	24|24	A	24|24	G	29|29	A	53|53	A	43|43	G	6|6	G	31|31	G	15|15	G	7|7	R	4,4|8	R	26,50|76	R
HDSC00370	384518	G	R	9,14|23	G	146|146	R	4,9|13	R	21,31|52	R	14,12|26	G	40|40	G	68|68	G	64|64	G	5|6	G	46|46	R	16,26|42	G	27|27	G	51|51	G	34|34	R	8,12|20	G	33|33	G	34|34	R	9,13|22	G	43|43	A	22|22	R	6,9|15	G	9|9	G	56|56	G
HDSC00370	481749	G	G	36|36	R	73,81|154	G	28|28	G	45|45	G	28|28	R	16,12|28	G	27|27	R	23,13|36	A	6|6	R	14,18|32	G	38|38	R	14,9|23	G	50|50	R	12,6|18	G	34|34	R	14,11|25	R	13,16|29	G	7|7	R	16,25|41	G	17|17	G	7|7	G	13|13	G	72|72	R
HDSC00293	196718	A	A	15|15	R	50,42|92	A	4|4	A	36|36	A	15|15	R	13,5|18	A	39|39	R	11,11|22	A	1|1	A	15|15	A	23|23	A	15|15	A	14|14	R	4,2|6	A	20|20	R	16,14|30	R	5,8|13	A	10|10	A	26|26	A	13|13	A	9|9	A	4|4	R	25,24|49	R
HDSC00474	423504	C	C	30|30	Y	72,43|115	C	14|14	Y	25,23|48	C	34|34	C	27|27	T	14|14	Y	21,32|53	C	8|8	Y	15,13|28	C	27|27	Y	11,9|20	C	27|27	Y	5,10|15	C	22|22	Y	15,15|30	Y	10,8|18	Y	4,4|8	C	36|36	C	12|12	C	5|5	C	14|14	Y	32,35|67	C
HDSC00474	423615	T	W	22,7|29	W	47,82|129	T	13|13	W	24,24|48	W	16,18|34	T	29|29	A	19|19	W	32,23|55	W	5,3|8	W	14,15|29	T	27|27	W	11,12|23	W	15,13|28	A	17|17	T	21|21	W	18,16|34	A	18|18	A	11|11	T	38|38	A	12|12	A	5|5	T	14|14	A	63|65	A
HDSC00450	382797	G	S	55,44|99	S	176,171|347	G	39|39	G	125|125	G	43|43	S	35,15|50	S	27,36|63	S	47,32|79	G	15|15	S	62,10|72	S	29,37|66	S	25,11|36	S	46,57|103	C	40|40	G	39|39	S	40,28|68	C	58|58	G	25|25	G	95|95	G	53|53	S	30,18|48	G	8|8	C	103|103	C
HDSC00291	186314	G	G	126|126	K	248,236|484	K	18,27|45	G	128|128	K	19,43|62	G	31|31	G	89|89	K	67,67|134	K	6,18|24	K	68,29|97	G	94|98	G	78|78	G	112|112	G	42|42	K	21,25|46	G	118|118	K	28,44|72	K	29,27|56	G	92|92	K	21,28|49	G	30|30	T	8|8	K	119,92|211	G
HDSC00472	112067	T	Y	28,13|41	Y	62,90|152	T	13|13	Y	28,13|41	T	31|31	Y	10,18|28	Y	24,27|51	Y	25,8|33	Y	3,4|7	T	28|28	Y	8,7|15	C	22|22	T	38|38	Y	11,4|15	Y	12,13|25	C	54|54	C	34|34	T	19|19	C	36|36	Y	13,6|19	T	19|19	Y	8,6|14	Y	52,49|101	C
HDSC00472	363216	C	C	138|138	S	177,271|448	C	15|15	S	90,79|169	C	49|49	S	17,18|35	C	136|136	C	69|69	C	18|18	C	57|57	C	50|52	C	44|44	C	68|68	S	27,27|54	S	27,37|64	S	94,49|143	C	61|61	C	16|16	C	54|54	C	27|27	C	45|45	C	20|20	S	91,96|187	C
HDSC00396	134737	G	R	26,35|62	R	86,101|187	R	8,11|19	R	44,31|75	R	7,4|11	G	47|47	R	32,22|54	A	26|26	R	8,5|13	R	21,15|36	A	16|16	A	19|20	R	17,19|36	R	13,20|33	R	13,11|24	R	50,24|74	G	34|34	A	4|4	G	47|47	R	6,8|14	A	10|10	R	6,6|12	R	23,54|77	G
HDSC00396	271820	G	G	74|74	K	140,129|269	K	15,9|24	G	159|159	K	29,27|56	G	62|62	G	95|95	K	46,39|85	G	15|15	G	57|57	K	33,28|61	G	50|50	G	98|98	K	36,26|62	K	17,13|30	K	55,79|134	G	65|65	G	85|85	K	23,38|61	G	24|24	K	19,22|41	K	17,7|24	G	162|162	G
HDSC00454	44601	C	C	42|42	Y	92,49|141	C	21|21	C	37|38	C	26|26	C	33|33	C	24|24	Y	33,13|46	C	12|12	C	41|41	C	28|28	C	25|25	C	35|35	Y	21,7|28	C	46|54	Y	30,9|39	Y	30,10|40	C	18|18	C	39|39	C	5|5	C	17|19	Y	7,12|19	Y	49,12|61	T
HDSC00454	442997	T	Y	67,51|118	C	439|439	Y	18,24|42	Y	70,123|193	Y	61,39|100	C	47|47	C	135|135	Y	67,94|161	C	5|5	C	97|97	C	146|146	Y	44,41|85	C	132|132	Y	59,44|103	T	90|90	Y	65,71|136	C	76|76	C	43|43	C	148|148	Y	23,23|46	Y	41,10|51	C	30|30	C	175|175	C
HDSC00402	245347	A	W	28,32|60	A	265|265	A	38|38	A	121|121	A	32|32	A	56|56	A	48|48	A	67|67	A	15|15	W	22,47|69	A	16|16	W	28,41|69	A	69|69	A	83|83	A	58|58	A	115|115	W	43,25|68	A	35|35	A	42|42	A	54|54	A	42|46	A	11|11	W	52,60|112	W
HDSC00402	286950	T	T	62|62	W	121,105|226	T	16|16	W	42,39|81	T	39|39	T	44|44	T	66|66	W	24,39|63	N	0|1	W	30,20|50	T	48|48	W	20,12|32	T	46|46	W	15,22|37	T	50|50	W	36,39|75	T	30|30	T	27|27	T	33|33	T	6|6	W	9,12|21	T	19|19	W	46,61|107	W
HDSC00449	323309	G	R	44,17|61	R	101,89|190	A	30|30	R	30,21|51	R	11,12|23	G	31|31	G	48|48	A	71|71	R	4,1|5	R	24,27|51	A	26|27	R	15,13|28	R	28,37|65	R	9,12|21	G	43|43	R	21,30|51	G	36|36	R	12,6|18	R	15,32|47	G	11|11	A	6|6	A	8|8	R	26,35|61	G
HDSC00477	249884	A	R	21,21|42	A	153|153	A	12|12	R	37,38|75	A	17|17	R	14,13|27	A	42|42	R	29,17|46	A	4|4	A	38|38	A	18|18	R	20,16|36	A	47|47	A	18|18	R	15,16|31	R	31,27|58	R	14,18|32	A	14|14	R	27,15|42	A	4|4	A	21|21	A	3|3	R	31,39|70	R
HDSC00477	249887	T	K	21,20|41	K	74,79|153	T	12|12	K	38,38|76	T	17|17	K	13,14|27	K	29,13|42	K	17,29|46	K	2,2|4	T	38|38	K	5,13|18	G	36|36	T	47|47	K	10,8|18	K	16,15|31	G	58|58	G	32|32	T	14|14	G	42|42	T	4|4	T	21|21	K	2,1|3	K	39,31|70	G
HDSC00477	249973	C	C	66|66	S	139,126|265	C	20|20	C	127|127	C	28|28	C	42|42	S	40,22|62	C	82|82	S	4,4|8	C	72|72	S	9,18|27	S	31,27|58	C	73|73	S	17,12|29	C	50|50	S	50,44|94	S	23,30|53	C	24|24	S	52,31|83	C	8|8	C	31|31	S	3,2|5	C	126|126	S
HDSC00475	35301	G	R	30,26|56	G	254|254	G	26|26	R	32,33|65	G	61|61	R	36,22|58	G	48|48	G	72|72	G	3|3	G	81|81	G	47|47	R	31,18|49	G	42|42	R	10,9|19	G	33|33	G	68|68	R	22,19|41	G	24|24	R	31,29|60	G	18|18	R	5,9|14	G	7|7	G	117|117	G
HDSC00444	180004	A	R	31,34|65	A	335|335	R	17,8|25	R	50,53|103	A	38|38	R	23,22|45	A	83|83	A	42|42	n	0	A	62|62	A	50|50	R	13,66|79	A	32|32	R	22,26|48	R	15,14|29	A	94|94	R	14,33|47	R	39,16|55	A	1|1	A	23|23	R	37,21|58	A	14|14	A	99|99	R
HDSC00444	380204	G	G	75|75	R	192,121|313	G	26|26	R	76,59|135	R	20,22|42	R	13,11|24	G	109|109	R	54,39|93	G	4|4	R	17,42|59	G	55|55	R	72,21|93	G	42|42	G	52|52	G	55|55	R	55,36|91	G	43|43	G	41|41	G	107|107	G	39|39	G	38|38	G	4|4	G	154|154	R
HDSC00470	25598	G	S	84,77|161	G	359|359	G	43|43	G	187|187	G	69|69	G	63|63	G	106|106	S	44,79|123	G	11|11	G	107|107	G	98|98	G	66|66	G	48|48	S	28,30|58	G	57|57	S	70,57|127	S	55,12|67	G	59|59	S	59,37|96	G	29|29	G	21|21	G	10|10	G	176|176	S
HDSC00470	87026	G	G	64|64	R	123,108|231	n	0	G	86|86	R	20,30|50	G	49|49	G	47|47	R	56,60|116	G	6|6	G	51|51	G	20|21	G	69|69	G	19|19	G	34|34	n	0	G	85|85	G	45|45	G	20|20	G	29|29	G	5|5	G	15|15	n	0	R	75,55|130	G
HDSC00442	79442	T	Y	74,56|130	Y	171,163|334	C	25|25	Y	61,98|159	C	19|19	Y	23,26|49	n	0	Y	49,36|85	Y	10,4|14	T	85|85	T	70|70	T	68|68	T	67|67	Y	32,39|71	Y	43,20|63	Y	54,59|113	Y	16,34|50	C	34|34	Y	38,40|78	C	14|14	C	25|25	T	16|16	C	138|138	C
HDSC00460	176899	G	G	25|25	K	74,77|151	G	11|12	K	44,31|75	K	15,26|41	K	11,22|33	G	30|31	K	22,28|50	N	0|1	G	40|40	G	37|37	K	13,12|25	G	23|23	K	14,8|22	G	17|17	G	68|68	K	10,15|25	G	12|12	K	14,20|34	G	12|14	K	16,6|22	K	7,3|10	K	41,44|85	G
HDSC00476	257457	T	T	19|19	W	33,62|95	W	7,10|17	W	18,34|52	W	10,14|24	W	5,17|22	W	15,38|53	W	5,22|27	T	4|5	T	16|16	T	19|19	W	5,12|17	W	18,13|31	W	9,20|29	T	29|29	T	27|27	W	10,27|37	T	12|12	W	8,16|24	W	14,10|24	T	19|20	A	2|2	W	20,37|58	T
HDSC00459	207776	A	M	23,29|52	A	206|206	A	17|17	M	44,37|81	A	45|45	A	21|21	M	20,30|50	M	46,16|62	C	9|9	A	58|58	M	8,7|15	A	23|25	A	42|42	A	32|32	A	14|14	M	11,29|40	A	15|15	M	9,15|24	M	9,22|31	A	18|18	A	12|12	A	2|2	M	43,43|86	A
HDSC00459	683703	T	T	46|46	W	66,89|155	T	26|26	W	31,55|86	T	16|16	T	44|44	T	62|62	T	55|55	T	9|9	T	41|41	T	18|18	T	49|49	T	33|33	W	8,10|18	T	43|43	W	33,44|77	T	43|43	T	16|16	T	31|31	T	9|9	W	3,8|11	T	16|16	W	47,43|90	W
HDSC00500	127219	A	R	36,32|68	R	36,52|88	G	6|6	R	15,7|22	R	20,13|33	A	40|40	A	34|34	G	40|40	A	12|12	R	9,17|26	G	38|38	R	6,19|25	R	2,11|13	R	17,7|24	G	29|29	R	22,27|49	A	28|28	R	6,10|16	G	42|42	G	13|13	R	2,3|5	G	6|6	R	46,24|70	A
HDSC00129	538963	T	Y	20,20|40	Y	82,64|147	T	16|16	C	78|78	C	13|13	T	41|41	T	54|54	Y	30,12|42	T	2|2	T	36|36	T	26|26	C	40|40	Y	29,29|58	Y	16,9|25	T	24|24	Y	17,32|49	C	23|23	T	12|12	Y	17,32|49	Y	15,11|26	T	10|10	T	8|8	T	91|91	T
HDSC00384	352198	T	T	50|50	Y	96,73|169	T	15|15	T	53|53	T	24|24	Y	16,12|28	T	41|41	T	53|53	Y	4,1|5	Y	34,18|52	T	42|42	Y	17,14|31	T	1|1	Y	11,12|23	T	20|20	T	52|52	Y	13,26|39	T	8|8	T	35|35	C	15|16	T	14|14	Y	8,3|11	T	75|75	Y
HDSC00384	454712	A	R	50,20|70	R	116,126|242	G	26|26	A	89|89	R	19,25|44	G	20|20	R	44,23|67	R	19,36|55	R	4,2|6	R	31,25|56	A	44|44	R	21,22|43	G	20|20	G	25|25	R	32,27|59	R	20,42|62	R	11,20|31	G	25|25	R	35,26|61	A	18|18	R	6,6|12	R	2,8|10	A	141|141	R
HDSC00384	596887	C	Y	38,61|99	C	369|369	T	19|19	Y	67,75|142	C	110|110	C	71|71	C	71|71	C	95|95	T	6|6	C	106|106	C	66|66	C	71|71	C	101|101	C	53|53	Y	35,32|67	Y	53,77|130	Y	33,25|58	Y	16,13|29	Y	54,67|121	C	32|32	C	24|24	Y	6,16|22	C	195|195	C
HDSC00465	89595	C	Y	58,66|124	Y	153,207|360	C	14|15	Y	50,54|104	Y	41,36|77	C	37|37	Y	28,26|54	Y	27,66|93	C	4|5	T	44|44	Y	19,37|56	T	110|110	C	77|77	Y	16,13|29	C	43|44	Y	64,90|154	Y	56,28|84	Y	33,20|53	Y	31,40|71	T	52|52	Y	4,7|11	Y	13,16|29	T	157|157	T
HDSC00357	45767	A	A	84|84	R	129,144|273	A	5|5	R	48,70|118	A	23|23	A	50|50	A	52|52	A	60|60	A	25|25	A	50|50	A	43|43	R	18,25|43	R	32,21|53	R	37,13|50	A	48|48	R	32,54|86	R	24,38|62	A	12|12	G	36|36	A	18|18	A	30|30	A	26|26	A	87|87	A
HDSC00388	372480	G	G	46|46	K	100,136|236	G	3|3	K	35,36|71	G	36|36	G	43|43	G	57|57	K	37,39|76	n	0	K	36,20|56	T	17|17	K	11,8|19	G	45|45	G	28|28	G	34|34	G	50|50	K	17,22|39	G	31|31	K	43,11|54	G	11|11	G	25|25	G	9|9	K	54,55|109	K
HDSC00401	353052	G	R	23,15|38	G	168|168	R	8,2|10	G	63|63	G	16|16	R	7,14|21	R	33,41|74	G	47|47	G	3|3	R	25,26|51	G	7|7	R	20,6|26	G	26|26	R	6,15|21	A	20|22	R	10,20|30	G	34|34	G	30|30	G	15|15	G	23|23	G	8|10	G	6|6	R	42,36|78	G
HDSC00487	226709	G	G	90|90	R	197,191|388	G	5|5	R	78,70|148	G	8|8	G	71|71	G	59|59	R	57,60|117	G	8|8	G	121|121	G	53|53	G	83|83	G	48|48	R	20,35|55	G	14|14	G	132|132	G	58|58	G	2|2	G	69|69	G	33|33	R	10,35|45	G	12|12	R	111,56|167	G
HDSC00487	284602	C	M	58,53|111	M	197,130|328	C	17|19	A	150|151	A	45|45	M	23,35|58	A	84|84	A	86|86	A	16|16	M	42,55|97	C	68|68	M	36,42|78	A	88|88	M	26,32|58	M	25,31|56	M	36,64|100	C	73|75	A	28|28	M	57,29|86	M	15,29|44	M	22,31|53	A	8|8	A	122|126	M
HDSC00455	191687	A	A	30|30	M	48,41|89	A	12|12	A	54|54	A	21|21	M	18,7|25	A	35|35	M	16,19|35	A	18|18	A	23|23	A	18|18	A	23|23	A	29|29	M	16,8|24	A	21|21	M	18,13|31	M	17,8|25	M	6,7|13	A	28|28	A	9|9	A	10|10	A	6|6	M	31,34|65	M
HDSC00440	379498	G	R	81,76|157	R	206,462|668	R	20,24|44	R	73,206|279	A	154|154	A	44|44	R	72,48|120	R	82,103|185	G	11|11	R	72,67|139	A	66|66	A	108|108	R	40,96|136	R	24,34|58	G	60|60	G	232|232	R	24,29|53	G	50|50	G	130|130	R	18,54|72	G	77|77	G	42|42	R	104,109|213	A
HDSC00493	116256	G	A	145|145	R	206,201|407	R	15,14|29	R	67,60|127	A	42|42	A	76|76	R	66,74|140	A	94|94	A	11|11	R	40,65|105	A	73|73	R	33,40|73	A	113|113	R	28,17|45	A	114|114	A	133|133	R	31,31|62	A	44|44	R	65,59|124	R	35,23|58	R	20,15|35	A	35|35	A	163|163	A
HDSC00505	168981	A	W	98,73|171	A	424|424	W	9,23|32	W	64,71|135	W	13,28|41	W	27,33|60	W	31,57|88	W	46,41|87	A	20|20	A	97|97	W	37,29|66	A	47|47	W	40,30|70	A	78|78	A	44|44	W	48,27|75	A	76|76	T	31|31	A	47|47	W	24,24|49	A	18|18	A	8|10	A	148|148	A
HDSC00505	191513	A	W	28,23|51	W	63,72|135	W	6,13|19	T	55|55	T	47|47	W	13,10|23	W	21,22|43	W	22,32|54	W	3,5|8	W	30,10|40	A	24|24	W	14,18|32	W	24,19|43	A	24|24	W	21,16|37	W	26,15|41	A	29|29	W	12,5|17	W	24,27|51	W	4,12|16	W	9,16|25	W	4,3|7	A	89|89	A
HDSC00505	369859	A	A	89|89	W	60,98|158	A	20|20	A	70|70	A	54|54	W	25,17|42	A	96|96	W	27,32|59	W	2,6|8	A	61|61	A	70|70	A	47|47	A	42|42	W	12,8|20	A	44|44	W	31,45|76	W	35,27|62	A	46|46	A	45|45	A	15|15	A	34|34	T	15|15	W	41,53|94	A
HDSC00490	156801	G	K	30,15|45	K	72,57|129	T	6|6	K	31,18|49	G	16|16	K	17,15|32	T	34|34	K	12,16|28	T	5|5	G	42|42	G	21|21	T	28|28	T	16|16	K	11,12|23	n	0	T	53|53	T	18|18	K	8,5|13	T	21|21	T	12|12	G	18|18	T	9|9	K	27,20|47	T
HDSC00346	207691	A	A	66|66	R	110,101|211	R	6,4|10	R	22,47|69	A	63|63	R	15,12|27	A	46|46	A	65|65	A	8|8	A	53|53	R	23,20|43	R	35,20|55	R	29,20|49	R	4,19|23	R	17,17|34	R	29,39|68	A	35|35	A	17|17	R	33,23|56	A	36|36	R	14,8|22	A	12|12	A	55|55	R
HDSC00346	437212	T	Y	40,29|69	C	194|194	Y	13,14|27	C	66|66	Y	15,22|37	C	36|36	T	35|35	Y	31,27|58	T	5|6	Y	32,20|52	Y	19,4|23	C	36|36	Y	20,23|43	C	26|26	C	49|49	C	75|75	Y	16,36|52	C	30|30	Y	33,23|56	C	28|28	C	13|13	C	6|6	Y	49,69|118	Y
HDSC00424	62414	A	A	114|114	W	254,210|464	A	29|29	A	153|153	A	90|90	W	21,10|31	W	77,91|168	A	100|100	A	8|8	W	49,42|91	A	87|87	W	36,31|67	W	58,24|82	W	18,42|60	A	61|61	A	118|118	W	45,28|73	W	18,17|35	A	124|124	A	31|31	A	64|64	A	15|15	A	163|171	W
HDSC00424	299610	G	R	49,18|67	G	359|359	A	19|19	G	129|129	G	23|23	R	31,35|66	G	95|95	R	49,20|69	R	4,6|10	G	30|30	G	74|74	G	79|79	R	62,54|116	R	32,34|66	A	43|43	R	63,62|125	G	46|46	R	16,9|25	G	39|39	G	45|45	R	25,3|28	G	25|25	G	139|139	R
HDSC00515	408969	G	K	17,14|31	G	117|117	G	12|12	G	58|58	G	24|24	G	24|24	G	14|14	G	35|35	G	1|1	G	36|36	G	17|17	G	20|20	G	25|25	G	11|11	G	26|26	G	50|50	K	10,10|20	G	14|14	G	37|37	K	6,8|14	K	2,15|17	G	15|15	K	30,28|58	K
HDSC00458	28938	T	T	72|72	W	145,146|291	W	6,16|22	W	56,32|88	W	34,18|52	W	29,24|53	W	26,70|96	W	48,11|59	W	19,6|25	T	77|77	T	32|32	W	21,17|38	W	12,40|52	W	27,11|38	T	30|30	T	83|83	W	25,27|52	T	23|28	W	8,19|27	W	19,9|28	W	20,12|32	W	7,12|19	W	91,62|153	T
HDSC00483	84806	T	Y	39,49|88	Y	200,168|368	C	48|48	Y	91,70|161	Y	60,31|91	Y	35,28|63	T	108|108	C	75|75	C	8|8	Y	65,37|102	Y	39,46|85	C	67|67	C	71|71	Y	28,37|65	Y	39,66|105	T	165|165	C	84|84	Y	30,36|66	Y	55,44|99	C	29|29	T	61|61	Y	11,12|23	T	159|159	T
HDSC00483	455426	A	A	39|39	R	62,64|126	A	17|17	R	26,31|57	A	31|31	A	27|27	R	14,23|37	A	29|29	A	8|8	A	35|35	A	30|30	A	23|23	A	34|34	A	33|33	R	18,20|38	R	33,39|72	A	32|32	R	6,6|12	A	42|42	A	13|13	R	5,5|10	R	10,6|16	R	27,23|50	R
HDSC00520	351843	G	R	31,42|73	G	167|167	R	20,10|30	R	43,34|77	G	27|27	G	31|31	G	53|53	G	69|69	R	2,2|4	G	52|52	R	21,9|30	G	39|39	G	47|47	G	22|22	G	50|50	G	49|49	G	38|38	G	21|21	G	15|15	G	20|20	G	22|22	G	11|11	G	87|87	R
HDSC00520	351981	G	R	33,43|76	R	81,84|165	A	31|31	A	78|78	R	24,8|32	G	33|33	G	53|53	G	69|69	R	2,2|4	G	56|56	A	31|31	G	39|39	G	50|50	G	24|24	R	24,25|49	G	48|48	G	38|38	R	14,8|22	A	15|15	R	16,3|19	R	9,11|20	R	5,6|11	R	29,55|84	R
HDSC00507	483227	G	G	55|55	S	87,58|145	G	16|16	S	27,27|54	G	48|48	S	7,13|20	G	49|49	G	31|31	G	2|2	S	25,17|42	G	38|38	S	22,22|44	G	49|49	G	17|17	G	32|32	G	59|59	S	13,19|32	G	12|12	G	43|43	G	18|18	G	31|31	G	7|7	S	55,54|109	S
HDSC00507	483488	C	Y	28,44|72	C	258|258	C	20|20	Y	48,48|96	C	45|45	Y	11,10|21	C	48|48	C	103|103	C	14|14	C	46|46	C	54|54	C	28|28	C	46|46	Y	21,29|50	C	52|52	Y	44,34|78	Y	9,29|38	Y	9,10|19	Y	21,17|38	C	12|12	Y	6,17|23	C	24|24	C	87|87	Y
HDSC00397	145051	C	C	89|89	S	157,306|463	S	5,8|13	S	40,123|163	C	53|53	S	11,46|57	C	77|77	C	63|63	S	9,16|25	C	70|70	n	0	C	29|29	C	29|29	S	23,41|64	S	20,15|35	S	67,62|129	C	33|33	C	45|45	C	69|69	C	19|19	C	33|33	G	8|8	S	35,144|181	C
HDSC00397	211543	C	Y	37,57|94	C	403|403	C	20|20	Y	90,75|165	C	65|65	C	95|95	Y	43,68|111	C	113|113	C	6|6	Y	67,46|113	C	111|111	C	67|67	C	119|119	Y	52,39|91	C	64|64	Y	80,75|155	C	47|47	C	49|49	C	83|83	C	37|37	Y	17,16|33	C	6|6	Y	91,97|188	Y
HDSC00509	220861	T	Y	45,82|127	T	487|487	T	69|69	T	205|205	Y	49,34|83	T	75|75	T	112|112	Y	67,85|152	T	11|11	T	137|137	T	87|87	Y	50,70|120	T	104|104	T	48|48	T	38|38	Y	64,85|149	Y	43,65|108	T	90|92	T	108|110	T	38|38	T	30|30	T	27|27	T	227|227	Y
HDSC00522	279843	C	Y	25,51|76	C	432|432	Y	19,12|31	Y	54,85|139	C	107|107	Y	29,25|54	C	139|139	C	134|134	C	15|15	C	107|107	C	58|58	C	94|94	C	83|83	C	23|23	C	48|48	Y	84,78|162	Y	30,25|55	Y	23,22|45	C	89|89	C	46|46	C	30|30	C	13|15	C	195|195	C
HDSC00473	187977	A	R	63,41|104	R	184,183|367	G	35|35	R	97,48|145	R	28,14|43	R	17,41|58	G	106|106	R	27,18|45	R	12,4|16	G	71|71	R	20,40|60	G	49|49	G	52|52	R	24,31|55	G	45|45	R	58,38|96	R	16,17|33	R	14,6|20	G	102|102	G	31|31	R	20,19|39	G	24|24	G	149|149	G
HDSC00434	179182	T	W	50,50|100	W	139,192|331	A	10|10	W	66,33|99	W	13,24|37	A	39|39	T	104|104	W	44,40|84	W	2,4|6	T	90|90	A	52|52	W	30,38|68	W	35,51|86	W	27,41|68	A	32|32	W	66,51|117	W	26,18|44	W	6,22|28	W	20,59|79	W	29,13|43	T	12|12	W	5,3|8	W	101,94|195	T
HDSC00434	413917	A	A	71|71	R	253,101|354	R	7,7|14	R	33,30|63	A	42|42	R	17,5|22	A	88|88	A	64|64	A	9|9	A	68|68	G	34|34	A	32|32	A	44|44	R	5,10|15	R	16,17|33	R	44,28|72	A	41|41	A	29|29	R	33,12|45	A	34|34	A	33|33	A	13|13	R	40,21|61	A
HDSC00446	358534	C	S	17,9|26	C	136|136	S	6,6|12	C	59|59	S	14,13|27	C	14|14	C	50|50	S	23,36|59	C	4|4	C	37|37	C	23|23	S	17,14|31	C	32|32	C	34|34	S	9,14|23	S	26,22|48	S	23,12|35	G	13|13	C	18|18	S	9,10|19	C	33|33	C	4|4	C	76|76	S
HDSC00446	441126	T	A	20|20	W	56,54|110	A	9|9	W	31,22|53	A	16|16	A	18|18	W	14,17|31	A	40|40	A	2|2	W	12,14|26	W	10,7|17	W	11,16|27	W	17,15|32	A	10|10	W	11,16|27	W	18,21|39	W	14,9|23	A	12|12	W	14,12|26	W	9,9|18	T	13|16	A	3|3	W	43,35|78	W
HDSC00530	192053	G	G	22|22	R	45,37|82	G	17|17	G	56|56	G	7|7	G	20|20	G	35|35	R	10,12|22	G	8|8	R	17,11|28	G	18|18	R	15,9|24	G	14|14	G	9|9	G	30|30	R	24,27|51	G	24|24	G	8|8	G	20|20	G	12|12	R	9,5|14	G	11|11	R	30,18|48	R
HDSC00530	221748	G	S	18,21|39	G	81|81	S	2,1|3	S	44,43|87	G	25|25	G	33|33	G	33|33	S	29,33|62	C	1|1	C	19|19	G	37|37	G	31|31	S	21,21|42	G	20|20	S	16,22|38	G	56|56	S	25,19|44	G	21|21	G	36|36	G	16|16	G	25|25	S	2,5|7	S	49,59|108	S
HDSC00532	43539	A	R	41,28|69	G	420|420	G	17|17	R	77,74|151	R	25,40|65	G	55|55	R	47,38|85	G	72|72	A	6|6	R	46,78|124	G	95|98	R	23,39|62	R	42,51|93	G	64|64	R	45,24|69	G	121|121	G	68|68	G	27|27	R	41,56|97	G	43|45	G	62|62	G	22|22	G	189|189	R
HDSC00532	97752	C	M	71,74|145	M	60,92|152	M	8,2|10	C	154|154	C	58|58	A	28|28	C	139|139	A	88|88	C	4|4	C	51|51	M	35,23|58	M	20,35|55	C	109|109	M	14,13|27	M	33,22|55	A	159|159	M	25,38|63	C	19|19	M	28,38|66	C	31|31	M	20,26|46	C	30|30	M	101,121|222	M
HDSC00532	295313	C	C	131|131	Y	220,237|457	C	30|30	C	97|97	Y	26,53|79	Y	30,13|43	C	129|129	Y	43,42|85	C	18|18	C	73|73	Y	39,15|54	Y	41,29|70	C	24|24	C	73|73	C	53|53	Y	67,52|119	C	26|26	C	26|26	T	36|36	C	12|12	C	14|14	C	4|4	C	162|162	Y
HDSC00421	564653	T	W	32,14|46	W	107,101|209	W	21,17|38	W	44,29|73	A	57|57	T	42|42	W	39,23|62	W	32,37|69	W	10,3|13	T	41|41	W	32,14|46	W	15,22|37	W	22,28|50	W	8,11|19	W	14,22|36	W	43,36|79	T	54|54	W	21,12|33	A	58|58	W	14,14|28	A	14|14	T	20|20	W	69,45|114	W
HDSC00421	587596	A	W	17,28|45	A	162|162	A	23|23	W	38,29|67	A	38|38	A	23|23	A	51|51	W	28,27|55	A	6|6	A	64|64	A	32|32	W	18,20|38	A	24|24	W	12,17|29	W	16,12|28	A	43|43	A	29|29	A	37|37	A	32|32	A	20|20	W	3,4|7	A	5|5	A	78|78	A
HDSC00339	218926	A	R	13,26|39	R	48,67|115	G	8|8	A	51|51	G	25|25	A	29|29	G	17|17	G	58|58	R	5,2|7	A	27|27	n	0	A	27|27	A	13|13	R	13,14|27	A	29|29	R	25,20|45	R	12,14|26	R	3,10|13	A	25|25	R	13,11|24	A	18|18	A	3|3	R	35,49|84	R
HDSC00339	289378	T	T	68|68	K	114,105|219	T	8|10	T	76|76	K	26,16|42	T	32|32	K	19,29|48	K	33,24|57	T	13|13	T	42|42	K	15,7|22	T	54|54	T	33|33	T	43|43	T	21|21	T	100|100	T	33|33	T	18|18	T	32|32	T	26|26	T	24|24	K	4,5|9	K	49,60|109	T
HDSC00499	192752	T	T	144|144	W	147,201|348	T	33|33	T	161|161	T	107|107	W	51,49|100	T	41|41	W	65,49|114	T	14|14	T	82|82	W	54,30|84	T	84|84	A	37|37	W	28,23|51	T	42|42	W	107,56|163	W	48,58|106	T	32|32	W	49,38|87	T	32|32	T	19|19	W	16,8|24	W	115,108|223	W
HDSC00499	373514	G	R	9,30|39	G	166|166	A	16|16	R	24,36|60	G	5|5	R	17,16|33	R	35,37|72	R	21,40|61	R	2,3|5	G	43|43	G	33|33	G	39|39	R	15,25|40	G	30|30	R	16,16|32	R	45,26|71	G	23|23	G	38|38	R	15,28|43	G	26|26	G	31|31	G	7|7	G	90|90	G
HDSC00422	140847	A	R	4,15|19	R	20,122|142	n	0	G	101|101	R	31,21|52	A	48|48	R	50,60|110	R	30,51|81	A	12|12	A	8|8	R	24,13|37	R	11,19|30	A	38|38	R	20,23|43	A	37|37	G	74|74	A	69|69	R	8,17|25	R	13,20|33	R	11,9|20	R	12,24|36	R	10,9|19	G	121|121	R
HDSC00422	909894	C	C	57|57	M	60,51|111	C	4|4	M	33,39|72	M	6,5|11	C	19|19	C	33|33	M	13,40|53	M	2,1|3	M	9,8|17	C	13|13	M	11,10|21	C	33|33	C	23|23	C	12|12	M	26,28|54	M	5,13|18	A	15|15	C	14|14	M	5,7|12	M	7,5|12	C	6|6	M	27,35|62	M
HDSC00441	393508	C	C	96|96	M	136,137|273	M	3,10|13	M	38,71|109	C	55|55	M	23,18|41	M	29,30|59	M	49,59|108	C	11|11	C	29|29	C	59|59	M	26,17|43	A	60|60	M	13,37|50	C	36|36	C	115|115	M	21,30|51	M	29,27|56	M	22,22|44	C	18|18	M	11,4|15	C	22|23	M	41,57|98	C
HDSC00466	244069	T	T	66|66	Y	94,92|186	T	13|13	T	66|66	T	50|50	T	31|31	T	54|54	T	59|59	C	1|1	T	40|40	Y	23,26|49	Y	9,8|17	T	19|19	Y	9,15|24	T	9|9	Y	37,31|68	Y	14,23|37	T	18|18	Y	12,11|23	C	7|7	T	18|18	Y	9,3|12	T	86|86	Y
HDSC00519	459248	G	R	20,21|41	R	42,58|100	A	12|12	G	40|40	G	15|17	R	12,17|29	R	25,10|35	R	14,14|28	G	3|3	A	26|26	R	11,6|17	R	17,7|24	G	16|16	R	11,9|20	A	27|27	R	15,25|40	R	10,5|15	A	6|6	G	33|33	A	19|19	R	5,4|9	G	10|10	A	50|51	R
HDSC00508	92173	C	Y	12,26|38	C	244|244	Y	9,18|27	C	73|73	C	78|78	Y	17,8|25	C	74|74	C	53|53	C	5|5	Y	34,41|75	C	52|52	Y	20,22|42	C	90|90	Y	10,13|23	C	58|58	Y	29,34|63	C	41|41	Y	29,18|47	C	55|55	T	30|30	Y	16,11|27	C	11|11	Y	34,34|68	C
HDSC00508	264850	T	T	91|91	Y	122,143|265	T	32|32	Y	40,26|66	T	46|46	Y	26,13|39	T	63|63	Y	20,31|51	T	1|1	Y	8,21|29	Y	13,13|26	T	34|34	T	33|33	T	52|52	T	41|41	T	74|74	Y	25,25|50	Y	8,14|22	T	72|72	T	29|29	T	7|7	T	32|32	Y	66,56|122	Y
HDSC00077	121332	A	W	32,56|88	A	269|269	A	26|26	A	101|101	W	15,21|36	W	35,36|71	W	48,50|98	A	80|80	A	13|13	W	28,36|64	W	31,52|83	A	49|49	A	45|45	A	29|29	A	28|28	A	55|55	W	10,25|35	W	17,12|29	W	33,28|61	A	13|13	A	14|14	A	9|9	W	59,48|107	W
HDSC00554	442630	A	W	12,19|31	T	132|132	T	7|7	W	22,22|44	T	11|11	T	9|9	T	11|11	T	31|31	T	4|4	T	29|29	W	19,7|26	T	28|28	W	12,8|20	T	11|11	W	8,10|18	W	16,15|31	W	11,16|27	T	15|15	T	20|20	T	10|10	W	4,5|9	n	0	W	12,28|40	W
HDSC00541	201283	T	Y	54,74|128	C	549|549	C	33|33	C	213|213	C	122|122	Y	38,20|58	C	146|146	C	121|121	C	5|5	Y	63,40|103	Y	57,64|121	Y	37,75|112	C	86|86	Y	54,32|86	C	89|89	Y	79,56|135	Y	35,76|111	C	52|52	T	113|113	C	49|49	Y	26,32|58	C	2|2	Y	128,89|217	Y
HDSC00432	370530	G	G	73|73	R	177,156|333	G	16|16	G	96|96	G	48|48	R	24,16|40	G	70|70	G	69|69	R	5,5|10	R	38,47|85	G	52|52	R	39,19|58	G	66|66	G	62|62	G	70|70	R	88,45|133	R	8,45|53	R	16,24|40	R	28,55|83	G	35|35	G	26|26	R	8,15|23	G	103|103	R
HDSC00432	378241	C	Y	26,40|66	C	348|348	Y	19,12|31	C	88|88	Y	45,25|70	Y	57,11|68	Y	43,50|93	Y	44,40|84	C	12|12	Y	44,32|76	Y	41,31|72	Y	27,25|52	Y	31,23|54	Y	30,8|38	C	45|45	C	147|147	C	53|53	C	33|33	C	65|65	Y	18,9|27	C	26|27	Y	2,8|10	C	176|176	C
HDSC00432	544481	A	M	8,8|16	M	46,47|93	C	7|7	M	14,14|28	M	11,8|19	C	13|13	M	6,17|23	M	15,15|30	C	8|8	A	24|24	C	6|6	M	8,12|20	M	12,9|21	M	17,6|23	C	14|14	M	6,17|23	M	5,8|13	M	2,10|12	C	30|30	A	7|7	A	7|7	M	6,3|9	M	28,28|56	A
HDSC00479	190531	T	T	33|33	W	44,51|95	T	11|11	T	24|24	T	14|14	W	6,7|13	T	34|34	W	16,7|23	T	6|6	T	22|22	T	19|19	T	7|7	W	21,11|32	W	3,4|7	T	20|20	W	17,14|31	W	12,15|27	T	2|2	T	15|15	T	17|17	T	5|5	W	8,3|11	W	20,14|34	W
HDSC00051	383554	T	T	31|31	Y	100,99|199	T	22|22	T	102|102	T	41|41	Y	30,24|54	T	28|28	Y	28,27|55	T	8|8	T	73|73	T	42|42	T	25|25	T	65|65	Y	20,23|43	T	46|46	Y	38,44|82	Y	39,20|59	T	21|21	T	73|73	T	23|23	T	20|20	n	0	Y	49,59|108	Y
HDSC00051	409183	C	Y	10,27|37	C	257|257	Y	2,7|9	Y	43,24|67	n	0	Y	11,20|31	C	70|70	Y	12,12|24	n	0	C	32|32	C	19|19	C	16|16	C	29|29	C	24|24	C	22|22	Y	70,39|109	C	35|35	C	8|8	C	23|23	C	12|12	C	29|29	n	0	C	131|131	C
HDSC00502	190569	T	T	44|44	K	95,125|220	T	23|23	T	88|88	T	43|43	T	23|23	K	31,47|78	K	46,24|70	T	12|12	T	54|54	T	28|28	T	24|24	K	17,25|42	T	35|35	T	28|28	T	68|68	T	38|38	T	30|30	T	60|60	T	12|12	T	44|44	G	5|5	K	51,59|110	T
HDSC00502	190708	T	Y	29,12|41	T	207|207	T	23|23	T	85|85	Y	18,22|40	T	21|21	T	75|75	Y	23,46|69	Y	10,2|12	T	48|48	Y	12,15|27	T	23|23	T	40|40	Y	14,23|37	T	25|25	Y	39,24|63	Y	9,29|38	T	29|29	T	58|58	T	13|13	T	36|38	T	5|5	T	104|104	Y
HDSC00539	236887	A	R	21,23|44	R	150,123|273	A	29|29	A	84|84	A	21|21	R	26,36|62	G	89|89	R	50,42|92	A	26|26	R	41,33|74	R	31,9|40	R	25,29|54	A	83|83	G	63|63	A	34|34	R	47,46|93	G	59|59	A	23|23	A	86|86	R	16,19|35	R	10,23|33	R	28,16|44	G	164|164	G
HDSC00513	264468	A	A	124|124	R	170,209|379	G	38|40	R	86,134|220	A	31|31	R	41,14|55	A	116|116	A	118|118	A	2|2	A	119|119	A	57|57	A	73|73	A	107|107	R	14,43|57	A	28|28	R	81,45|126	A	64|64	A	32|32	A	61|61	A	31|31	A	28|28	A	19|19	R	97,81|178	A
HDSC00512	382199	A	R	15,46|61	A	334|334	A	28|28	R	70,49|119	A	83|83	R	17,7|24	A	123|123	R	28,41|69	A	10|10	A	61|61	R	52,21|73	A	68|68	A	74|74	G	38|42	A	22|22	R	40,40|80	A	37|37	A	47|47	R	44,42|86	R	10,22|32	A	30|30	R	7,3|10	A	167|167	A
HDSC00512	433056	G	G	41|41	R	91,82|173	G	27|27	R	31,32|63	G	29|29	G	52|52	G	34|34	R	26,28|54	R	3,4|7	R	13,12|25	G	29|29	R	17,31|48	R	14,20|34	R	19,5|24	G	33|33	R	40,41|81	G	41|41	G	17|17	G	43|43	G	23|23	R	4,6|10	G	10|10	R	44,46|90	R
HDSC00279	261947	T	T	37|37	Y	65,53|118	C	13|14	Y	20,32|52	T	20|20	T	9|9	T	32|32	T	28|28	T	3|3	T	41|41	T	29|29	T	39|39	T	43|43	T	12|12	Y	15,19|34	Y	29,15|44	T	31|31	N	0|1	T	16|20	Y	3,6|9	T	9|11	T	15|15	T	54|55	T
HDSC00279	347294	G	R	53,69|122	R	155,184|339	A	52|52	R	87,52|139	G	62|62	G	99|99	G	89|89	R	48,72|120	G	12|12	R	52,41|93	R	42,50|92	G	87|87	R	35,55|90	R	27,23|50	R	37,44|81	A	143|143	R	77,52|129	G	20|21	G	45|45	G	20|20	A	30|30	R	18,12|30	R	67,118|185	G
HDSC00540	351568	G	R	89,27|116	R	203,151|354	A	38|38	A	131|131	R	28,59|87	R	34,26|60	R	76,65|141	R	43,49|92	R	3,10|13	G	92|92	R	27,43|70	R	36,36|72	G	38|38	R	39,28|67	G	82|82	R	74,74|148	G	75|75	R	8,26|34	R	51,37|88	A	37|37	A	44|44	A	11|11	G	212|212	R
HDSC00540	540439	C	Y	30,72|102	T	404|404	Y	13,15|28	Y	109,71|180	T	64|64	Y	44,39|83	T	117|117	Y	67,91|158	T	18|18	T	92|92	Y	58,54|112	Y	44,46|90	Y	67,43|110	Y	20,59|79	T	70|72	T	147|149	T	87|87	T	20|20	T	80|80	T	44|44	Y	14,34|48	T	25|25	T	211|211	Y
HDSC00542	80888	G	G	46|46	K	57,50|107	G	25|25	G	54|54	G	18|18	K	9,17|26	K	15,20|35	K	16,20|36	G	6|6	K	19,15|34	G	21|21	K	10,18|28	G	19|19	K	4,5|9	K	15,22|37	K	26,26|52	K	15,8|23	G	10|10	G	36|36	G	22|22	G	14|14	G	13|13	G	62|62	K
HDSC00542	81019	G	R	31,18|49	G	108|108	R	12,15|27	R	23,33|56	R	9,11|20	G	24|24	R	16,24|40	G	35|35	G	6|6	G	33|33	A	22|23	G	27|27	G	21|21	G	8|8	G	39|39	G	56|56	G	25|25	R	8,2|10	R	16,20|36	G	23|23	G	14|14	R	6,9|15	G	61|61	G
HDSC00547	104413	G	G	150|150	R	189,206|395	R	8,21|29	G	131|131	R	21,40|61	G	111|111	R	51,40|91	R	77,92|169	G	9|9	G	155|155	R	53,33|86	G	69|69	G	74|74	R	22,48|70	G	50|50	R	58,80|138	G	47|47	A	12|12	A	37|37	G	19|19	R	16,9|25	G	35|35	G	185|185	G
HDSC00534	310770	A	W	75,41|116	A	396|396	A	14|14	A	163|163	A	22|22	W	16,25|41	A	2|2	W	70,72|142	A	8|8	W	36,43|79	A	79|79	W	39,43|82	A	62|62	W	27,18|45	A	22|22	A	135|135	A	61|61	W	21,27|48	W	36,27|63	A	23|23	A	30|30	A	4|4	A	184|184	A
HDSC00534	446007	T	Y	14,18|32	Y	103,47|150	Y	13,5|18	Y	30,23|53	T	10|10	C	16|16	C	26|26	T	24|24	C	14|14	Y	8,11|19	T	34|34	Y	13,13|26	Y	33,19|52	Y	12,6|18	C	22|22	Y	18,24|42	C	31|31	Y	4,11|15	C	28|28	Y	12,11|23	Y	3,10|13	Y	3,5|8	Y	21,28|49	C
HDSC00523	200793	C	S	64,105|169	S	229,339|568	C	25|25	S	82,42|124	S	44,33|77	C	72|72	S	35,112|147	S	72,44|116	C	15|15	G	138|138	C	126|128	S	35,20|55	C	109|109	S	16,25|41	C	73|73	S	50,78|128	S	36,25|61	S	9,37|46	C	118|118	G	50|50	G	22|22	C	26|28	S	109,122|231	G
HDSC00552	322921	A	A	59|59	W	85,69|154	A	14|14	A	80|80	A	32|32	A	29|29	W	37,12|49	W	17,17|34	A	4|4	W	16,24|40	W	26,25|51	W	16,21|37	A	50|50	A	21|21	A	59|59	W	23,33|56	A	27|27	W	12,11|23	A	21|21	A	19|19	W	8,15|23	A	19|19	W	43,48|91	W
HDSC00546	177559	G	R	53,54|107	G	452|452	G	23|23	G	125|125	R	20,55|75	R	14,28|42	G	104|104	G	106|106	G	17|17	R	35,30|65	A	22|22	G	82|82	G	25|25	G	62|62	G	46|46	G	130|130	R	32,22|54	R	17,16|33	G	99|99	G	10|10	G	28|28	G	17|17	R	83,94|177	R
HDSC00546	255202	C	C	21|21	Y	76,70|146	C	9|9	Y	26,16|42	C	17|17	Y	23,8|31	C	25|25	Y	27,11|38	C	8|8	C	30|30	C	36|36	Y	6,15|21	C	29|29	Y	2,7|9	C	32|32	C	40|40	Y	12,16|28	C	5|5	C	23|23	C	9|9	Y	7,14|21	Y	4,6|10	Y	16,19|35	C
HDSC00518	171553	T	K	39,44|83	T	180|180	T	9|9	K	48,36|84	T	5|5	T	30|30	n	0	T	102|102	T	10|10	T	35|35	K	23,36|59	T	26|26	K	24,20|44	T	26|26	T	34|34	K	38,31|69	K	15,15|30	K	12,7|19	T	54|54	T	5|5	K	3,8|11	T	2|2	K	60,33|93	G
HDSC00518	254778	A	A	68|68	R	103,49|152	A	12|12	R	31,31|62	R	10,3|13	A	38|38	n	0	R	28,30|58	A	14|14	A	96|96	A	46|46	A	53|53	A	25|26	R	17,16|33	A	19|19	A	74|74	A	38|38	A	31|31	G	48|48	R	1,7|8	R	10,15|25	G	18|18	R	71,51|122	R
HDSC00495	378269	G	R	41,78|119	G	458|458	G	27|27	R	62,92|154	R	27,22|49	R	23,29|52	G	61|61	R	52,97|149	G	16|16	G	131|131	R	48,64|112	R	27,24|51	G	97|97	G	94|94	G	57|57	G	98|98	R	36,35|71	R	21,24|45	G	85|91	R	16,26|42	R	23,30|53	G	2|2	R	80,93|173	R
HDSC00553	292811	A	W	9,19|28	A	103|103	A	12|12	W	21,18|39	A	13|13	A	45|45	n	0	A	36|36	A	2|2	A	26|26	W	14,11|25	A	18|18	W	13,4|17	A	16|16	A	58|58	W	5,18|23	W	13,15|28	T	11|11	T	21|21	A	10|10	W	1,6|7	T	1|1	W	35,33|68	W
HDSC00553	430962	G	G	66|66	R	65,136|201	R	12,3|15	R	29,49|78	G	21|21	G	30|30	R	25,34|59	G	69|69	R	7,7|14	G	41|41	G	51|51	R	8,22|30	R	25,24|49	R	8,14|22	R	19,21|40	R	37,38|75	R	13,8|21	R	27,12|39	A	59|59	G	18|18	G	16|16	G	7|7	G	91|91	G
HDSC00553	649582	C	Y	37,35|72	Y	182,168|350	Y	5,16|21	C	72|72	T	45|45	T	36|36	C	79|79	Y	30,13|43	C	2|2	T	21|21	T	65|65	C	55|55	Y	27,43|70	Y	27,13|40	Y	29,27|56	Y	27,96|123	C	34|34	T	7|7	C	35|35	T	23|23	T	45|45	T	21|21	T	116|116	T
HDSC00558	19891	G	R	25,19|44	R	63,43|106	G	10|10	A	48|48	G	9|9	R	11,15|26	G	57|57	G	50|50	G	5|5	R	13,11|24	n	0	A	32|32	n	0	R	5,2|7	n	0	R	18,17|35	R	9,15|24	G	21|21	R	10,18|28	G	3|3	R	7,7|14	G	11|11	A	55|55	R
HDSC00407	385884	C	S	35,39|74	S	159,122|281	G	43|43	S	69,58|127	G	27|30	G	46|46	C	95|95	S	27,53|80	S	16,5|21	C	62|62	G	65|65	S	36,37|73	S	14,56|70	S	15,20|35	G	60|60	S	45,51|96	S	36,25|61	S	25,12|37	S	21,35|56	C	30|31	C	53|53	S	31,12|43	S	87,56|143	C
HDSC00407	436906	G	G	76|76	S	244,171|415	G	61|61	S	93,80|173	G	43|43	S	31,48|79	G	55|55	G	130|130	S	6,10|16	G	96|96	G	90|90	G	102|102	S	34,51|85	S	16,56|72	C	90|90	S	63,58|121	G	73|73	G	40|40	G	84|84	G	36|36	G	27|27	G	18|18	S	72,131|203	G
HDSC00548	215043	T	Y	28,16|44	T	137|137	Y	16,12|28	Y	37,33|70	T	6|6	Y	18,13|31	C	43|43	Y	20,29|49	T	5|5	Y	25,12|37	Y	18,8|26	Y	21,12|33	Y	8,17|25	T	9|9	T	31|31	Y	23,20|43	T	22|22	T	20|20	T	43|43	Y	9,8|17	T	10|10	Y	4,5|9	Y	42,32|74	Y
HDSC00488	477362	G	R	9,28|37	G	148|148	G	11|11	R	10,18|28	G	11|11	G	24|24	G	36|36	R	17,22|39	G	5|6	G	16|16	R	8,13|21	R	9,24|33	G	29|29	R	8,8|16	R	8,15|23	R	21,34|55	G	24|24	G	22|22	G	33|33	R	14,5|19	R	8,8|16	A	9|9	R	27,33|60	R
HDSC00488	477415	A	W	9,28|37	W	68,86|154	T	13|13	A	27|27	W	5,6|11	T	24|24	A	40|40	A	40|40	W	1,5|6	W	7,10|17	W	7,14|21	A	31|31	W	20,11|31	W	8,8|16	W	8,14|22	W	20,38|58	W	11,13|24	A	23|23	W	14,20|34	A	21|21	W	6,8|14	A	7|7	A	57|57	A
HDSC00526	16865	C	C	92|92	S	193,155|348	S	4,10|14	C	64|64	S	14,12|26	C	33|33	S	35,31|66	S	38,21|59	C	12|12	C	65|65	S	18,30|48	C	34|34	C	67|67	C	37|37	C	38|38	C	77|77	C	36|36	C	20|20	C	61|61	C	8|8	C	12|12	S	8,3|11	S	43,50|93	C
HDSC00563	52561	G	G	67|67	K	251,153|404	G	16|16	G	105|105	G	32|32	G	44|44	G	81|81	K	15,38|53	G	8|8	G	99|99	G	43|43	G	54|54	G	20|20	G	26|26	G	39|39	G	52|52	G	42|42	G	23|23	n	0	G	12|12	G	16|16	G	11|11	K	97,59|156	G
HDSC00569	178016	A	M	36,19|55	M	76,73|149	M	12,2|14	M	26,30|56	M	8,9|17	C	36|36	A	62|62	A	47|47	C	8|8	A	40|40	A	20|20	C	22|22	M	26,36|62	A	12|12	C	8|8	C	51|51	M	16,5|21	C	27|27	M	19,34|53	C	19|19	M	32,4|36	M	7,8|15	C	73|73	M
HDSC00569	252786	A	A	51|51	R	70,97|167	A	37|37	A	49|49	G	20|21	A	27|27	A	55|55	R	29,39|68	A	3|3	R	12,40|52	A	44|44	A	33|33	A	55|55	R	12,13|25	A	42|42	A	39|39	R	13,30|43	R	24,9|33	A	35|35	R	4,7|11	A	14|14	A	4|4	A	68|68	A
HDSC00569	268323	C	Y	28,48|76	C	288|288	C	28|28	Y	45,106|151	C	73|73	C	58|58	C	80|80	Y	12,4|16	C	21|21	Y	55,40|95	C	45|45	C	47|47	C	74|74	Y	14,44|58	C	52|52	C	85|85	C	43|43	C	46|46	C	47|47	C	52|52	Y	20,10|30	C	2|2	C	67|67	Y
HDSC00593	123490	A	M	14,32|46	M	42,41|83	A	20|20	M	14,36|50	M	1,6|7	M	13,41|54	C	20|20	M	20,31|51	C	4|4	A	11|11	C	14|14	C	17|17	M	9,8|17	M	14,5|19	M	6,12|18	C	85|85	C	25|25	C	6|6	C	7|7	C	10|10	A	15|15	C	13|13	M	19,49|68	C
HDSC00578	171038	A	A	65|65	R	90,46|136	A	13|13	R	41,17|58	A	10|10	R	10,13|23	G	13|13	A	55|55	n	0	R	17,17|34	A	18|18	R	19,18|37	R	17,11|28	A	22|22	A	20|20	A	56|56	R	20,16|36	A	8|8	A	25|25	A	19|19	A	14|14	A	13|13	R	49,40|89	R
HDSC00578	343667	C	Y	85,43|128	C	381|381	C	52|52	Y	74,108|182	Y	40,25|65	Y	53,21|74	C	118|118	C	82|82	C	16|16	C	100|100	C	102|102	C	59|59	C	76|76	Y	25,17|42	C	44|44	Y	87,91|178	Y	36,33|69	C	41|41	C	81|81	C	51|51	Y	12,24|36	Y	6,14|20	C	161|161	Y
HDSC00451	473280	C	Y	21,27|48	Y	118,96|214	Y	13,11|24	T	102|102	Y	6,9|15	C	29|29	T	89|89	T	70|70	T	15|15	Y	24,16|40	T	40|40	T	67|67	C	54|54	T	31|31	T	38|38	C	66|66	T	53|53	Y	8,10|18	T	46|46	T	18|18	Y	8,21|29	T	23|23	T	95|95	C
HDSC00383	48098	T	T	135|135	W	125,202|327	W	7,21|28	T	164|164	T	68|68	T	85|85	A	135|135	W	78,73|151	W	20,14|34	T	107|107	W	55,46|101	T	85|85	W	58,42|100	T	40|40	W	33,43|76	T	112|114	T	89|89	T	67|67	T	64|64	T	33|33	T	45|45	T	24|24	W	100,104|204	T
HDSC00383	451796	C	S	29,36|65	S	83,85|168	C	5|5	S	66,40|106	C	17|21	S	13,23|36	S	30,8|38	S	19,14|33	S	6,4|10	S	21,31|52	C	35|35	S	10,15|25	C	52|52	C	29|29	C	28|28	C	63|63	C	23|23	C	17|17	G	19|19	C	34|34	S	13,8|21	C	10|10	G	71|71	C
HDSC00528	146043	G	R	10,14|24	R	69,39|108	R	4,6|10	G	41|41	R	13,9|22	R	13,16|29	G	37|37	R	10,27|37	A	2|2	R	18,20|38	R	12,8|20	G	30|30	R	13,11|24	A	16|16	G	38|38	R	23,15|38	A	34|34	A	20|20	A	30|30	R	10,7|17	A	12|12	R	9,4|13	R	24,22|46	A
HDSC00528	257575	C	S	79,98|177	G	507|507	S	15,7|22	S	86,86|172	G	86|86	G	43|43	S	51,61|112	S	94,63|157	G	15|15	G	118|118	G	121|121	S	60,38|98	G	127|127	G	55|55	S	46,35|81	S	93,58|151	G	77|77	G	25|25	G	90|90	G	36|36	G	44|44	G	21|21	S	103,113|216	G
HDSC00528	326483	C	C	101|101	Y	185,195|380	C	51|51	C	161|161	C	62|62	C	79|79	C	141|141	Y	48,85|133	C	5|5	C	91|91	C	35|35	C	86|86	C	98|98	Y	24,26|50	C	59|59	Y	94,53|147	Y	39,36|75	C	40|40	C	103|103	C	40|40	Y	20,25|45	C	13|13	Y	85,139|224	Y
HDSC00580	308351	C	C	78|78	Y	134,116|250	C	13|13	Y	41,63|104	C	57|57	Y	46,29|75	C	79|79	C	114|114	C	5|5	C	131|131	C	84|84	Y	32,36|68	C	90|90	Y	15,5|20	C	46|46	Y	41,76|117	C	53|53	C	20|20	C	82|83	C	29|29	Y	20,11|31	C	25|25	C	197|197	Y
HDSC00580	331890	A	R	36,10|46	A	234|234	R	6,20|26	R	42,37|79	R	16,12|28	A	33|33	A	44|44	R	25,28|53	A	2|2	R	33,11|44	A	53|53	A	42|42	R	12,19|31	A	20|20	A	22|22	A	64|64	R	29,10|39	A	17|17	R	45,20|65	G	14|15	A	25|25	A	21|21	R	86,42|128	R
HDSC00544	154798	A	R	46,38|84	R	130,172|302	A	6|6	A	73|73	A	16|16	A	20|20	G	28|28	R	12,15|27	n	0	R	24,22|46	A	60|60	R	22,26|48	R	18,32|50	G	20|20	A	14|14	R	43,22|65	R	12,16|28	G	2|2	R	30,8|38	A	22|22	R	2,17|19	R	6,6|12	G	123|123	G
HDSC00544	157636	A	A	47|47	M	58,45|103	A	17|17	A	39|39	C	11|11	A	44|44	A	32|32	M	13,21|34	n	0	A	19|19	A	15|15	A	27|27	A	22|22	M	6,8|14	A	23|23	M	18,15|33	M	17,11|28	M	11,4|15	A	24|24	M	5,5|10	A	7|7	A	14|14	M	23,25|48	M
HDSC00536	87025	C	Y	56,86|142	C	230|230	C	31|31	C	104|104	C	86|86	C	46|46	C	155|155	C	91|91	C	12|12	Y	48,56|104	C	75|75	Y	26,48|74	C	60|60	C	40|40	C	91|91	C	163|163	Y	20,23|43	C	57|57	C	95|95	C	59|59	Y	9,9|18	C	26|26	Y	93,79|172	Y
HDSC00570	169530	A	R	51,39|90	R	147,134|281	A	33|33	R	47,59|106	R	27,39|66	G	79|79	A	118|118	G	59|59	R	4,4|8	R	32,45|77	R	20,36|56	G	67|67	A	96|96	G	66|66	A	69|69	A	167|167	R	23,25|48	A	37|37	A	101|101	R	20,6|26	R	19,6|25	R	11,8|19	R	61,80|141	G
HDSC00570	169609	G	G	47|47	R	76,69|145	G	17|17	R	22,27|49	G	33|33	G	41|41	G	64|64	G	38|38	G	5|5	G	42|42	G	35|35	G	34|34	G	51|51	G	35|35	G	36|36	R	32,56|88	G	23|23	G	23|23	G	49|49	G	14|14	R	10,3|13	G	10|10	G	76|76	G
HDSC00570	177093	T	K	21,8|29	T	109|109	T	12|12	K	40,29|69	T	16|16	K	11,6|17	T	40|40	K	16,23|39	T	2|2	T	25|25	K	17,4|21	G	11|12	T	26|26	K	22,13|35	T	26|26	T	33|33	T	28|28	T	20|20	K	14,8|22	T	10|10	K	5,8|13	T	5|5	T	47|47	K
HDSC00561	232236	C	Y	37,21|58	Y	130,101|231	C	19|19	Y	58,29|87	C	32|32	Y	6,8|14	Y	13,40|53	Y	38,18|56	Y	4,3|7	C	92|92	Y	12,44|56	T	41|41	C	48|48	Y	27,29|56	Y	16,30|46	T	64|64	T	37|37	C	44|44	T	55|55	Y	13,7|20	C	19|19	Y	14,4|18	Y	47,46|93	T
HDSC00561	399790	A	G	91|91	R	228,197|425	A	35|35	G	185|185	R	26,40|66	G	65|65	G	82|82	G	130|130	R	7,8|15	G	103|103	G	72|72	R	44,34|78	G	73|73	R	19,18|37	R	31,43|74	R	49,37|86	R	41,19|60	G	28|28	R	42,53|95	R	35,22|57	G	43|43	R	8,15|23	G	125|125	R
HDSC00561	399796	G	R	36,55|91	G	423|423	G	35|35	R	104,80|184	G	66|66	R	45,20|65	G	82|82	R	85,46|131	G	16|16	G	103|103	G	73|73	R	33,44|77	G	72|72	G	36|36	G	73|73	R	37,48|85	R	18,43|61	G	28|28	G	96|96	G	56|56	G	42|42	G	22|22	R	58,63|121	R
HDSC00564	37478	C	Y	20,37|57	Y	130,123|253	C	20|20	Y	40,42|82	Y	17,21|38	C	44|44	Y	42,34|76	Y	29,38|67	Y	3,5|8	T	46|46	C	51|51	Y	19,20|39	T	59|59	C	20|24	C	41|41	Y	27,47|74	C	21|26	Y	10,8|18	C	81|81	T	13|13	T	14|14	C	18|18	Y	48,54|102	T
HDSC00564	261861	C	C	39|39	S	75,71|146	S	9,8|17	S	46,35|81	C	40|40	S	13,23|36	C	39|39	C	48|48	C	5|5	C	44|44	S	16,41|57	C	34|34	S	20,54|74	S	21,22|43	S	19,29|48	S	38,28|66	C	64|64	S	12,9|21	C	20|20	C	19|19	C	11|11	C	16|16	S	49,23|72	C
HDSC00566	96332	A	A	65|65	R	71,64|136	R	11,18|29	A	43|43	R	15,12|27	R	12,16|28	A	33|33	A	49|49	G	11|11	R	16,27|43	A	33|33	R	11,6|17	A	41|41	A	24|24	R	20,9|29	R	20,25|45	R	12,22|34	G	17|17	R	14,20|34	R	4,2|6	A	21|21	R	5,6|11	A	89|89	R
HDSC00566	284428	T	Y	25,27|52	T	327|327	T	26|26	T	64|64	T	70|70	T	63|63	T	87|87	T	98|98	T	17|17	T	97|97	T	53|53	T	51|51	Y	39,57|96	Y	27,22|49	T	53|53	T	61|61	Y	33,67|100	T	36|36	Y	58,10|68	T	11|11	T	26|32	T	33|33	T	152|152	T
HDSC00464	179835	T	T	69|69	W	86,65|151	T	21|21	T	69|69	T	47|47	T	37|37	T	73|73	W	27,17|44	n	0	W	9,11|20	T	40|40	W	5,17|22	T	40|40	T	39|39	T	23|23	T	46|46	T	26|26	W	8,18|26	T	37|37	T	15|15	T	18|18	A	8|8	W	21,36|57	W
HDSC00574	140633	C	M	27,32|59	M	83,69|152	C	8|8	A	78|78	C	28|28	C	35|35	M	24,20|44	M	15,13|28	A	13|13	C	37|37	C	36|36	A	33|33	M	18,16|34	M	6,5|11	C	26|26	M	29,25|54	A	21|21	M	8,15|23	M	20,22|42	C	12|12	C	21|21	C	15|15	C	59|59	C
HDSC00549	285718	A	M	48,58|106	M	180,216|396	A	60|60	A	159|159	A	57|57	C	70|70	A	40|40	C	109|109	A	13|15	C	77|77	A	37|44	C	83|85	A	28|28	C	84|84	M	30,27|57	C	133|133	C	106|106	A	17|17	A	46|46	A	21|21	A	32|32	C	6|6	M	133,94|227	M
HDSC00549	285719	A	A	106|106	R	182,214|396	A	60|60	A	159|159	A	56|57	R	27,43|70	A	40|40	R	68,41|109	A	15|15	R	40,37|77	A	43|44	R	51,34|85	A	28|28	R	37,47|84	A	57|57	R	69,64|133	R	58,48|106	A	17|17	A	46|46	A	21|21	A	32|32	A	6|6	A	227|227	R
HDSC00599	127089	T	T	67|67	W	84,66|150	T	25|25	T	80|80	T	25|25	W	17,23|40	T	48|48	T	24|24	T	8|8	T	42|42	T	62|62	T	27|27	T	61|61	W	20,10|30	T	39|39	W	33,26|59	T	26|26	T	34|34	T	55|55	T	39|39	W	15,7|22	T	21|21	T	90|90	A
HDSC00599	261444	T	W	53,51|104	W	175,174|349	W	13,13|26	T	125|125	T	31|31	W	36,53|89	W	47,26|73	T	104|104	T	16|16	T	91|91	T	48|48	T	72|72	T	48|48	A	56|56	A	33|33	W	84,57|141	W	22,9|31	T	26|26	T	63|63	T	22|22	T	28|30	T	21|21	W	38,60|98	W
HDSC00591	83781	G	G	48|48	R	73,73|146	G	23|23	R	48,25|73	R	6,4|10	R	13,6|19	G	15|15	R	15,20|35	G	12|12	R	11,10|21	R	5,14|19	G	18|18	R	20,12|32	G	10|10	G	20|20	G	49|49	G	11|13	R	10,11|21	R	24,13|37	G	12|12	G	14|14	G	11|11	R	33,29|62	R
HDSC00591	285515	G	R	18,16|34	R	39,22|61	A	10|11	R	33,21|54	R	10,9|19	A	13|13	G	26|26	R	19,19|38	G	4|4	A	16|16	G	11|11	R	20,14|34	R	13,7|20	R	9,12|21	G	21|21	R	27,11|38	R	13,20|33	R	8,3|11	G	25|27	R	4,3|7	R	4,12|16	G	2|2	A	56|59	R
HDSC00581	33138	T	Y	34,24|58	Y	28,105|133	T	3|3	T	18|22	Y	40,34|74	C	45|45	C	129|129	Y	52,68|120	Y	8,6|14	T	15|15	C	64|64	Y	21,42|63	Y	37,35|72	Y	36,23|59	C	25|25	Y	110,48|158	Y	35,63|98	Y	19,18|37	Y	4,10|14	T	15|15	T	34|34	T	4|4	Y	134,54|188	T
HDSC00527	218273	A	W	13,12|25	A	117|117	A	8|8	W	21,9|30	A	18|18	W	12,13|25	A	47|47	W	22,4|26	A	7|7	A	26|26	W	17,13|30	W	6,9|15	A	27|27	W	8,14|22	A	25|25	A	36|36	A	20|20	A	11|11	A	40|40	A	12|12	W	9,7|16	A	15|15	A	74|74	W
HDSC00527	218396	T	Y	9,12|21	Y	50,51|101	C	6|6	Y	7,17|24	T	15|15	C	23|23	T	41|41	C	22|22	C	5|5	Y	7,17|24	Y	10,17|27	C	14|14	Y	18,4|22	C	18|18	Y	11,10|21	T	37|37	T	12|15	Y	5,6|11	Y	21,16|37	Y	3,7|10	Y	8,6|14	Y	4,9|13	Y	27,38|65	C
HDSC00584	174782	T	W	28,21|49	W	64,54|118	T	13|13	T	59|59	W	13,13|26	A	34|34	A	50|50	A	50|50	W	5,7|12	A	39|39	W	17,22|39	A	23|23	W	16,18|34	A	25|25	T	34|34	A	53|53	A	28|28	W	3,6|9	W	19,15|34	A	9|9	T	8|8	W	5,5|10	W	26,51|77	W
HDSC00510	73215	C	Y	11,12|23	C	115|115	Y	11,6|17	C	41|41	C	23|23	Y	13,15|28	C	48|48	Y	25,30|55	C	7|7	C	36|36	C	27|27	C	28|28	C	25|25	Y	11,14|25	C	15|15	Y	28,25|53	Y	8,25|33	C	17|17	C	41|41	C	29|29	Y	7,11|18	C	10|10	Y	22,46|68	C
HDSC00510	541512	C	C	61|61	S	99,102|201	S	14,5|19	S	45,35|80	C	32|32	S	19,26|45	S	21,34|55	S	28,16|44	C	3|3	C	76|76	C	52|52	S	26,11|37	S	14,18|32	S	17,10|27	C	19|19	C	55|55	S	13,20|33	S	10,14|24	C	36|36	C	22|22	S	8,2|10	S	11,5|16	S	44,52|96	C
HDSC00598	346344	T	Y	19,11|30	T	119|119	T	13|13	Y	36,20|56	T	11|11	T	34|34	Y	17,25|42	T	36|36	Y	8,3|11	Y	13,12|25	T	37|37	T	25|25	T	25|25	Y	13,5|18	T	42|42	Y	21,19|40	T	26|26	T	6|6	T	27|27	C	2|2	Y	16,7|23	T	12|12	Y	32,28|60	Y
HDSC00489	251077	C	S	32,34|66	S	82,91|173	C	21|21	S	40,23|63	C	31|31	G	39|39	S	19,35|54	G	50|50	S	9,4|13	S	12,23|35	S	15,8|23	G	32|32	G	50|50	S	17,13|30	C	20|20	C	64|64	S	16,11|27	C	19|19	C	24|24	C	9|9	S	8,2|10	C	16|16	S	26,21|47	G
HDSC00489	292514	T	T	65|65	K	100,120|220	G	16|16	K	38,52|90	T	48|48	T	40|41	T	105|105	T	54|54	T	8|8	T	74|74	T	48|48	T	31|31	T	59|59	T	32|32	K	38,26|64	K	31,37|68	T	77|77	K	15,12|27	T	66|66	K	9,28|37	K	12,13|25	T	25|25	T	120|120	T
HDSC00612	153291	G	G	77|77	R	134,87|221	G	23|23	R	56,39|95	R	15,17|32	R	14,21|35	A	68|68	G	57|57	A	9|9	R	30,22|52	G	21|21	R	20,28|48	R	26,28|54	G	32|32	G	31|31	G	62|62	R	30,23|53	R	13,15|28	G	54|54	G	39|39	G	15|15	G	2|3	R	31,61|92	R
HDSC00579	209369	A	M	52,49|101	A	326|326	C	25|25	A	107|107	A	13|13	M	17,18|35	A	74|74	M	50,29|79	A	2|2	A	62|62	A	36|36	A	60|60	A	11|11	M	25,12|37	M	26,20|46	M	48,69|117	A	56|56	A	8|8	A	38|38	A	31|31	A	13|15	A	12|12	A	139|139	M
HDSC00579	209407	C	C	54|54	Y	68,106|174	C	14|14	C	56|56	C	7|7	Y	9,9|18	Y	23,17|40	C	47|47	C	1|1	Y	12,21|33	T	20|20	Y	6,25|31	T	7|7	Y	6,13|19	Y	10,12|22	C	64|64	Y	23,7|30	C	4|4	Y	7,13|20	Y	10,5|15	C	7|7	C	6|6	C	68|70	Y
HDSC00498	126409	T	K	24,47|71	T	222|222	K	21,15|36	T	139|139	T	98|98	T	60|60	T	64|64	K	58,61|119	K	7,2|9	T	64|64	T	26|26	T	65|65	K	48,66|114	K	29,36|65	T	48|48	K	38,47|85	T	98|98	T	27|33	T	131|131	T	37|37	K	17,26|43	K	5,19|24	T	214|214	T
HDSC00498	126419	G	G	65|65	R	116,112|228	R	14,18|32	R	74,65|139	R	48,47|95	G	59|59	R	41,24|65	G	111|111	R	2,5|7	G	62|62	R	16,8|24	R	25,38|63	R	64,44|108	R	36,27|63	R	18,31|49	R	47,31|78	G	94|94	G	32|32	R	87,45|132	R	14,24|38	R	26,16|42	G	24|24	R	75,137|212	G
HDSC00498	126446	G	R	12,29|41	R	67,64|131	A	19|19	R	44,38|82	R	28,29|57	G	36|36	R	25,13|38	R	31,35|66	G	4|5	G	37|37	R	8,4|12	R	15,24|39	R	36,22|58	A	37|37	R	12,18|30	A	50|50	G	55|55	R	4,13|17	R	50,30|80	R	7,12|19	A	27|27	G	15|15	R	44,82|126	G
HDSC00517	63798	T	T	82|82	K	120,125|245	T	16|16	K	67,75|142	G	73|73	T	54|54	T	127|127	T	77|77	T	14|14	T	95|95	T	62|62	K	11,25|36	K	50,28|78	T	51|51	T	52|52	K	48,50|98	T	40|40	T	33|33	K	61,39|100	K	22,12|34	K	6,23|29	n	0	K	87,81|168	T
HDSC00517	74310	C	M	14,16|30	M	47,51|98	C	10|11	C	29|29	M	13,11|24	M	7,8|15	C	29|29	A	34|34	C	5|5	A	23|23	C	22|22	M	12,25|37	M	8,8|16	C	5|6	C	15|15	C	33|33	A	32|32	C	19|19	M	16,6|22	C	12|12	M	8,4|12	N	0|1	M	25,24|49	A
HDSC00525	113638	G	K	31,36|67	K	67,71|138	K	2,6|8	T	58|58	G	8|8	K	14,18|32	K	25,8|33	G	45|45	K	2,3|5	K	16,27|43	K	10,16|26	G	16|18	G	19|19	G	16|16	G	35|35	K	21,16|37	K	16,11|27	G	10|10	K	28,17|45	T	5|5	K	12,12|24	G	11|11	G	57|57	G
HDSC00525	151847	G	G	99|99	R	126,98|224	G	25|25	G	75|75	G	47|47	R	15,30|45	G	23|23	R	37,12|49	G	3|3	G	47|47	G	35|35	G	44|44	G	73|73	R	20,22|42	G	53|53	R	28,40|68	R	24,16|40	G	30|30	G	53|53	G	39|39	G	19|19	G	3|3	R	51,74|125	G
HDSC00525	179862	C	Y	56,36|92	C	308|308	Y	7,11|18	Y	53,45|98	C	53|53	Y	26,23|49	C	76|76	C	23|23	C	7|7	C	44|44	C	52|52	C	49|49	C	47|47	C	37|37	C	33|33	Y	53,32|85	Y	22,12|34	C	12|12	C	73|73	C	31|31	C	38|38	C	14|14	C	129|129	C
HDSC00506	53990	C	C	31|31	Y	112,40|152	C	5|5	Y	26,18|44	C	17|20	C	17|17	n	0	Y	24,12|36	Y	5,5|10	Y	17,9|26	Y	3,9|12	Y	6,5|11	C	28|28	Y	6,5|11	C	27|27	Y	41,11|52	Y	22,20|42	Y	16,5|21	Y	23,6|29	Y	12,5|17	C	10|10	C	4|5	C	52|52	C
HDSC00506	397913	G	K	27,62|89	K	102,119|221	K	21,10|31	K	67,59|126	T	61|61	T	42|42	G	67|67	K	22,45|67	K	1,4|5	G	52|52	G	28|28	K	28,27|55	T	64|64	K	12,25|37	G	21|21	K	22,39|61	K	7,13|20	G	5|5	T	76|76	K	21,5|26	G	12|12	K	20,8|28	K	45,78|123	G
HDSC00516	81188	A	A	41|41	W	70,96|166	A	20|20	A	76|76	A	6|6	W	12,5|17	n	0	W	13,11|24	A	7|7	A	29|29	A	26|26	A	28|28	A	22|22	W	2,12|14	A	17|17	W	33,23|56	W	17,9|26	n	0	A	13|13	n	0	A	24|24	A	14|14	W	31,43|74	W
HDSC00516	493565	A	W	34,61|95	A	399|399	A	8|8	A	156|156	A	26|26	A	88|88	T	77|79	A	164|164	A	10|10	W	77,36|113	T	64|64	W	53,64|117	A	43|43	W	23,19|42	A	50|50	A	128|128	A	62|62	A	38|38	A	84|84	A	33|33	W	12,12|24	W	6,7|13	W	107,84|191	W
HDSC00516	493576	A	R	59,34|93	R	223,180|403	G	8|8	R	92,64|156	G	26|26	G	90|90	A	81|81	G	166|166	G	10|10	A	114|114	A	61|61	A	117|117	G	43|43	R	20,23|43	R	22,30|52	G	131|131	G	62|62	G	39|39	R	60,21|81	G	34|34	A	24|24	R	7,6|13	R	84,110|194	R
HDSC00603	405025	T	T	64|64	K	134,144|278	T	23|23	T	90|90	T	36|36	T	64|64	T	68|68	K	23,36|59	T	3|3	T	93|93	T	41|41	T	48|48	T	40|40	T	21|21	T	40|40	T	99|99	T	58|58	T	27|27	T	40|40	T	21|21	T	21|21	T	30|30	K	41,44|85	T
HDSC00588	148945	T	Y	41,27|68	T	357|357	T	31|31	Y	53,42|95	T	44|44	Y	14,43|57	T	65|65	Y	44,40|84	T	16|16	Y	52,42|94	T	52|52	Y	28,39|67	T	109|109	T	47|47	T	74|74	Y	51,54|105	T	51|51	T	30|30	T	76|76	T	28|28	Y	20,34|54	T	51|51	T	166|166	Y
HDSC00618	96788	G	R	77,77|154	R	204,182|386	G	6|6	R	80,78|158	A	60|60	G	43|43	A	116|116	R	70,70|140	R	9,4|13	A	108|108	G	81|81	R	30,26|56	R	54,37|91	R	34,26|60	G	68|68	R	74,66|140	R	39,34|73	A	26|26	A	55|55	A	35|35	A	47|47	G	2|2	R	82,80|162	A
HDSC00560	390420	C	Y	72,58|130	C	543|543	C	15|15	Y	55,50|105	n	0	C	101|101	C	67|67	Y	33,54|87	n	0	Y	42,32|74	C	70|70	C	41|41	C	34|34	Y	9,24|33	C	23|23	C	116|116	C	64|64	C	11|11	C	31|31	n	0	Y	16,18|34	C	18|18	C	201|201	Y
HDSC00560	457763	T	W	15,14|29	W	39,51|90	W	5,5|10	W	21,30|51	A	21|21	T	31|31	W	14,26|40	W	11,13|24	A	6|6	T	30|30	A	24|24	T	21|21	A	9|9	W	11,3|14	W	21,10|31	W	21,25|46	T	40|40	A	16|16	T	44|44	A	6|6	A	14|14	W	6,4|10	W	18,24|42	A
HDSC00576	396653	C	Y	30,29|59	C	162|162	T	7|7	Y	45,31|76	C	40|40	Y	24,16|40	C	66|66	C	52|52	Y	4,2|6	C	41|41	C	55|55	C	34|34	Y	24,20|44	C	19|19	Y	14,19|33	Y	30,50|80	Y	17,19|36	C	27|27	Y	27,25|52	C	27|27	C	29|29	C	16|16	C	72|72	C
HDSC00631	197967	T	Y	38,37|75	Y	70,108|178	Y	10,32|42	Y	76,49|125	C	7|7	C	23|25	Y	44,30|74	C	34|34	T	14|14	T	74|74	T	84|84	T	51|51	n	0	Y	16,24|40	T	115|115	C	74|74	Y	16,24|40	Y	25,24|49	Y	26,40|66	C	18|18	T	50|50	Y	12,6|18	Y	60,20|80	T
HDSC00600	526594	T	T	47|47	Y	108,103|211	T	11|11	Y	40,24|64	T	37|37	Y	23,15|38	Y	31,28|59	T	57|57	T	8|8	Y	29,37|66	T	41|41	Y	25,24|49	T	48|48	T	47|47	T	36|36	T	60|60	Y	22,15|37	T	9|9	T	52|52	T	25|25	T	26|26	T	28|28	Y	51,34|85	Y
HDSC00538	360496	G	R	34,21|55	G	357|357	R	16,11|27	G	138|138	R	34,34|68	R	21,15|36	G	115|115	R	51,30|81	G	6|6	G	123|123	G	95|95	G	82|82	R	32,38|70	R	26,28|54	G	44|44	G	120|120	R	19,36|55	A	69|69	G	76|76	R	29,14|43	G	23|23	R	16,8|24	G	174|174	R
HDSC00538	360510	T	T	55|55	W	162,189|351	W	10,15|25	T	138|138	T	66|66	T	34|34	T	112|112	W	27,51|78	T	6|6	T	116|116	T	92|92	T	80|80	T	67|67	W	27,26|53	W	19,22|41	W	54,59|113	W	35,19|54	T	69|69	T	77|77	W	15,29|44	T	23|23	T	24|24	W	64,106|170	T
HDSC00538	360542	G	K	10,17|27	K	101,86|187	T	14|14	G	71|71	T	37|37	K	8,12|20	K	31,26|57	T	41|41	T	3|3	G	62|62	G	49|49	G	42|42	K	21,15|36	T	28|28	K	12,10|22	K	34,29|63	T	28|28	T	35|36	K	29,12|41	T	24|24	G	12|12	T	12|12	K	57,34|91	T
HDSC00478	235156	T	K	6,9|15	T	100|100	T	5|5	T	45|45	T	30|30	K	8,19|27	T	31|31	K	23,20|43	T	2|2	K	12,14|26	T	36|36	K	12,13|25	T	33|33	K	6,17|23	T	37|37	K	25,15|40	T	33|33	T	18|18	T	44|44	T	12|12	T	6|6	T	9|9	T	31|31	T
HDSC00478	235280	T	Y	8,6|14	Y	47,46|93	Y	4,1|5	C	46|46	Y	15,15|30	Y	18,8|26	Y	20,10|30	T	36|36	C	2|2	T	24|24	Y	21,14|35	Y	13,12|25	Y	21,9|30	Y	16,6|22	T	33|33	Y	15,23|38	Y	22,10|32	T	14|14	Y	24,15|39	T	12|12	C	5|5	T	8|8	Y	10,19|29	C
HDSC00478	393751	A	A	132|132	M	245,185|430	A	36|36	M	84,74|158	A	71|71	M	27,36|63	A	157|157	A	124|124	A	6|6	A	85|85	A	106|106	M	40,83|123	A	71|71	M	22,34|56	A	63|63	M	49,47|96	A	76|76	A	49|49	A	48|48	A	42|42	M	26,38|64	A	11|11	A	183|183	M
HDSC00627	75551	A	R	53,53|106	G	323|323	n	0	R	43,72|115	G	55|55	R	16,27|43	G	83|83	R	67,47|114	G	6|6	G	130|130	G	62|62	R	26,21|47	G	88|88	G	58|58	G	16|16	R	43,68|111	R	10,30|40	G	53|53	A	53|53	R	34,44|78	G	64|64	G	18|18	R	56,110|166	R
HDSC00627	115001	C	C	85|85	S	131,158|289	C	29|29	C	124|124	C	48|48	C	35|35	S	24,49|73	C	114|114	C	26|26	C	63|63	C	61|61	S	26,20|46	C	77|77	S	17,24|41	C	44|44	S	44,34|78	S	33,34|67	C	20|20	C	79|79	C	16|16	C	25|25	C	22|22	C	103|103	S
HDSC00627	166171	T	Y	51,23|74	Y	148,129|277	T	41|41	Y	90,80|170	T	54|54	Y	42,37|79	Y	73,56|129	Y	62,37|99	T	13|13	T	99|99	Y	26,48|74	C	85|85	T	70|70	Y	2,7|9	Y	27,33|60	C	182|182	C	80|80	T	57|57	C	108|108	Y	37,12|49	T	33|33	Y	10,19|29	Y	61,83|144	C
HDSC00575	265380	G	K	6,7|13	G	80|80	G	25|25	G	67|67	K	21,15|36	G	32|32	K	32,14|46	G	59|59	K	8,3|11	K	34,23|57	K	23,29|52	K	12,7|19	G	74|74	K	5,2|7	G	55|55	G	56|56	K	31,25|56	K	12,14|26	K	17,15|32	T	25|25	G	14|16	G	11|11	K	45,39|84	K
HDSC00585	23605	T	Y	36,23|59	C	151|151	Y	6,10|16	Y	19,36|55	Y	13,19|32	C	23|23	Y	27,26|53	Y	37,31|68	C	8|8	C	49|49	C	68|68	C	40|40	C	33|33	C	23|23	Y	26,19|45	C	59|59	C	41|41	C	30|30	Y	15,18|33	Y	3,10|13	C	26|26	Y	2,6|8	C	100|100	C
HDSC00585	122007	T	Y	65,59|124	Y	266,204|470	Y	22,21|43	T	160|160	C	106|106	Y	19,39|58	C	176|176	T	132|132	Y	4,10|14	C	120|120	C	144|144	C	98|98	C	62|62	C	85|85	C	80|80	C	209|209	Y	24,56|80	C	44|44	C	129|129	Y	15,50|65	C	23|23	C	4|4	Y	106,119|225	Y
HDSC00625	244187	C	Y	14,13|27	Y	50,55|105	Y	17,17|34	Y	29,14|43	C	27|27	C	13|16	T	40|40	Y	12,27|39	Y	5,3|8	C	24|24	Y	18,14|32	T	31|31	C	19|19	Y	11,11|22	T	43|43	T	39|39	T	25|25	C	14|14	T	24|24	Y	1,5|6	C	8|8	Y	1,3|4	Y	28,43|71	T
HDSC00545	77747	T	T	71|71	Y	104,76|180	Y	5,8|13	T	63|63	Y	14,24|38	T	30|30	Y	26,30|56	Y	17,8|25	T	3|3	T	19|19	Y	10,8|18	T	27|27	T	15|15	T	27|27	T	27|27	T	57|57	T	41|41	Y	5,12|17	Y	27,35|62	T	6|6	T	5|5	Y	5,2|7	Y	30,33|63	T
HDSC00545	567565	T	Y	60,52|112	T	297|297	T	25|25	T	144|144	T	46|46	Y	15,22|37	C	46|46	T	78|78	n	0	Y	51,31|82	T	56|56	T	32|32	C	26|26	Y	20,16|36	T	27|27	Y	44,76|120	T	36|36	Y	23,7|30	T	43|43	T	26|26	Y	21,12|33	Y	5,2|7	Y	40,56|96	Y
HDSC00636	124205	T	W	22,21|43	W	57,62|119	T	8|8	A	55|55	W	10,7|17	W	21,7|28	W	31,16|47	W	11,22|33	T	5|5	T	69|69	T	19|19	T	18|18	W	14,27|41	W	12,8|20	T	20|20	W	30,19|49	W	14,11|25	T	29|29	T	34|34	T	11|11	W	15,9|24	A	11|11	W	43,25|68	W
HDSC00636	141552	C	C	42|42	Y	83,92|175	C	16|16	Y	34,25|59	Y	7,9|16	C	32|32	C	40|40	C	33|33	C	4|4	C	29|29	C	20|20	C	18|18	Y	12,23|35	C	25|25	C	16|16	C	50|50	Y	4,18|22	C	9|9	C	35|35	C	9|9	C	22|22	C	13|13	Y	32,28|60	Y
HDSC00610	150709	A	A	89|89	W	184,223|407	W	32,16|48	A	154|154	A	38|38	A	35|35	W	59,75|134	W	32,88|120	A	15|15	A	89|89	W	54,33|87	A	38|38	A	87|87	A	38|38	A	60|60	A	133|133	A	86|86	A	39|39	A	99|99	A	66|66	A	21|21	A	14|14	W	49,74|123	A
HDSC00628	212264	A	A	51|51	M	73,76|149	A	16|16	A	71|71	M	22,8|30	A	19|19	A	42|42	M	15,17|32	M	3,3|6	M	22,9|31	A	26|26	M	16,20|36	A	17|17	A	27|27	A	29|29	M	26,26|52	A	28|28	A	17|17	A	13|13	A	22|22	M	15,12|27	A	13|13	M	42,44|86	M
HDSC00605	176881	A	M	7,16|23	A	102|102	M	5,9|14	M	25,24|49	M	7,15|22	A	28|28	M	17,14|31	M	12,21|33	A	7|7	A	25|25	A	33|33	M	22,14|36	M	15,8|23	A	17|17	M	12,15|27	A	50|50	M	15,17|32	A	13|13	M	15,10|25	A	15|15	A	4|4	A	19|19	A	53|53	A
HDSC00605	176915	G	R	7,16|23	R	57,42|99	R	5,8|13	R	24,22|46	G	21|21	R	12,15|27	G	34|34	G	34|34	G	8|8	R	13,12|25	G	34|34	G	38|38	R	14,10|24	R	4,14|18	R	12,16|28	A	47|47	G	33|33	G	13|13	G	25|25	G	16|16	A	3|3	G	18|18	A	57|57	A
HDSC00643	253485	T	Y	42,72|114	Y	230,264|494	Y	14,22|36	Y	83,56|139	Y	25,19|44	T	72|72	C	91|91	Y	93,55|148	T	8|8	C	103|103	C	98|98	Y	50,45|95	C	100|100	T	70|70	Y	28,34|62	Y	77,46|123	Y	50,33|83	T	58|58	T	38|38	Y	23,20|43	C	33|33	Y	4,3|7	Y	128,99|227	C
HDSC00609	77649	T	W	30,26|56	W	98,83|181	T	11|11	W	28,43|71	T	2|2	W	7,14|21	T	86|86	W	20,24|44	T	5|5	T	52|52	T	24|24	W	9,31|40	T	3|3	A	33|33	T	34|34	A	81|81	T	31|31	T	10|10	T	39|39	T	14|14	A	20|20	T	3|3	W	24,53|77	W
HDSC00633	144437	T	T	85|85	K	183,192|375	T	12|12	K	47,42|89	T	44|44	K	15,18|33	K	45,47|92	T	80|80	T	5|5	T	77|77	T	55|55	T	71|71	T	78|78	K	11,36|47	T	31|31	K	71,29|100	T	30|30	T	18|18	T	59|59	T	25|25	T	30|30	T	26|26	K	46,67|113	T
HDSC00633	330816	G	K	47,13|60	K	100,77|177	G	15|15	K	30,28|58	T	37|37	G	20|20	G	49|49	K	44,33|77	G	5|5	T	62|62	G	71|72	K	7,15|22	T	56|56	K	4,19|23	G	40|40	K	31,40|71	K	15,20|35	K	11,13|24	G	34|34	K	2,9|11	T	13|13	G	5|5	K	44,50|94	T
HDSC00626	87269	T	Y	27,33|60	Y	87,176|263	T	2|2	T	146|146	T	34|34	C	35|35	T	29|29	C	72|72	T	2|2	Y	41,39|80	n	0	Y	28,26|54	C	20|20	C	29|29	T	21|21	Y	73,56|129	Y	35,36|71	T	11|11	T	68|68	T	9|9	Y	29,8|37	C	17|17	Y	50,84|134	C
HDSC00592	228746	C	C	27|27	S	45,43|88	C	8|8	S	21,19|40	C	15|15	C	25|25	C	34|34	C	27|27	C	4|4	C	38|38	C	25|25	C	20|20	S	12,16|28	C	17|17	C	2|2	S	20,23|43	C	37|37	C	7|7	C	22|22	C	13|13	S	4,3|7	n	0	S	41,36|77	S
HDSC00624	95960	G	S	13,20|33	S	34,45|79	C	15|15	S	32,20|52	S	9,7|16	C	21|21	C	56|56	S	16,31|47	G	1|1	S	18,16|34	C	27|27	S	10,21|31	G	11|11	S	6,5|11	S	8,7|15	S	11,14|25	G	37|37	G	17|17	S	3,17|20	G	14|14	S	6,4|10	G	3|3	G	56|56	S
HDSC00640	256356	A	W	25,25|50	A	171|171	A	24|24	W	41,81|122	W	31,34|65	A	97|97	A	71|71	W	38,31|69	W	7,7|14	A	70|70	A	42|42	W	41,49|90	A	68|68	W	32,39|71	W	11,34|45	W	36,53|89	A	70|70	W	14,6|20	A	70|70	A	30|30	W	4,11|15	A	14|14	W	50,83|133	W
HDSC00640	340878	G	G	38|38	K	88,97|185	G	9|9	K	40,31|71	G	42|42	G	31|31	K	26,30|56	K	36,23|59	G	10|10	K	20,31|51	K	6,8|14	K	29,19|48	K	12,18|30	G	28|28	G	44|44	G	43|43	K	12,12|24	G	29|29	G	64|64	G	4|4	G	12|12	K	11,4|15	K	64,49|113	K
HDSC00619	385974	T	W	18,26|44	W	75,73|148	A	9|9	A	83|83	W	9,8|17	W	19,10|29	A	59|59	A	32|32	W	3,1|4	T	34|34	T	36|36	A	20|20	W	21,15|36	A	20|20	W	9,23|32	W	28,19|47	W	14,7|21	T	18|18	A	50|50	A	23|23	A	9|9	T	6|7	T	82|82	T
HDSC00535	375334	G	R	14,38|52	R	46,40|86	R	2,3|5	G	44|44	G	34|34	G	19|19	R	20,8|28	A	30|30	A	2|2	G	21|21	R	3,11|14	G	18|18	G	21|21	R	5,4|9	R	10,13|23	R	18,16|34	R	12,3|15	G	11|11	R	13,11|24	G	12|12	G	11|11	R	2,4|6	R	28,35|63	R
HDSC00645	255220	A	R	11,10|21	R	38,47|85	A	18|18	R	22,28|50	A	19|19	G	37|37	A	5|5	R	13,30|43	G	8|8	G	21|21	R	5,15|20	R	12,11|23	A	29|29	R	5,9|14	R	7,16|23	A	38|38	G	32|32	G	6|6	G	37|37	R	3,3|6	R	11,8|19	G	16|16	R	41,24|65	G
HDSC00630	74841	T	W	46,44|90	A	234|234	A	10|10	A	103|103	W	7,26|33	W	15,13|28	W	26,34|60	A	44|44	T	2|2	W	46,32|78	W	31,31|62	A	47|47	A	58|58	A	67|67	A	28|28	A	129|129	W	24,27|51	W	49,20|69	W	43,27|70	W	23,17|40	A	29|29	T	21|21	W	71,71|142	W
HDSC00630	242952	G	G	27|27	R	35,37|72	G	25|25	R	19,17|36	G	6|6	R	5,14|19	G	27|27	R	10,17|27	R	3,3|6	G	15|15	G	19|19	R	9,12|21	G	25|25	R	4,3|7	G	21|21	G	26|26	R	8,7|15	G	9|9	G	16|16	G	6|6	R	4,6|10	G	6|6	G	56|56	G
HDSC00586	67848	T	Y	12,18|30	Y	109,31|140	C	4|4	Y	27,51|78	Y	36,30|66	Y	35,28|63	Y	62,65|127	C	100|100	Y	7,8|15	Y	27,5|32	Y	21,10|31	Y	32,20|52	T	82|82	T	31|31	Y	25,12|37	T	111|111	T	43|43	T	28|28	Y	38,18|56	Y	18,7|25	Y	3,6|9	Y	4,9|13	C	125|125	T
HDSC00586	198747	C	C	86|86	Y	148,119|267	Y	18,11|29	C	119|119	Y	31,31|62	C	69|69	C	99|99	Y	40,56|96	C	3|3	C	107|107	C	48|48	C	69|69	C	56|56	C	56|56	Y	19,17|36	C	115|115	C	64|64	C	35|35	C	26|26	C	25|25	C	23|23	C	8|8	Y	76,86|162	C
HDSC00657	61732	T	Y	17,18|35	Y	70,51|121	Y	13,9|22	Y	44,27|71	Y	18,14|32	Y	19,15|34	Y	32,24|56	Y	38,17|55	Y	2,4|6	Y	35,27|62	Y	16,6|22	Y	16,17|33	Y	14,11|25	T	19|19	Y	16,11|27	T	29|29	T	25|25	T	12|12	C	44|44	Y	16,10|26	Y	7,8|15	C	13|13	C	76|76	T
HDSC00657	98339	G	G	57|57	R	77,84|161	R	4,5|9	G	60|60	G	19|19	G	25|25	R	16,26|42	R	23,10|33	G	4|4	G	50|50	G	22|22	G	16|16	G	15|15	G	15|15	G	25|25	G	51|51	G	15|15	G	20|20	G	45|45	G	21|21	G	14|14	G	4|4	R	25,22|47	G
HDSC00623	31661	A	R	44,41|85	R	175,217|392	R	21,16|37	G	163|163	R	57,21|78	R	37,29|66	R	65,70|135	A	98|98	G	17|17	G	95|95	G	52|52	G	86|86	A	110|110	R	32,36|68	G	25|25	A	170|170	A	47|47	R	22,47|69	G	95|95	R	13,11|24	G	33|33	R	17,8|25	R	97,80|177	R
HDSC00623	263503	A	R	70,44|114	A	518|518	R	16,14|30	A	148|148	R	35,40|75	R	33,29|62	A	85|85	R	64,56|120	A	12|12	A	100|100	R	45,45|92	A	92|92	A	118|118	A	62|62	A	55|55	R	67,78|145	R	47,53|100	R	30,30|60	A	94|94	G	23|23	A	18|18	A	25|25	A	185|185	A
HDSC00623	263541	C	C	119|119	Y	273,256|529	C	31|31	C	154|154	C	75|75	C	64|64	C	83|83	Y	56,65|121	C	12|12	C	98|98	C	95|95	C	93|93	C	118|118	Y	20,41|61	C	55|55	Y	78,67|145	Y	53,48|101	C	63|63	C	93|93	C	22|22	C	18|18	C	26|26	Y	106,85|191	Y
HDSC00666	237810	C	Y	34,40|74	C	218|218	Y	11,10|21	Y	90,87|177	C	62|62	Y	20,26|46	C	74|74	Y	53,38|91	C	10|10	C	27|27	Y	54,24|78	C	49|49	C	73|73	Y	17,10|27	C	33|33	C	75|75	C	57|57	C	16|16	C	57|57	C	25|25	Y	16,14|30	Y	3,9|12	C	129|129	C
HDSC00559	299487	G	R	51,31|82	R	125,179|304	R	14,8|22	R	62,53|115	G	60|60	R	44,27|71	G	90|90	R	83,58|141	G	17|17	A	96|96	G	55|55	R	41,31|72	G	70|70	R	14,55|69	R	37,19|56	R	55,73|128	R	30,18|48	G	45|45	A	77|77	R	17,26|43	A	33|33	G	4|4	G	156|156	R
HDSC00668	196251	G	R	20,23|43	G	133|133	G	16|16	G	57|57	G	17|17	G	8|8	G	36|36	G	36|36	G	5|5	G	33|33	R	20,17|37	G	21|22	G	34|34	R	9,15|24	G	40|40	G	53|53	R	17,15|32	G	14|14	G	28|28	G	22|22	R	9,8|17	G	10|10	R	21,37|58	R
HDSC00651	19478	A	R	44,33|77	R	113,147|260	A	11|11	A	100|100	A	39|39	G	42|42	A	34|34	G	39|39	G	2|2	G	54|54	A	31|31	G	31|31	A	40|41	G	29|29	A	63|63	G	98|98	G	36|37	R	4,7|11	A	26|26	A	16|16	A	10|10	A	8|8	R	48,44|92	R
HDSC00673	368571	A	A	56|56	W	130,90|220	n	0	A	96|96	A	21|21	A	59|59	A	28|28	W	22,19|41	A	5|5	A	25|25	A	21|21	A	57|57	A	39|39	A	35|35	A	21|21	A	73|73	A	42|42	A	13|13	A	20|20	A	33|33	A	23|25	A	15|15	W	84,47|131	A
HDSC00673	368873	A	W	38,43|81	W	95,129|224	n	0	W	49,19|68	T	14|14	W	7,24|31	T	22|22	W	23,31|54	T	12|12	W	28,20|48	A	16|16	W	30,11|41	A	31|31	A	17|17	T	22|22	A	60|60	A	32|32	W	9,23|32	T	30|30	W	4,15|19	W	9,8|17	A	3|3	T	67|67	A
HDSC00669	87836	A	R	29,22|51	R	113,97|210	G	25|25	R	32,47|79	G	40|40	G	39|39	A	41|41	R	16,13|29	G	2|2	A	49|49	A	34|34	R	24,23|47	R	17,21|38	R	24,17|41	G	17|17	R	20,30|50	R	27,7|34	R	6,9|15	A	65|65	R	4,11|15	A	18|18	A	21|21	R	50,43|93	A
HDSC00653	54969	G	G	142|142	S	195,209|404	G	8|8	G	139|139	G	67|67	S	26,52|78	G	97|97	S	64,66|130	G	11|11	S	35,44|79	G	57|57	S	73,32|105	G	52|52	S	26,35|61	S	26,28|54	G	199|199	S	20,31|51	G	43|43	G	84|84	G	46|46	G	57|57	G	12|12	S	147,103|250	S
HDSC00653	395767	G	S	40,49|89	G	260|260	G	6|6	S	33,30|63	G	39|39	S	19,9|28	G	118|118	S	33,44|77	G	2|2	G	24|24	S	30,25|55	S	19,8|27	G	36|36	S	29,18|47	G	13|13	G	98|98	G	60|60	G	38|38	G	59|59	G	25|25	S	3,10|13	n	0	G	146|146	G
HDSC00621	98640	T	W	31,36|67	W	117,140|257	T	38|38	T	154|154	T	54|54	W	51,17|68	W	36,58|94	A	71|71	W	8,5|13	W	40,53|93	W	25,29|54	W	36,36|72	T	86|86	A	60|60	T	75|75	W	58,62|120	A	67|67	W	26,19|45	A	66|66	T	26|26	A	28|30	A	16|16	A	114|114	A
HDSC00621	351450	T	T	56|56	Y	97,103|200	T	17|17	T	96|96	T	55|55	Y	20,9|29	T	71|71	Y	10,34|44	T	12|12	T	61|61	Y	21,34|55	T	56|56	T	86|86	Y	30,10|40	T	74|74	Y	62,52|114	Y	24,21|45	T	29|29	T	95|95	Y	19,80|99	T	30|30	T	4|4	Y	76,60|136	T
HDSC00258	65443	T	W	39,47|86	W	96,141|239	T	24|24	T	113|113	W	17,33|50	A	46|46	T	65|65	A	47|47	T	6|6	A	71|71	W	23,40|63	A	50|50	T	64|64	A	53|53	T	48|48	A	116|116	A	81|81	T	29|29	W	14,42|56	W	30,27|57	T	19|19	T	16|16	W	77,76|153	W
HDSC00677	205665	G	G	32|32	R	64,89|153	A	20|20	R	31,39|70	R	24,12|36	R	9,14|23	R	27,28|55	G	56|56	G	8|8	G	41|41	G	32|32	R	21,13|34	G	27|27	R	11,3|14	R	20,18|38	R	27,37|64	G	51|51	G	18|18	R	16,33|49	G	16|16	R	12,10|22	G	7|7	G	91|91	R
HDSC00677	301762	A	W	24,23|47	W	80,78|158	A	12|12	W	37,38|75	T	36|36	W	14,10|24	W	15,11|26	W	20,34|54	T	7|7	W	14,39|53	T	7|7	W	18,19|37	T	60|60	W	27,13|40	W	10,28|38	W	34,19|53	W	25,56|81	A	22|22	A	49|49	W	18,11|29	W	11,17|28	W	4,8|12	W	50,70|120	A
HDSC00679	141192	A	R	67,68|135	R	218,263|481	R	39,13|52	G	200|200	R	49,22|71	R	38,21|59	A	106|106	G	135|135	A	11|11	A	76|76	R	39,17|56	A	66|66	G	112|112	A	90|90	R	40,28|68	A	138|138	R	33,54|87	A	31|31	R	52,11|63	R	18,26|44	A	55|55	G	12|12	R	143,108|251	R
HDSC00607	94884	C	Y	27,23|50	Y	90,98|188	Y	18,5|23	Y	76,29|105	T	10|10	Y	41,9|50	Y	8,21|29	T	40|42	C	7|8	T	12|12	C	22|22	Y	19,21|40	C	34|34	Y	18,14|32	C	23|23	Y	50,31|81	T	25|25	Y	18,31|49	C	41|42	T	14|14	Y	10,6|16	C	8|8	T	49|49	C
HDSC00607	161680	T	C	126|126	Y	177,231|408	C	24|24	C	151|151	C	41|41	C	67|67	C	52|52	Y	43,29|72	C	20|20	Y	26,38|64	C	62|62	C	94|94	Y	62,21|83	C	44|44	C	31|31	C	128|128	Y	36,41|77	C	27|27	T	127|127	C	14|14	C	23|23	C	5|5	Y	109,68|177	C
HDSC00681	295021	C	C	79|79	Y	145,198|343	Y	10,21|31	C	142|142	Y	22,30|52	C	40|40	Y	47,64|111	Y	33,24|57	C	11|11	C	68|68	Y	33,35|68	C	103|103	C	73|73	C	76|76	C	49|49	C	149|149	C	76|76	C	32|32	C	85|85	C	40|40	C	41|41	C	9|9	Y	96,127|223	C
HDSC00606	302964	A	A	94|94	W	179,148|327	A	44|44	W	70,56|126	T	31|31	A	49|49	A	74|74	A	73|73	W	2,7|9	A	118|118	W	35,23|58	A	77|77	W	47,28|75	A	30|30	A	27|27	W	46,46|93	A	76|76	A	40|40	W	20,57|77	W	11,14|25	W	24,11|35	A	12|12	A	102|102	A
HDSC00647	10052	G	R	9,12|21	R	63,57|120	G	7|7	G	43|43	R	13,4|17	A	38|38	R	23,3|26	A	22|22	G	6|6	A	35|35	G	20|20	A	30|30	R	15,23|38	A	15|15	G	21|21	A	38|38	A	27|27	R	12,4|16	G	25|25	R	3,8|11	G	17|17	G	18|18	R	36,22|58	R
HDSC00647	197598	T	T	154|154	W	148,171|319	T	19|19	W	69,116|185	T	51|51	T	48|48	T	41|41	T	125|125	T	13|13	T	93|93	T	46|46	T	52|52	T	73|73	T	55|55	T	38|38	W	115,89|204	T	40|40	T	34|34	T	106|106	T	47|47	W	24,30|54	T	17|17	W	92,73|165	W
HDSC00647	197660	A	M	80,78|158	A	326|326	A	17|17	A	189|189	A	49|49	M	14,33|47	A	38|38	A	121|121	M	10,3|13	M	51,40|91	A	48|48	A	41|41	A	76|76	M	41,14|55	C	34|34	M	107,88|195	A	39|39	A	32|32	A	100|100	A	43|43	M	24,32|56	M	8,9|17	M	96,72|168	M
HDSC00358	497801	G	K	25,36|61	K	131,94|225	K	6,10|16	T	60|60	T	17|17	G	34|34	T	31|31	G	30|30	G	7|7	G	41|41	T	52|52	G	40|40	T	40|40	G	19|19	G	31|31	G	46|46	G	26|26	T	17|17	T	46|46	G	5|5	T	12|12	N	0|1	K	26,44|70	K
HDSC00693	60399	C	S	21,10|31	S	101,65|166	C	17|17	C	52|52	C	25|25	G	17|17	S	23,23|46	G	57|57	S	4,1|5	G	29|29	C	41|41	G	50|50	S	26,28|54	G	21|21	C	23|23	G	72|72	G	26|26	S	11,4|15	C	11|11	S	15,18|33	C	15|15	S	6,6|12	S	47,50|97	S
HDSC00693	338511	G	G	93|93	S	107,133|240	G	34|34	G	101|101	G	68|68	S	16,23|39	G	106|106	S	40,73|113	G	10|10	S	31,34|65	G	58|58	S	45,21|66	G	57|57	S	35,16|51	G	63|63	S	70,42|112	S	19,24|43	S	9,30|39	G	102|102	G	30|30	G	46|46	G	22|22	G	131|131	S
HDSC00597	295646	G	R	38,26|64	G	185|185	G	14|14	G	112|112	G	9|9	R	44,32|76	G	47|47	R	21,30|51	G	6|6	G	53|53	G	45|45	R	30,16|46	G	53|53	R	10,12|22	G	56|56	R	55,29|84	G	54|54	G	25|25	G	56|56	G	19|19	G	26|26	G	9|9	R	73,47|120	G
HDSC00494	278925	A	W	47,37|84	W	183,168|351	A	41|41	W	57,44|101	A	61|61	A	36|36	W	62,26|88	W	51,20|71	A	2|2	A	101|101	A	62|62	W	30,29|59	A	35|35	W	17,47|64	W	31,30|61	W	68,54|122	W	21,53|74	A	21|21	T	62|62	A	44|44	W	17,18|35	n	0	A	158|158	W
HDSC00683	201088	T	Y	33,15|48	T	226|226	T	16|16	T	195|195	T	47|49	Y	25,23|48	T	80|80	Y	79,50|129	C	8|8	T	139|139	T	93|93	T	69|69	T	56|58	Y	22,33|55	T	44|44	Y	70,37|107	T	106|106	N	0|1	T	114|114	T	35|35	Y	5,8|13	T	12|12	T	180|180	Y
HDSC00671	281370	T	T	22|22	Y	57,56|113	Y	6,10|16	Y	36,57|93	T	20|20	Y	16,13|29	T	44|44	Y	15,13|28	T	12|12	T	16|18	T	43|43	T	30|30	T	20|20	T	19|19	T	28|28	T	42|42	T	41|41	Y	10,9|19	C	18|18	C	4|4	Y	8,5|13	Y	11,2|13	Y	26,33|59	T
HDSC00671	340218	T	K	15,19|34	T	167|167	K	2,6|8	K	19,25|44	T	17|17	K	16,17|33	K	16,17|33	K	28,21|49	T	5|6	T	22|22	K	30,13|43	T	34|34	K	16,29|45	T	21|21	K	5,10|15	T	33|33	T	28|28	T	17|17	T	37|37	T	18|18	K	8,5|13	T	5|5	K	37,27|64	T
HDSC00641	328507	A	W	27,21|48	A	170|170	A	17|17	W	55,26|81	A	35|35	A	33|33	A	40|40	A	53|53	A	6|6	A	75|75	W	21,24|45	A	48|48	A	36|36	A	25|25	A	34|34	A	71|71	A	38|38	A	22|22	W	9,14|23	W	7,3|10	A	12|12	A	12|12	A	94|94	W
HDSC00601	352334	T	T	91|91	Y	211,193|404	T	52|54	T	127|127	T	84|84	T	75|75	Y	135,56|191	Y	30,53|83	T	3|3	T	118|118	T	45|45	T	117|117	T	95|95	Y	23,27|50	T	62|62	Y	101,58|159	Y	22,32|54	T	57|57	T	71|71	T	42|42	T	35|35	T	28|28	Y	100,107|207	Y
HDSC00601	446873	T	Y	87,60|147	Y	259,253|512	C	27|27	T	153|153	Y	33,27|60	Y	17,27|44	C	58|58	T	105|105	T	13|13	Y	49,65|114	Y	34,42|76	Y	18,44|62	C	88|88	T	51|51	Y	21,18|39	T	116|116	Y	23,22|45	Y	6,20|26	C	99|99	C	14|14	Y	30,16|46	Y	13,13|26	Y	110,73|183	Y
HDSC00565	88631	T	Y	28,35|64	Y	134,124|258	C	14|14	Y	66,66|132	C	71|71	T	44|44	Y	61,24|85	C	97|97	T	8|8	Y	24,45|69	C	63|63	Y	28,17|45	Y	44,27|71	Y	31,22|53	C	52|52	Y	76,48|124	T	31|31	Y	18,24|42	C	62|62	C	37|37	Y	20,9|29	C	11|11	Y	86,80|166	T
HDSC00678	42709	G	G	57|57	R	62,127|189	R	16,20|36	G	56|56	R	16,17|33	G	22|22	R	16,16|32	R	25,20|45	G	14|14	G	19|19	R	26,12|38	G	20|20	G	61|61	G	20|20	G	28|28	G	68|68	G	40|40	G	10|10	G	65|65	G	10|10	G	20|20	G	8|8	R	31,51|82	G
HDSC00678	159243	T	K	8,19|27	K	63,92|155	T	7|7	G	72|72	T	13|13	T	22|22	G	2|2	K	21,30|51	T	9|9	T	48|48	G	41|41	T	29|29	K	30,29|59	K	10,12|22	K	15,12|27	K	35,31|66	K	17,21|38	K	21,18|39	G	29|29	T	12|12	G	34|34	G	2|2	G	70|70	G
HDSC00419	406322	C	C	115|115	S	185,252|437	C	22|22	S	45,55|100	C	47|47	S	26,11|37	C	78|78	C	82|82	C	10|10	C	46|46	C	74|74	C	59|59	S	29,40|69	S	25,20|45	C	42|42	S	55,62|117	C	49|49	C	24|24	C	63|63	C	31|31	C	39|39	C	17|17	S	60,40|100	C
HDSC00419	556083	T	K	25,17|42	K	41,69|110	T	30|30	K	26,51|77	K	32,18|50	T	30|30	K	39,39|78	K	20,19|39	K	4,7|11	G	82|85	T	53|53	K	27,9|36	T	19|19	K	14,13|27	T	17|17	K	47,22|69	K	11,11|22	G	21|23	K	7,26|33	T	8|8	G	25|25	T	16|16	K	41,39|80	G
HDSC00663	51595	T	Y	71,49|120	Y	137,169|306	C	19|19	Y	78,53|131	Y	52,23|75	C	30|30	T	145|145	Y	17,24|41	T	1|1	T	106|106	C	58|58	Y	15,27|42	Y	34,36|70	Y	32,17|49	C	33|33	Y	58,26|84	Y	12,25|37	Y	19,13|32	Y	48,43|91	Y	6,8|14	T	21|21	Y	9,3|12	Y	70,43|113	T
HDSC00697	153593	T	T	46|46	Y	73,71|144	T	25|25	Y	59,43|102	T	29|29	T	46|46	T	59|59	T	46|46	T	5|5	T	54|54	T	45|45	Y	16,29|45	T	52|52	Y	15,13|28	T	25|25	Y	22,41|63	Y	12,13|25	T	20|20	T	13|13	T	9|10	T	20|20	T	15|15	T	63|63	T
HDSC00697	330643	G	R	78,98|176	R	213,240|453	G	27|27	A	128|128	A	88|90	G	73|73	G	66|66	R	34,47|81	n	0	G	109|109	G	2|2	A	110|112	R	4,1|5	R	27,29|56	G	48|48	R	42,52|94	A	55|56	G	6|6	A	30|32	R	36,9|45	G	35|35	G	2|2	G	227|227	G
HDSC00685	249926	A	W	17,27|44	A	144|144	A	9|9	W	28,38|66	A	32|32	A	34|34	A	33|33	A	40|40	A	5|5	W	18,33|51	A	31|31	A	27|27	A	35|35	W	4,11|15	A	9|9	W	28,28|56	A	25|25	A	9|9	A	38|38	A	20|20	W	9,23|32	T	6|6	W	18,51|69	W
HDSC00596	348588	G	K	13,8|21	G	73|73	G	12|12	K	10,18|28	G	9|9	G	19|19	G	15|15	G	18|18	G	4|4	K	8,8|16	G	8|8	K	6,12|18	G	19|20	K	10,12|22	K	7,8|15	K	18,16|34	K	14,9|23	G	14|14	T	26|26	G	5|5	G	8|8	G	2|3	K	14,20|34	K
HDSC00596	442303	A	A	48|48	W	63,61|124	A	23|23	W	20,27|47	W	8,11|19	W	18,17|35	T	23|23	W	13,10|23	W	3,6|9	W	18,21|39	W	16,8|24	W	13,11|24	A	30|30	A	21|21	A	34|34	W	38,16|54	A	37|38	A	10|10	A	28|28	A	6|6	A	7|7	A	8|8	A	56|56	W
HDSC00638	244423	G	R	28,8|36	R	52,50|102	G	12|12	G	51|51	R	9,10|19	R	16,11|27	R	13,25|38	G	33|33	G	1|2	R	15,8|23	A	24|24	A	24|24	G	27|27	R	13,10|23	G	35|35	A	40|40	R	17,18|35	G	4|4	A	12|12	G	13|13	G	6|6	R	5,7|12	R	21,40|61	A
HDSC00638	244475	G	G	39|39	S	60,59|119	G	13|13	G	60|61	S	10,10|20	G	34|34	S	28,15|43	G	42|42	S	1,1|2	G	31|31	S	15,12|27	S	15,13|28	G	33|33	S	13,13|26	G	35|35	S	28,15|43	S	20,21|41	G	5|5	C	13|13	G	16|16	G	8|8	G	14|14	G	67|67	S
HDSC00638	312492	C	Y	12,23|35	C	214|214	C	26|26	C	48|48	C	45|45	Y	17,19|36	C	39|39	C	56|56	C	7|7	Y	14,24|38	C	32|32	Y	26,26|52	C	51|51	C	24|24	C	15|15	Y	43,37|80	C	48|48	C	20|20	C	35|35	C	22|22	C	18|18	C	10|10	Y	47,42|89	Y
HDSC00675	154108	G	K	28,40|68	K	88,139|227	K	16,11|27	K	32,41|73	K	11,25|36	K	11,21|32	G	67|67	G	31|31	K	9,13|22	K	19,24|43	K	33,42|75	G	38|38	K	20,34|54	K	15,15|30	T	39|39	T	82|82	G	34|34	K	35,12|47	G	32|32	T	20|20	T	27|27	K	4,6|10	T	81|81	T
HDSC00716	44007	C	M	18,29|47	C	154|154	C	11|11	M	41,22|63	C	31|31	C	17|17	C	62|62	C	40|40	M	7,4|11	C	36|36	C	11|11	M	14,15|29	C	31|31	M	12,16|28	C	31|31	C	78|78	M	7,12|19	C	15|15	C	44|44	C	20|20	C	23|23	C	12|12	C	62|62	C
HDSC00689	105481	T	W	45,30|75	W	165,131|296	W	12,7|19	W	62,71|133	W	24,16|40	W	26,15|41	T	67|67	A	94|94	T	5|5	T	67|67	T	52|52	T	38|38	W	21,13|34	W	40,32|72	T	34|34	A	133|133	A	65|65	W	18,7|25	T	90|90	W	23,18|41	T	27|27	W	13,12|25	W	73,76|149	W
HDSC00689	105492	A	G	76|76	R	173,135|308	G	22|22	G	132|132	G	39|39	G	40|40	G	67|67	R	63,31|94	G	5|5	G	67|67	G	53|53	G	38|38	R	21,14|35	R	39,31|70	G	35|35	R	87,45|132	R	36,28|64	G	26|26	G	91|91	G	43|43	G	29|29	G	26|26	R	74,77|153	R
HDSC00710	191981	C	Y	57,61|118	Y	168,213|381	Y	26,30|56	Y	62,78|140	C	136|136	T	39|39	Y	72,39|111	C	148|148	Y	6,8|14	Y	84,48|132	Y	37,35|72	Y	63,80|143	T	81|81	Y	30,49|79	C	64|64	Y	87,36|123	T	58|58	T	56|56	C	88|88	Y	18,14|32	C	45|45	Y	8,20|28	T	171|171	T
HDSC00710	329056	G	R	18,20|38	G	118|118	R	4,3|7	R	16,18|34	R	18,8|26	G	28|28	G	25|26	R	11,18|29	G	4|4	R	14,15|29	G	7|7	R	16,8|24	G	26|26	G	15|15	R	20,7|27	G	57|57	G	21|21	R	4,9|13	A	18|18	A	15|15	R	8,7|15	G	14|14	G	58|58	G
HDSC00680	190021	C	Y	24,19|43	Y	81,81|162	Y	7,6|13	T	53|54	Y	14,19|33	Y	12,19|31	T	52|52	T	48|48	C	8|8	T	49|49	Y	13,19|32	T	16|16	C	45|45	Y	5,14|19	Y	16,16|32	Y	29,21|50	Y	21,11|32	C	8|8	Y	28,22|50	Y	3,6|9	C	12|12	Y	3,4|7	C	77|77	C
HDSC00680	208218	G	R	25,17|42	G	135|135	G	25|25	G	81|81	A	22|24	G	40|40	G	48|48	G	64|64	A	14|14	G	44|44	R	25,17|42	G	38|38	R	17,12|29	R	10,16|26	G	52|52	R	19,41|60	R	29,24|53	R	8,12|20	R	14,8|22	R	7,11|18	R	12,15|27	G	2|2	R	35,39|74	R
HDSC00701	279539	G	G	46|46	R	76,104|180	G	5|5	R	29,23|52	G	27|27	G	31|31	G	29|29	R	35,11|46	G	5|5	G	62|62	G	50|50	G	26|26	G	65|65	R	14,19|33	G	12|12	G	73|73	G	41|41	G	22|22	G	47|47	G	16|16	R	11,15|26	G	18|18	R	40,29|69	A
HDSC00550	368966	A	R	7,10|17	A	137|137	A	14|14	R	35,30|65	A	27|27	R	11,19|30	A	22|22	R	20,12|32	A	7|7	R	20,32|52	A	28|28	R	21,18|39	A	33|33	R	17,10|27	A	25|25	A	48|48	A	27|27	A	10|10	A	50|50	R	8,6|14	A	7|7	A	13|13	A	37|37	A
HDSC00550	453233	C	C	53|53	Y	43,62|105	T	9|9	C	97|97	Y	2,12|14	C	29|29	C	42|42	Y	17,21|38	C	5|5	Y	16,14|30	Y	3,15|18	Y	7,12|19	C	76|76	C	28|28	Y	19,20|39	Y	25,24|49	C	19|19	C	16|16	Y	18,12|30	C	16|16	Y	2,7|9	C	14|14	Y	20,46|66	Y
HDSC00700	257396	A	A	47|47	R	56,74|130	R	9,5|14	A	28|28	R	18,13|31	A	27|27	R	23,27|50	R	24,34|58	A	7|7	A	42|42	R	8,7|15	A	25|25	A	22|22	A	22|22	A	22|22	A	52|52	A	33|33	A	37|37	A	50|50	A	17|17	A	30|30	A	6|7	R	46,29|75	A
HDSC00700	257557	G	K	31,15|46	G	142|142	K	6,10|16	G	33|33	K	12,19|31	G	30|30	K	29,24|53	K	34,26|60	K	4,3|7	G	42|42	K	7,8|15	G	28|28	K	16,7|23	G	19|23	K	13,10|23	K	29,26|55	K	18,15|33	K	7,29|36	G	52|52	K	6,12|18	G	29|29	K	1,6|7	G	75|75	K
HDSC00674	477505	C	S	20,38|58	S	108,100|208	C	18|18	S	100,44|144	C	80|80	S	39,5|44	S	48,40|88	S	34,56|90	S	18,8|26	C	71|71	C	69|69	G	68|68	C	69|69	S	20,20|40	S	34,20|54	G	139|139	G	72|72	C	30|30	G	64|64	C	32|32	C	18|18	S	16,13|29	S	83,61|144	G
HDSC00712	329244	G	G	18|18	R	35,84|119	R	3,7|10	R	26,15|41	G	17|17	R	16,15|31	G	20|20	R	23,18|41	R	3,3|6	R	15,19|34	R	15,22|37	R	10,10|20	R	35,14|49	G	13|13	R	16,21|37	R	27,19|46	G	31|31	R	11,18|29	R	16,25|41	R	3,1|4	G	10|10	R	4,9|13	R	23,27|50	G
HDSC00622	30580	C	S	28,40|68	C	223|223	C	27|29	S	44,46|90	C	17|17	S	12,15|27	S	27,25|52	C	38|38	C	6|6	C	45|45	C	36|36	S	10,11|21	C	60|60	S	22,6|28	C	45|45	C	84|84	S	10,27|37	S	10,17|27	S	22,29|51	C	14|14	S	6,20|26	C	21|21	C	100|100	C
HDSC00543	108995	T	W	14,11|25	W	43,36|79	W	6,2|8	W	18,26|44	A	22|22	A	29|29	W	31,15|46	W	33,20|53	A	8|8	W	14,16|30	W	11,21|32	W	7,5|12	A	33|33	W	8,3|11	T	25|25	T	45|45	A	18|18	A	12|12	W	13,21|34	A	19|19	T	8|9	A	9|9	A	47|47	W
HDSC00543	109122	C	Y	9,13|22	C	87|87	C	8|8	C	54|54	Y	3,21|24	Y	21,12|33	C	51|51	C	56|56	C	12|12	Y	22,18|40	Y	27,11|38	C	14|14	C	34|34	C	13|13	C	27|27	C	53|53	Y	10,10|20	Y	10,3|13	C	36|36	C	20|20	C	12|12	C	13|13	Y	31,30|61	Y
HDSC00543	120314	G	G	23|23	K	72,42|114	G	11|11	K	14,13|27	G	18|18	K	7,8|15	G	39|39	K	10,14|24	G	1|1	G	22|22	G	27|27	K	10,15|25	G	16|16	K	10,13|23	G	27|27	G	47|47	K	8,10|18	G	14|14	G	17|17	G	24|24	K	3,7|10	G	4|4	K	24,24|48	G
HDSC00720	20166	G	G	23|23	K	70,59|129	G	3|3	K	29,21|50	G	11|11	K	17,15|32	G	30|30	K	27,16|43	G	2|2	K	19,21|40	G	17|17	K	22,12|34	G	9|9	K	19,8|27	G	6|6	G	24|24	K	17,16|33	G	9|9	G	4|4	G	28|28	G	9|9	G	2|2	K	37,26|63	K
HDSC00646	115803	G	S	14,42|56	G	174|174	S	14,11|25	G	82|82	G	52|52	S	23,17|40	G	53|53	S	43,31|74	G	6|6	G	78|78	G	74|74	G	37|37	C	64|64	S	13,17|30	G	66|66	S	49,49|98	S	28,20|48	G	31|31	G	54|54	G	37|37	S	11,16|27	G	18|18	S	68,73|141	G
HDSC00646	135542	A	A	30|30	W	37,52|89	A	4|4	A	41|41	A	7|7	W	15,16|31	W	27,13|40	W	27,22|49	A	6|7	A	49|49	T	11|11	W	17,15|32	A	27|27	A	20|20	A	15|15	W	31,11|42	A	18|18	A	9|9	A	31|31	A	1|1	A	14|14	A	5|5	A	86|86	W
HDSC00661	7760	A	G	94|94	R	232,268|500	G	26|26	R	82,66|148	G	25|25	G	72|72	G	114|114	G	140|140	G	1|1	G	101|101	G	49|49	G	105|105	R	37,36|73	G	47|47	G	28|28	R	80,55|135	G	63|63	A	30|30	R	68,55|123	G	40|40	R	25,10|35	G	20|20	R	109,80|189	G
HDSC00661	298845	A	W	13,18|31	A	116|116	T	2|2	W	24,24|48	A	17|17	W	9,13|22	A	51|51	A	26|26	A	3|3	A	30|30	W	10,10|20	A	15|15	A	16|16	W	5,2|7	W	19,21|40	W	20,12|32	A	37|37	A	22|22	A	25|25	A	7|7	A	9|9	A	3|3	A	40|40	A
HDSC00708	118863	G	G	166|166	R	201,226|427	G	85|85	R	86,55|141	R	68,36|104	R	39,53|92	G	65|65	G	81|81	G	21|21	R	34,42|76	G	63|63	R	49,41|90	G	72|72	G	54|54	G	192|192	G	170|170	R	47,89|136	R	24,24|48	n	0	G	62|62	G	42|42	G	79|79	R	83,71|154	R
HDSC00708	118913	A	R	86,63|149	R	176,211|387	G	73|73	A	122|122	A	95|95	R	32,49|81	A	58|58	R	50,28|78	A	17|17	A	66|66	A	51|51	A	83|83	A	60|60	G	50|50	A	177|177	G	157|159	R	41,82|123	A	45|45	n	0	A	55|55	G	40|40	A	71|71	A	135|135	R
HDSC00706	279669	C	M	36,47|83	M	124,140|264	A	15|15	A	131|131	M	18,42|60	M	29,38|67	M	45,35|80	M	52,56|108	A	14|14	M	24,44|68	A	91|91	M	29,29|58	M	16,2|18	C	87|87	A	51|51	M	52,51|103	C	58|58	A	23|23	M	42,44|86	A	52|52	M	32,22|54	M	12,4|16	C	168|168	C
HDSC00694	410604	A	R	22,14|36	R	54,58|112	R	2,11|13	R	27,40|67	R	12,10|22	G	16|16	R	14,10|24	R	18,9|27	G	10|10	G	32|32	R	15,13|28	R	7,11|18	R	7,27|34	R	4,8|12	R	7,17|24	A	42|42	G	34|34	R	4,6|10	R	12,12|24	A	17|17	R	3,4|7	R	5,3|8	R	28,28|56	G
HDSC00727	84161	A	R	21,22|43	R	111,138|249	R	6,4|10	R	38,37|75	R	21,26|47	G	39|39	R	29,62|91	G	72|72	A	6|6	A	34|34	R	23,22|45	A	54|54	R	66,26|92	R	15,19|34	A	55|55	G	131|131	R	22,18|40	A	25|25	R	23,30|53	A	16|16	A	34|34	G	5|5	R	48,98|146	R
HDSC00727	311392	C	C	84|84	S	169,81|250	C	40|40	C	124|124	S	23,17|40	C	22|22	S	64,39|103	C	77|77	C	11|11	C	54|54	C	16|16	S	30,35|65	C	61|61	S	16,11|27	S	25,8|35	S	29,59|88	S	19,25|44	C	34|34	S	32,31|63	C	29|29	C	36|36	C	14|14	C	91|91	C
HDSC00713	33584	G	K	41,10|51	G	133|133	K	6,19|25	K	33,33|66	G	44|44	G	34|34	G	50|50	K	22,28|50	n	0	G	13|13	G	10|10	G	42|42	K	3,22|25	G	27|27	K	4,10|14	G	81|81	G	43|43	G	21|21	G	34|34	K	4,4|8	G	21|21	G	18|18	G	103|103	G
HDSC00672	124849	T	W	34,6|40	W	104,73|177	A	32|32	W	49,53|102	W	24,6|30	A	94|94	T	46|46	A	99|100	A	22|22	T	55|55	T	32|32	T	36|36	W	30,23|53	W	41,38|79	W	26,16|42	A	182|182	W	60,18|78	A	30|30	A	52|52	A	28|28	T	32|32	W	16,3|19	W	156,90|246	W
HDSC00672	124885	A	A	39|39	W	131,52|183	A	22|22	A	67|67	A	21|21	W	36,25|61	W	15,10|25	W	49,13|62	A	14|14	A	32|32	T	18|18	A	19|19	A	34|34	A	40|49	A	22|22	W	81,31|112	W	32,18|50	A	16|16	A	33|33	A	16|16	A	16|16	A	10|10	W	85,54|139	A
HDSC00738	151763	A	M	20,36|57	M	72,101|173	A	5|5	M	23,18|41	A	34|34	M	4,3|7	M	43,22|65	M	15,13|28	A	3|4	A	24|24	M	15,23|38	C	13|13	A	35|35	M	10,13|23	M	24,11|35	C	34|34	C	11|11	A	19|19	C	44|44	M	9,5|14	A	8|8	M	11,6|17	M	24,28|52	C
HDSC00496	499297	C	Y	17,15|32	Y	61,39|100	C	8|8	Y	21,19|40	T	24|24	Y	11,7|18	Y	19,18|37	T	36|36	C	1|1	Y	15,20|35	Y	21,12|33	Y	11,7|18	Y	12,8|20	T	12|12	C	33|33	C	37|37	C	24|24	T	13|13	C	25|25	Y	6,2|8	Y	3,5|8	Y	2,2|4	Y	19,30|49	C
HDSC00692	365107	A	A	36|36	M	71,64|135	M	15,9|24	A	66|66	M	13,13|26	A	29|29	M	33,17|50	A	61|61	A	3|3	A	36|36	M	8,29|37	M	26,12|38	A	41|41	M	9,3|12	M	15,19|34	M	32,26|58	M	12,12|24	A	13|13	A	47|47	A	32|32	A	13|13	A	6|6	A	71|71	M
HDSC00690	282605	T	T	53|53	Y	117,134|251	T	25|25	Y	45,61|106	T	66|66	T	55|55	T	40|40	T	86|86	T	11|11	T	61|61	T	31|31	T	38|38	Y	17,18|35	T	51|51	T	54|54	T	102|102	Y	24,22|46	T	14|14	T	61|61	T	6|6	T	20|20	T	16|16	Y	49,47|96	Y
HDSC00690	291895	T	W	32,34|66	T	243|243	T	19|19	T	92|92	T	46|46	T	63|63	T	94|94	T	94|94	T	16|16	W	40,14|54	W	44,26|70	W	40,34|74	W	30,33|63	T	48|48	T	40|40	T	104|104	W	26,33|59	A	32|32	T	55|55	A	32|32	T	20|20	T	6|6	W	74,91|165	W
HDSC00690	469382	A	R	34,20|54	R	138,115|253	A	30|30	G	122|122	R	16,19|35	R	12,18|30	R	37,52|89	R	17,21|38	R	7,4|11	A	50|50	A	39|39	A	38|38	R	21,33|54	R	11,14|25	R	11,18|29	R	51,28|79	R	5,39|44	A	14|14	A	77|77	A	13|13	R	4,8|12	G	5|5	R	44,55|99	R
HDSC00686	111217	G	R	45,24|69	R	210,203|413	n	0	R	93,74|167	G	31|31	R	25,45|70	G	37|37	A	118|118	n	0	R	42,29|71	R	48,27|75	A	82|82	G	4|4	R	44,37|81	n	0	G	120|122	A	54|54	A	22|22	G	25|25	G	23|23	G	51|51	A	11|11	G	169|169	G
HDSC00686	427474	A	A	76|76	W	112,105|217	A	29|29	A	89|89	T	36|36	A	36|36	A	80|80	A	76|76	A	10|10	A	43|43	A	49|49	W	14,19|33	W	31,21|52	W	15,24|39	A	58|58	W	37,56|93	W	32,26|58	W	8,8|16	A	47|47	W	18,19|37	A	45|45	A	12|12	A	114|114	W
HDSC00724	17705	C	S	25,35|60	S	123,123|246	C	4|4	G	44|44	C	113|113	S	32,6|38	n	0	S	83,56|139	C	11|11	S	23,80|103	S	44,30|74	C	25|27	C	71|72	C	13|14	C	37|38	C	63|63	C	23|23	N	0|1	C	63|63	S	25,30|55	S	42,32|74	n	0	S	151,66|217	G
HDSC00723	284753	G	K	36,60|96	G	325|325	G	28|28	G	111|111	G	47|47	G	31|31	G	75|75	G	82|82	G	14|14	G	58|58	G	44|44	G	71|71	G	67|67	K	26,20|46	G	45|45	G	103|103	K	39,10|49	G	24|24	G	109|109	G	11|11	K	2,16|18	G	15|15	G	150|150	G
HDSC00736	252547	T	Y	13,10|23	Y	57,40|97	T	21|21	Y	20,29|49	n	0	Y	15,7|22	Y	38,17|55	Y	20,6|26	C	2|2	T	25|25	Y	10,7|17	C	21|21	T	24|24	Y	4,11|15	Y	16,20|36	C	51|51	C	32|32	T	6|6	C	29|29	Y	7,23|30	T	14|14	Y	3,1|4	Y	44,58|102	C
HDSC00746	94279	T	W	14,14|28	T	128|128	T	21|21	W	28,15|43	W	11,17|28	W	7,15|22	W	22,15|37	T	50|50	T	12|12	T	26|26	T	26|26	T	30|30	T	30|30	T	22|22	W	14,14|28	W	19,18|37	T	35|35	T	21|21	T	31|32	W	3,6|9	W	7,8|15	A	13|13	T	43|43	W
HDSC00746	433454	A	W	14,15|29	W	74,112|186	W	25,8|33	W	39,53|92	T	2|2	T	23|23	A	54|62	W	36,19|55	W	6,8|14	W	30,14|44	T	22|22	W	17,22|39	A	21|21	W	18,12|30	W	29,13|42	W	21,38|59	W	12,17|29	W	21,9|30	W	19,31|50	A	4|4	W	8,9|17	n	0	A	87|87	T
HDSC00725	249952	C	Y	6,17|23	Y	32,29|61	Y	11,8|19	Y	26,14|40	T	18|19	Y	5,11|16	T	8|8	Y	12,6|18	T	2|2	Y	7,10|17	C	10|10	Y	7,4|11	C	15|15	Y	3,6|9	C	8|8	Y	25,12|37	Y	6,9|15	T	11|11	C	8|8	T	9|9	Y	2,3|5	Y	2,3|5	Y	10,21|31	T
HDSC00731	53704	T	K	55,23|78	T	326|326	T	36|36	T	86|86	T	57|59	T	43|43	T	64|64	K	37,45|82	T	5|5	T	69|69	T	41|41	T	61|61	T	75|75	K	5,18|23	T	42|42	K	30,46|76	K	17,19|36	T	34|34	T	42|42	T	28|28	T	27|27	T	7|7	T	104|104	K
HDSC00731	185525	C	C	123|123	Y	121,181|302	Y	17,5|22	C	189|189	Y	27,25|52	C	26|26	C	60|60	Y	62,57|119	C	5|5	C	97|97	C	13|13	C	89|89	C	66|66	C	26|26	C	43|43	C	92|92	C	31|31	C	27|27	C	66|66	C	47|47	C	57|57	C	11|11	Y	58,78|136	C
HDSC00740	182287	T	T	92|92	W	183,152|335	T	25|25	T	132|132	W	13,67|80	T	67|67	W	25,76|101	W	27,54|81	W	8,4|12	T	83|83	A	85|85	T	46|46	W	50,37|87	W	7,28|35	T	26|26	W	45,62|107	W	38,12|50	T	32|33	T	81|81	W	14,32|46	T	27|27	W	16,6|22	W	47,77|126	W
HDSC00740	276714	A	W	25,23|48	W	63,62|125	T	7|7	A	77|77	T	4|4	W	30,22|52	T	38|38	T	67|67	T	3|3	A	45|45	T	27|27	A	44|44	W	20,9|29	W	10,6|16	W	19,23|42	T	43|43	T	26|26	A	2|2	T	43|43	T	18|18	A	15|15	A	8|8	W	29,81|110	W
HDSC00758	92922	C	Y	6,26|32	Y	59,42|101	C	10|10	C	54|54	Y	15,8|23	T	17|17	C	28|28	T	27|27	C	3|3	T	21|21	Y	13,9|22	T	21|21	C	30|30	T	15|15	C	29|29	T	46|46	T	34|34	C	15|15	Y	16,8|24	C	16|16	C	20|20	Y	6,3|9	Y	39,14|53	Y
HDSC00709	37435	G	G	76|76	R	156,113|269	G	23|23	G	153|153	G	22|22	G	57|57	G	109|109	R	52,46|98	G	10|10	R	47,48|95	G	62|62	R	25,52|77	G	69|69	G	45|45	G	57|57	R	51,52|103	G	88|88	R	19,10|29	G	87|87	G	42|42	R	25,17|42	G	21|21	R	74,74|148	R
HDSC00698	47182	C	C	47|47	Y	64,80|144	Y	10,3|13	C	47|47	C	13|13	C	36|36	C	42|42	Y	19,21|40	C	6|6	Y	13,33|46	C	9|9	Y	23,12|35	C	26|26	C	19|19	C	28|28	Y	20,11|31	C	56|56	C	13|13	C	20|20	C	16|16	Y	5,5|10	C	4|4	Y	22,27|49	Y
HDSC00698	258234	C	Y	27,25|52	Y	139,103|242	C	16|16	Y	35,30|65	T	12|12	T	29|29	Y	18,9|27	Y	31,16|47	T	6|6	Y	20,14|34	T	38|38	Y	18,24|42	Y	13,26|39	Y	14,17|31	C	29|29	C	59|59	T	46|46	Y	18,6|24	T	48|48	C	16|16	Y	11,23|34	T	7|7	T	110|110	C
HDSC00769	183174	G	G	49|49	R	91,83|174	R	3,5|8	G	69|69	G	14|14	G	20|20	G	65|65	R	9,23|32	G	1|1	R	21,10|31	G	51|51	R	13,15|28	G	55|55	G	36|36	G	31|31	R	42,30|72	G	28|28	G	19|19	G	52|52	G	15|15	G	3|3	R	9,13|22	R	26,24|50	G
HDSC00741	324638	A	R	47,30|77	A	350|350	A	49|49	R	39,38|77	A	69|69	A	54|54	A	98|98	R	72,34|106	A	5|5	A	105|105	A	57|57	R	29,19|48	A	61|61	A	75|75	A	63|63	R	76,76|152	A	90|90	A	23|23	A	48|48	A	31|31	A	38|38	A	18|18	R	114,51|165	A
HDSC00711	46684	G	G	60|60	K	83,85|168	K	15,7|22	G	73|73	K	8,17|25	G	28|28	K	26,28|54	K	30,36|66	G	8|8	G	36|36	K	21,26|47	G	34|34	G	49|49	G	21|21	G	33|33	G	34|34	G	35|35	G	29|29	G	40|40	G	13|13	G	19|19	G	5|5	K	52,30|82	G
HDSC00634	18031	C	Y	22,10|32	C	99|99	n	0	Y	33,18|51	C	19|19	Y	14,8|22	Y	22,19|41	Y	24,9|33	Y	1,2|3	C	34|34	C	17|17	C	24|30	Y	18,17|35	C	29|29	C	31|31	C	32|32	Y	11,8|19	Y	9,8|17	C	49|49	C	9|9	Y	8,10|18	C	14|14	Y	12,29|41	Y
HDSC00611	255342	A	W	10,20|30	W	80,78|158	A	20|20	A	51|51	A	12|12	T	26|26	A	18|18	T	46|46	A	1|2	T	24|24	W	10,15|25	T	31|31	W	10,10|20	T	12|12	A	27|27	T	36|36	T	23|23	W	7,13|20	W	23,12|35	A	20|20	A	14|14	A	7|8	W	30,41|71	W
HDSC00611	435079	G	G	81|81	R	122,135|257	G	48|48	G	134|134	G	89|89	R	27,40|67	G	63|63	R	32,34|66	G	5|5	R	32,36|68	G	24|24	R	30,23|53	G	81|81	R	33,24|57	G	35|35	R	77,53|130	R	21,35|56	G	29|29	G	61|61	G	21|21	G	24|24	G	25|25	G	128|128	R
HDSC00637	409468	G	S	40,36|76	S	153,171|324	C	24|24	C	122|122	S	26,19|45	G	32|32	S	70,75|145	C	94|94	G	8|8	S	30,43|73	C	90|90	C	47|47	C	71|71	S	19,56|75	C	70|70	S	53,65|118	S	19,6|25	S	20,25|45	G	71|71	S	18,24|42	S	5,25|30	S	9,14|23	C	177|177	C
HDSC00637	458303	G	R	61,59|120	G	347|347	G	58|58	R	71,65|136	G	49|49	G	91|93	G	122|122	R	34,60|94	G	11|11	G	62|62	G	56|56	R	25,35|60	G	101|101	R	59,41|100	G	80|80	R	85,91|176	G	88|88	G	41|41	G	104|104	G	27|27	R	11,26|37	G	18|18	R	146,93|239	R
HDSC00734	134750	T	Y	63,59|122	T	360|360	T	78|78	T	168|168	T	87|87	T	152|152	T	43|43	T	94|94	T	37|37	Y	35,37|72	C	49|49	Y	22,38|60	T	110|110	T	45|45	T	195|199	T	167|167	Y	39,64|103	T	45|45	T	83|83	T	16|16	Y	18,27|45	T	29|29	Y	139,110|249	T
HDSC00747	174985	A	R	42,45|87	A	170|170	A	5|5	A	71|71	A	68|68	R	15,34|49	A	21|21	A	117|117	A	17|17	A	16|16	A	32|32	R	45,26|71	A	57|57	R	22,21|43	A	47|47	R	69,60|129	A	48|48	A	22|22	A	21|21	A	29|29	R	16,6|22	A	10|10	A	156|156	A
HDSC00747	281651	G	K	62,22|84	K	130,135|265	G	47|47	G	86|86	T	36|36	T	48|48	K	39,50|89	K	46,58|104	T	20|20	T	60|60	G	67|67	G	32|32	K	15,45|60	K	22,21|43	K	41,41|82	K	70,49|119	G	76|76	K	24,10|34	K	37,42|79	K	6,8|14	T	39|39	T	24|24	T	142|142	T
HDSC00747	282995	A	A	61|61	R	123,108|231	A	4|4	R	35,39|74	A	32|32	A	24|24	A	69|69	A	45|45	A	5|5	A	48|48	A	39|39	R	24,8|32	A	37|37	R	9,8|17	A	17|17	R	22,21|43	R	15,14|29	A	21|21	R	15,17|32	A	10|10	A	20|20	A	12|12	A	102|102	A
HDSC00776	51787	A	W	27,23|50	W	65,47|112	W	5,9|14	W	16,30|46	A	17|17	W	13,10|23	A	18|18	W	11,15|26	W	2,2|4	A	32|32	A	6|6	A	14|17	n	0	T	16|16	A	39|39	T	55|55	A	24|24	A	7|7	W	15,15|30	A	17|17	T	9|9	A	8|8	W	35,32|67	W
HDSC00761	30725	T	W	26,35|61	W	89,88|177	W	5,8|13	A	79|79	A	13|13	T	39|39	A	35|35	T	63|63	W	7,3|10	T	39|39	W	25,31|56	T	20|20	T	53|53	T	25|25	W	21,17|38	T	52|52	T	16|16	W	3,5|8	W	11,32|43	T	29|29	A	19|19	T	21|21	W	39,56|95	W
HDSC00759	380959	C	C	59|59	Y	100,95|195	C	27|27	Y	37,44|81	C	29|29	Y	19,24|43	C	63|63	C	45|45	C	4|4	Y	23,14|37	Y	29,36|65	Y	22,14|36	C	73|73	C	32|32	C	30|30	C	55|55	Y	18,14|32	C	19|19	C	59|59	C	9|9	C	17|17	C	17|17	Y	58,48|106	Y
HDSC00729	240731	G	G	29|29	R	88,101|189	A	16|17	G	50|50	G	21|21	G	16|16	G	22|22	R	24,24|48	G	6|6	G	33|33	G	44|44	G	10|10	G	21|21	G	13|13	R	15,12|27	G	43|43	G	30|30	G	9|9	G	33|33	R	8,10|18	G	11|11	G	4|4	R	44,21|65	G
HDSC00772	144493	A	A	51|51	W	76,67|143	A	12|12	A	67|67	A	21|21	A	36|36	A	53|53	A	37|37	A	8|8	A	33|33	A	62|62	W	17,21|38	T	38|38	W	12,21|33	A	31|31	W	22,44|66	A	20|25	A	28|28	A	37|37	A	29|29	A	19|19	A	5|5	A	86|86	W
HDSC00705	368171	T	T	66|66	Y	111,70|181	Y	26,11|37	Y	29,28|57	Y	25,16|41	T	42|42	Y	40,43|83	T	63|63	Y	3,2|5	Y	33,41|74	Y	29,7|36	Y	36,22|58	T	41|41	T	34|34	C	43|43	T	59|59	T	27|27	Y	11,10|21	T	45|45	Y	12,10|22	Y	11,6|17	Y	11,11|22	T	108|108	T
HDSC00788	149674	G	G	54|54	K	148,139|287	G	7|7	K	61,110|171	G	66|66	G	32|32	G	36|36	K	38,50|88	G	10|10	G	60|60	G	67|67	G	60|60	G	68|68	K	22,10|32	G	58|58	G	97|97	G	42|42	G	61|61	G	90|90	G	35|35	K	29,31|60	G	22|22	K	66,94|160	G
HDSC00788	152788	G	R	43,45|88	G	220|220	G	24|24	G	90|90	G	25|25	G	34|34	G	54|54	G	46|46	A	15|15	G	67|67	R	31,37|68	G	73|73	R	30,27|57	R	9,11|20	R	16,27|43	G	97|97	R	20,38|58	G	25|25	R	20,28|48	R	7,16|23	R	18,12|30	G	15|15	G	125|125	G
HDSC00788	233878	C	Y	16,20|36	Y	45,54|99	Y	3,8|11	Y	12,21|33	C	44|44	C	26|26	C	19|19	Y	18,16|34	C	9|9	C	32|32	Y	11,16|27	C	28|28	Y	7,12|19	T	9|9	Y	9,18|27	C	55|55	Y	10,7|17	C	5|5	Y	14,19|33	C	13|13	T	8|8	C	8|8	Y	31,27|58	C
HDSC00739	116133	C	C	62|62	S	106,101|207	C	16|16	S	32,31|63	S	14,18|32	S	16,11|27	G	83|83	S	33,24|57	C	9|11	S	20,23|43	S	25,19|44	S	11,7|18	C	21|21	C	22|22	C	38|38	S	29,37|66	C	51|51	C	10|10	C	52|52	C	12|12	C	19|19	C	5|5	C	90|90	C
HDSC00752	151792	A	M	111,88|199	C	425|425	C	33|33	C	139|139	M	47,25|72	C	74|74	M	63,41|104	C	119|119	C	21|21	M	58,69|127	C	107|107	C	70|70	M	36,45|81	M	44,31|75	C	39|39	C	121|121	C	51|51	M	17,37|54	C	114|114	C	35|35	M	22,16|38	M	9,12|21	C	217|217	C
HDSC00752	151853	G	G	199|199	R	230,211|441	G	32|32	G	146|146	G	76|76	G	71|71	G	106|106	G	121|121	R	8,17|25	G	138|138	G	109|109	R	44,28|72	G	81|81	R	30,44|74	G	36|36	R	53,72|125	R	21,29|50	G	56|56	A	113|113	R	26,10|36	G	36|36	G	23|23	G	217|217	R
HDSC00718	321633	A	M	89,81|170	A	321|321	A	11|11	A	168|168	M	47,29|76	A	28|28	A	131|131	A	160|160	A	2|2	M	47,53|100	M	53,38|91	M	29,29|58	M	53,39|92	M	28,16|44	A	40|40	A	128|128	M	19,25|44	A	60|60	A	68|68	A	30|30	M	5,24|29	M	14,13|27	M	107,86|193	M
HDSC00787	124305	A	A	67|67	R	157,107|264	R	17,31|48	R	73,81|154	R	47,28|75	A	67|67	R	89,60|149	A	71|71	A	8|9	A	114|114	A	32|32	A	75|75	R	53,46|99	A	16|16	A	13|13	R	51,42|93	A	24|24	A	29|29	A	26|26	R	7,12|19	R	13,13|26	A	14|14	A	118|119	A
HDSC00787	246815	G	S	61,18|79	S	240,65|305	S	19,5|24	S	70,14|84	G	29|31	G	74|74	G	54|54	G	106|106	S	6,2|8	S	73,21|94	S	55,18|73	G	68|68	S	42,18|60	G	69|69	S	12,16|28	C	19|19	S	44,13|57	G	80|80	S	38,7|45	C	20|20	S	18,6|24	n	0	S	84,27|111	G
HDSC00787	252185	G	R	58,57|115	G	498|498	G	32|32	R	68,133|201	G	65|65	R	54,47|101	G	64|64	R	42,61|103	G	12|12	G	93|94	R	43,39|82	R	25,44|69	G	106|106	R	18,13|31	R	41,16|57	G	163|163	G	80|81	G	50|50	G	99|100	G	64|64	R	14,8|22	n	0	G	149|149	R
HDSC00667	138536	G	G	90|90	R	190,158|348	G	37|37	R	63,85|148	G	70|70	R	36,31|67	G	137|137	G	101|101	G	20|20	R	72,35|107	G	62|62	R	40,43|83	G	97|97	G	74|74	G	49|49	G	87|87	R	36,40|76	G	45|45	G	64|64	G	26|26	G	52|52	G	35|35	R	90,91|181	R
HDSC00762	300767	G	G	38|38	R	38,61|99	G	12|12	R	27,23|50	R	11,11|22	G	23|23	A	21|21	R	10,7|17	G	1|2	G	36|36	R	18,13|31	G	34|34	R	7,11|18	R	10,6|16	G	23|23	G	24|24	G	20|20	R	13,13|26	R	18,11|29	A	14|14	R	7,6|13	R	2,1|3	R	25,30|55	G
HDSC00763	258446	C	M	17,45|62	C	328|328	M	17,7|24	C	108|108	C	70|70	C	28|28	M	37,62|99	M	50,80|130	M	3,2|5	M	29,29|58	C	49|49	C	40|40	A	76|76	C	45|45	M	15,24|39	C	111|111	M	27,29|56	C	34|34	M	28,71|99	C	40|40	C	33|33	C	18|18	M	99,85|184	M
HDSC00809	54217	C	M	25,15|40	C	89|89	C	19|19	C	36|36	C	24|24	C	31|33	C	29|29	C	27|27	M	4,8|12	M	16,16|32	M	12,20|32	C	22|22	C	16|16	M	13,6|19	M	16,9|25	M	20,8|29	C	30|30	M	4,16|20	C	43|43	C	12|12	M	8,5|13	M	3,4|7	M	36,32|68	M
HDSC00809	164894	A	R	52,32|84	R	116,133|249	R	10,14|24	A	132|132	n	0	R	13,29|42	A	100|100	R	40,52|92	G	10|10	R	27,42|69	A	29|29	A	38|38	A	21|21	G	67|67	A	35|35	R	58,44|102	G	61|61	A	22|22	A	11|11	A	13|13	G	61|61	A	3|3	R	90,55|145	G
HDSC00699	435612	C	C	69|69	M	108,124|232	M	14,22|36	M	27,29|58	M	14,4|18	M	18,25|43	C	85|85	M	27,29|56	C	12|12	C	41|41	M	16,6|22	C	26|26	C	30|30	C	36|36	C	33|33	C	160|160	M	23,26|49	C	30|30	C	74|74	C	11|11	C	16|16	C	10|10	M	29,51|80	M
HDSC00699	624767	C	Y	30,17|47	Y	18,65|83	T	4|4	Y	58,21|79	Y	32,12|44	Y	19,12|31	C	20|20	Y	25,15|40	T	12|12	Y	16,10|26	Y	7,2|9	Y	21,11|32	C	84|84	T	18|20	Y	26,24|50	Y	17,58|75	T	25|27	Y	21,19|40	C	56|56	Y	21,14|35	Y	13,17|30	T	7|7	C	62|62	Y
HDSC00764	39238	T	K	21,26|47	K	86,86|172	G	16|16	G	62|62	K	19,16|35	T	34|34	K	30,32|62	T	50|50	G	3|3	T	28|28	G	19|19	T	32|32	K	14,14|28	T	29|29	G	28|28	T	36|36	T	22|22	G	25|25	K	31,14|45	K	14,8|22	G	26|26	G	14|15	K	41,28|69	K
HDSC00785	166550	C	M	17,19|36	C	148|148	C	24|24	M	12,34|46	C	39|39	C	40|40	C	44|44	M	18,21|39	C	6|6	C	58|58	C	32|32	M	7,14|21	C	44|44	M	7,14|21	C	52|52	M	30,43|73	C	45|45	C	14|14	C	40|40	C	7|7	A	12|13	C	9|9	M	35,30|65	M
HDSC00785	267062	C	M	35,23|58	M	70,73|143	A	42|42	C	67|67	A	16|16	A	45|45	C	52|52	C	65|65	C	17|17	M	19,12|31	M	28,14|42	C	42|42	A	46|46	M	5,18|23	M	60,75|135	M	37,32|69	M	44,43|87	M	3,6|9	M	21,27|48	M	12,5|17	M	21,5|26	M	10,10|20	C	144|146	C
HDSC00785	267067	T	C	58|58	Y	69,73|142	C	43|43	Y	47,20|67	C	16|16	C	45|45	Y	35,17|52	Y	27,38|65	Y	9,8|17	Y	19,12|31	C	42|42	Y	21,20|41	C	45|45	C	23|23	C	134|134	C	68|68	Y	44,43|87	Y	3,6|9	C	47|47	C	16|16	C	26|26	Y	10,10|20	Y	76,67|143	Y
HDSC00805	78068	T	K	9,15|24	K	76,67|143	T	16|16	G	58|58	T	19|19	T	13|13	T	47|47	K	26,15|41	T	1|1	T	26|26	T	23|23	G	29|29	K	17,15|32	K	7,8|15	T	23|23	K	23,36|59	G	32|32	T	20|20	G	35|35	T	16|16	T	12|12	T	15|15	T	57|57	T
HDSC00805	384141	C	C	34|34	M	60,48|108	C	13|13	C	72|72	M	12,14|26	M	11,12|23	M	29,16|45	M	16,17|33	M	3,2|5	C	16|20	C	26|26	C	17|17	C	38|38	C	28|28	C	22|22	C	44|44	C	23|23	M	12,9|21	M	13,15|28	M	5,10|15	M	14,6|20	M	3,2|5	M	31,38|69	M
HDSC00778	73916	C	S	29,20|49	S	77,60|137	S	9,12|21	G	65|65	C	29|29	C	24|24	S	26,22|48	S	22,29|51	C	4|5	C	34|34	S	9,17|26	C	22|22	S	19,21|40	S	13,23|36	S	20,19|39	S	31,27|58	S	17,19|36	S	13,2|15	G	43|43	C	19|19	G	13|13	C	8|8	G	81|81	S
HDSC00774	167558	G	G	130|130	S	173,163|336	G	30|30	G	175|175	G	96|96	S	39,14|53	G	100|100	S	57,43|100	G	13|13	S	50,58|108	G	80|80	S	41,27|68	S	33,35|68	S	11,32|43	G	62|62	S	88,63|151	S	41,30|71	G	23|23	G	27|27	S	14,20|34	G	64|64	G	12|14	G	163|163	S
HDSC00702	277284	C	Y	40,53|95	T	386|386	Y	26,16|42	Y	89,73|162	Y	23,24|47	Y	28,37|65	T	87|87	T	106|106	Y	6,6|12	T	151|151	Y	67,55|122	T	94|94	Y	33,29|62	T	78|78	Y	21,16|37	Y	46,48|94	Y	32,48|80	T	19|19	T	103|103	T	60|60	T	42|42	Y	18,7|25	T	210|210	T
HDSC00792	196602	A	R	25,12|37	R	30,48|78	R	5,8|13	A	42|42	R	14,13|27	G	28|28	G	33|33	G	34|34	n	0	G	48|48	R	5,5|10	G	17|17	G	22|22	G	18|18	R	2,14|16	G	34|34	G	23|23	R	5,5|10	R	18,16|34	G	15|15	A	12|12	R	5,7|12	R	29,20|49	R
HDSC00792	246355	G	G	29|29	R	40,107|147	G	13|13	G	35|35	G	15|15	R	14,37|51	R	12,39|51	R	20,48|68	G	11|11	R	10,35|45	G	27|27	R	14,31|45	G	29|29	R	9,20|29	G	32|32	R	12,46|58	G	40|45	G	10|10	G	29|29	G	9|9	G	12|12	G	5|5	G	61|61	R
HDSC00792	246383	A	R	18,13|31	A	149|149	R	10,3|13	R	15,19|34	R	4,11|15	A	53|53	A	51|51	A	68|68	A	11|11	A	46|46	R	18,9|27	A	45|45	A	30|30	A	33|33	A	33|33	A	64|64	A	46|46	A	9|10	R	20,10|30	A	9|9	G	13|13	A	5|5	A	62|62	R
HDSC00765	297902	T	G	48|48	K	116,95|211	G	19|19	G	67|67	K	12,14|26	K	24,13|37	K	16,31|47	K	28,23|51	K	2,2|4	K	22,16|38	G	38|38	K	23,14|37	G	25|25	K	21,11|32	G	26|26	G	84|84	K	7,11|18	G	25|25	K	32,28|60	K	8,9|17	G	31|31	G	8|8	G	93|93	K
HDSC00797	375202	C	C	64|64	Y	49,50|99	C	5|5	Y	59,32|91	n	0	Y	9,16|25	Y	54,45|99	Y	39,20|59	C	8|8	Y	13,22|35	C	96|96	Y	44,23|67	C	74|74	Y	16,4|20	n	0	C	47|47	Y	17,13|30	C	49|54	C	39|39	C	43|43	C	30|30	C	30|30	C	55|55	C
HDSC00797	375237	A	W	64,40|104	A	180|180	A	9|9	A	163|163	n	0	W	27,16|43	A	164|164	A	101|101	A	13|13	W	42,22|64	A	159|173	A	117|117	A	123|123	A	31|31	n	0	W	39,47|86	W	21,30|51	A	97|97	A	79|79	A	75|75	A	49|49	A	54|54	W	46,51|97	T
HDSC00780	301152	G	K	39,38|77	G	215|215	G	14|14	K	41,36|77	G	32|32	K	19,15|34	G	67|67	G	55|55	G	9|9	K	27,25|52	K	18,9|27	G	21|21	G	37|37	K	12,13|25	G	24|24	G	66|66	G	29|31	G	27|27	G	50|50	G	18|18	K	8,11|19	G	8|8	G	124|124	K
HDSC00770	216333	T	W	43,47|90	W	181,125|306	W	6,6|12	T	63|63	A	59|59	T	35|35	W	37,24|61	A	74|74	T	4|4	T	16|16	A	50|50	T	53|53	T	23|23	W	16,14|30	T	47|47	W	24,32|56	W	36,22|58	W	10,10|20	W	31,31|62	A	7|7	T	18|18	T	2|3	W	52,33|85	W
HDSC00825	99021	T	W	51,64|115	T	344|344	T	34|34	W	47,63|110	T	43|43	W	24,25|49	T	133|133	T	80|80	T	19|19	W	31,79|110	W	44,70|114	T	79|79	T	61|61	W	13,48|61	T	44|44	T	166|166	W	32,31|63	W	22,18|40	T	70|70	T	55|55	W	36,20|56	T	26|26	W	64,88|152	W
HDSC00822	74166	T	Y	50,67|117	T	394|394	T	31|31	Y	53,67|120	C	46|46	T	56|56	C	37|37	Y	34,34|68	T	9|9	T	60|60	T	83|83	T	71|71	T	86|86	T	43|43	T	34|34	T	118|118	Y	24,22|46	Y	8,20|28	T	72|72	Y	20,21|41	T	34|34	T	14|17	T	116|116	Y
HDSC00191	402553	C	M	23,23|46	C	151|151	M	9,6|15	C	52|52	C	57|57	C	20|20	C	56|56	C	48|48	C	12|12	C	28|28	C	33|33	C	40|40	C	37|37	C	29|29	M	16,5|21	C	78|78	M	20,34|54	C	21|21	C	59|59	C	21|21	C	24|24	C	14|14	C	70|70	C
HDSC00191	907221	T	Y	24,18|42	Y	103,101|204	Y	12,18|30	C	64|64	Y	16,20|36	Y	23,15|38	C	3|3	C	39|39	T	6|6	Y	28,19|47	C	39|39	Y	26,13|39	T	42|42	C	32|32	Y	30,15|45	Y	34,34|68	T	47|47	Y	6,11|17	C	30|30	C	25|25	Y	7,11|18	T	11|13	C	108|108	Y
HDSC00191	1073559	C	S	24,23|47	S	36,34|70	S	5,10|15	S	16,25|41	S	10,13|23	G	33|33	G	16|16	S	15,7|22	S	6,3|9	G	29|29	S	10,9|19	G	19|19	S	14,12|26	S	7,4|11	S	10,9|19	G	42|42	S	10,6|16	C	10|10	G	22|22	S	8,4|12	C	4|4	G	7|7	S	29,24|53	G
HDSC00648	390411	C	C	69|69	Y	92,86|178	C	25|25	Y	53,27|80	C	35|35	C	41|41	C	57|57	Y	49,21|70	Y	2,2|4	Y	25,11|36	C	34|34	Y	18,10|28	C	24|24	C	27|27	C	63|63	Y	29,21|50	Y	25,13|38	C	31|31	C	45|45	C	14|14	Y	10,15|25	C	4|4	Y	39,57|96	Y
HDSC00648	428911	G	K	18,51|69	K	112,106|218	T	24|24	G	90|90	T	56|56	K	29,11|40	T	76|76	G	72|72	N	0|2	K	36,28|64	G	52|52	K	47,37|84	T	59|59	K	18,19|37	K	37,27|64	G	91|91	K	18,25|43	T	29|29	G	56|56	K	14,7|21	K	4,20|24	G	18|18	K	59,53|112	K
HDSC00648	479022	C	Y	17,5|22	C	130|130	C	25|25	C	38|38	C	30|30	C	25|25	C	55|55	C	38|38	Y	10,5|15	Y	23,9|32	C	25|25	Y	9,6|15	Y	14,8|22	C	9|9	Y	7,12|19	C	35|35	Y	17,7|24	C	13|13	Y	30,11|41	C	12|12	Y	10,4|14	C	9|11	Y	28,20|48	C
HDSC00766	17630	T	K	39,38|77	T	242|242	T	8|8	K	42,24|66	T	23|23	T	38|38	T	75|75	T	52|52	T	13|13	K	22,30|52	T	72|72	T	31|31	T	39|39	K	14,19|33	T	21|21	K	31,31|62	T	18|18	T	20|20	G	22|22	T	15|15	T	17|21	T	7|7	K	31,32|63	T
HDSC00766	61829	C	C	242|242	S	158,190|348	S	14,34|48	C	233|233	S	66,54|120	C	96|96	S	55,254|309	S	46,101|147	C	16|20	C	151|151	S	23,126|149	C	61|61	C	139|139	C	21|21	C	109|109	C	145|145	C	112|112	C	47|47	S	37,58|95	C	98|98	C	56|56	C	46|46	S	108,393|501	C
HDSC00818	103734	A	W	16,22|38	W	44,57|101	A	16|16	W	20,22|42	A	5|5	W	5,15|20	W	10,6|16	W	8,18|26	A	4|4	A	16|16	W	11,6|17	T	9|9	A	17|17	W	4,4|8	A	12|12	T	46|46	T	18|18	A	13|13	T	5|5	W	4,9|13	n	0	A	5|5	W	38,20|58	T
HDSC00781	164606	T	T	163|163	K	206,137|343	K	10,18|28	K	56,25|81	K	14,60|74	K	33,47|80	K	43,64|107	K	43,43|86	T	12|13	K	38,60|98	K	29,30|59	T	63|63	K	52,31|83	T	58|58	K	16,17|33	T	72|72	K	35,15|50	T	48|48	K	37,25|62	T	38|38	T	32|32	T	24|24	T	186|186	K
HDSC00781	292553	C	M	11,16|27	M	77,68|145	M	6,8|14	M	23,40|63	M	17,6|23	A	11|11	C	13|13	M	11,14|25	C	1|1	A	12|12	C	17|17	M	8,17|25	M	10,22|32	M	15,14|29	C	14|14	M	15,19|34	M	17,10|27	M	16,6|22	M	12,9|21	M	10,8|18	M	5,8|13	C	5|5	A	41|41	M
HDSC00587	386823	G	G	37|37	R	78,59|137	G	19|19	G	59|59	G	39|39	R	3,14|17	G	43|43	R	35,22|57	G	12|12	R	22,27|49	G	40|40	R	9,17|26	R	20,19|39	R	7,19|26	G	45|45	G	43|43	R	14,14|28	G	15|15	R	12,14|26	G	35|35	G	21|21	G	4|4	R	51,33|84	R
HDSC00587	825590	C	Y	14,10|24	C	96|96	C	10|10	Y	27,29|56	C	37|37	Y	19,20|39	Y	16,16|32	Y	15,23|38	Y	2,6|8	Y	18,18|36	C	41|41	Y	17,16|33	T	26|26	C	22|22	C	49|49	C	37|37	Y	11,15|26	Y	12,5|17	Y	20,10|30	C	11|11	C	10|10	C	8|8	Y	32,12|44	Y
HDSC00811	194569	C	M	11,21|32	C	126|126	M	13,24|37	C	88|88	C	101|101	C	42|42	M	11,56|67	C	77|77	C	5|6	M	17,51|68	M	25,60|85	M	15,37|52	C	67|67	M	9,16|25	M	9,15|24	C	51|51	M	23,19|42	C	13|13	C	49|49	C	22|22	M	14,8|22	C	11|11	M	30,50|80	M
HDSC00754	116605	G	R	13,20|33	G	85|85	G	10|10	G	44|44	G	17|17	R	13,12|25	G	26|26	R	14,19|33	G	2|2	G	24|24	G	20|20	G	23|23	G	22|22	G	13|16	G	29|29	R	12,16|28	G	36|36	A	2|2	G	23|23	R	7,1|8	R	9,2|11	G	8|8	G	38|38	R
HDSC00830	24261	A	A	48|48	R	96,136|232	A	3|3	A	61|61	A	75|75	A	51|51	R	65,50|116	A	85|85	A	12|12	A	20|20	A	44|44	R	22,38|60	A	50|50	R	26,43|69	A	42|42	R	63,49|112	R	22,46|68	A	55|55	A	65|65	A	25|25	A	18|18	A	10|10	A	204|204	R
HDSC00837	118560	A	A	68|68	R	174,174|348	A	32|32	A	124|124	A	32|32	A	46|46	R	28,50|78	R	34,24|58	A	3|3	A	68|68	R	44,45|89	A	82|82	A	61|61	R	33,47|80	A	40|40	R	43,75|118	R	57,33|90	A	29|29	R	48,27|75	A	39|39	R	32,12|44	A	22|22	R	65,82|147	R
HDSC00837	121646	C	Y	22,24|46	Y	87,60|147	Y	8,3|11	C	54|54	C	21|21	Y	4,13|17	Y	20,33|53	T	28|28	C	1|1	Y	14,10|24	T	4|4	C	24|24	C	26|26	T	16|16	C	21|21	Y	27,28|55	T	25|25	C	12|12	C	39|39	C	22|22	T	9|9	Y	7,3|10	Y	26,25|51	T
HDSC00791	457815	A	A	124|124	R	210,186|396	A	17|17	A	164|164	A	19|19	R	35,21|56	A	36|36	R	25,60|85	A	18|18	A	51|51	A	66|66	A	57|57	A	78|78	R	65,24|89	A	41|41	R	55,61|116	R	25,29|54	A	52|52	A	37|37	A	39|39	A	49|49	A	19|19	R	48,104|152	A
HDSC00743	359592	A	A	91|91	R	219,218|437	A	18|18	R	47,37|84	A	42|42	R	51,20|71	A	43|43	A	99|99	A	20|20	A	48|48	A	67|67	A	62|62	A	14|14	R	6,15|21	G	32|32	R	55,29|84	A	64|64	A	22|22	A	89|89	A	18|18	A	29|29	A	16|16	R	49,53|102	A
HDSC00743	359843	T	W	27,19|46	W	64,59|123	A	14|14	W	33,12|45	T	14|14	A	26|26	T	47|47	W	19,32|51	T	5|5	T	25|25	A	26|26	W	12,16|28	W	3,9|12	W	13,5|18	A	10|10	W	20,13|33	W	21,19|40	W	2,7|9	W	13,19|32	T	12|12	T	11|11	T	3|3	W	25,33|58	T
HDSC00775	431332	C	M	9,25|34	C	84|84	C	7|7	C	42|42	M	12,19|31	M	8,8|16	M	34,15|49	C	42|42	C	10|12	M	12,18|30	A	23|23	C	31|31	C	39|39	C	12|12	C	29|29	C	33|33	M	14,20|34	M	12,12|24	M	13,17|30	M	10,10|20	C	22|22	C	9|9	M	35,24|59	M
HDSC00767	112893	C	C	31|31	Y	59,45|104	C	22|22	Y	15,29|44	C	42|42	Y	18,14|32	C	43|43	C	40|40	T	6|6	Y	12,9|21	C	28|28	Y	3,17|20	Y	17,15|32	C	13|13	C	44|44	C	32|32	Y	10,22|32	T	2|2	C	54|54	C	8|8	C	22|22	C	7|7	Y	41,31|72	Y
HDSC00767	415125	G	R	55,43|98	G	433|433	G	30|30	R	82,77|159	G	64|64	G	73|73	G	128|128	R	60,57|117	G	9|9	G	101|101	G	142|142	R	47,16|63	G	124|124	G	64|64	G	47|47	R	76,109|185	G	80|80	G	42|42	R	48,33|81	G	37|37	G	67|67	R	12,7|19	R	98,135|233	G
HDSC00835	219847	T	Y	50,49|99	T	448|448	T	30|30	T	79|79	Y	25,28|53	Y	47,37|84	T	93|93	T	106|106	T	28|28	Y	69,53|122	Y	19,34|53	T	72|72	Y	41,34|75	T	46|46	T	74|74	T	93|93	Y	23,37|60	Y	20,28|48	T	123|123	T	30|30	T	43|43	T	28|28	Y	119,112|231	Y
HDSC00843	267842	T	T	21|21	Y	90,72|162	T	7|7	Y	38,27|65	T	25|25	Y	14,20|34	Y	23,25|48	T	27|27	T	7|7	Y	21,15|36	T	18|18	Y	23,13|36	T	36|36	T	21|21	T	22|22	T	61|61	Y	5,16|21	T	24|24	T	32|32	T	16|16	T	25|25	T	6|6	Y	30,37|67	Y
HDSC00649	117259	A	R	9,13|22	R	41,42|83	G	13|13	G	39|39	R	9,8|17	R	12,2|14	A	31|31	R	15,15|30	A	10|10	A	32|32	A	17|17	R	5,2|7	G	15|15	R	13,8|21	R	11,7|18	G	23|23	R	15,17|32	R	6,3|9	R	16,11|27	R	5,5|10	R	2,5|7	G	11|11	R	28,22|50	A
HDSC00816	293190	T	W	26,14|40	T	140|140	T	15|15	T	47|47	T	20|20	T	18|18	T	67|67	T	41|41	T	5|5	W	10,9|19	T	29|29	W	17,11|28	T	36|36	T	20|20	T	26|26	T	73|73	W	16,21|37	T	20|20	T	20|20	T	10|10	W	13,5|18	T	2|3	W	38,26|64	W
HDSC00793	236922	G	R	32,49|81	R	140,148|288	A	18|18	R	62,95|157	R	37,20|57	R	9,26|35	R	41,36|77	A	76|76	R	14,4|18	R	39,32|71	R	17,14|31	R	24,37|61	R	16,18|34	R	44,14|58	A	32|32	A	106|106	G	42|42	G	1|1	R	31,15|46	A	10|10	R	21,16|37	R	6,6|12	G	112|112	G
HDSC00848	68306	T	Y	8,26|34	T	190|190	C	19|19	Y	35,36|71	Y	14,19|33	Y	13,26|39	T	78|78	T	68|68	C	11|11	T	45|45	T	27|27	T	31|31	T	28|28	T	35|35	Y	16,23|39	Y	29,34|63	T	16|17	Y	23,13|36	Y	9,24|33	Y	6,11|17	T	18|18	T	8|8	T	92|92	T
HDSC00848	68456	A	A	34|34	R	104,88|192	A	18|18	A	70|70	R	21,14|35	R	13,23|36	A	79|79	R	38,26|64	A	11|11	A	45|45	A	28|28	A	27|27	A	28|28	R	13,22|35	A	38|38	R	27,35|62	R	9,7|16	R	13,23|36	A	34|34	G	15|15	A	18|18	A	9|9	R	55,38|93	R
HDSC00771	123998	T	Y	54,17|71	Y	119,151|270	T	8|8	Y	72,56|128	T	41|41	Y	49,21|70	Y	25,56|81	Y	25,50|75	Y	6,6|12	T	70|70	Y	28,40|68	C	55|55	T	71|71	Y	24,26|50	Y	30,20|50	C	113|113	C	75|75	T	27|27	C	75|75	Y	16,32|48	T	26|26	Y	15,13|28	Y	110,90|200	C
HDSC00771	124014	A	W	17,54|71	A	275|275	A	8|8	W	58,74|132	A	42|42	W	21,51|72	A	105|105	W	52,27|79	A	12|12	A	72|72	W	43,30|73	W	20,35|55	A	73|73	A	50|50	A	53|53	W	63,52|115	W	59,20|79	A	28|28	W	29,46|75	W	34,16|50	A	47|47	A	28|28	W	96,113|209	W
HDSC00771	124043	C	C	75|75	Y	125,160|285	T	8|8	Y	79,59|138	Y	25,18|43	Y	53,22|75	Y	48,55|103	Y	28,52|80	C	13|13	Y	22,51|73	Y	32,46|78	C	56|56	C	73|73	C	49|49	Y	33,21|54	C	118|118	C	80|80	C	28|28	C	79|79	C	51|51	Y	36,13|49	C	29|29	Y	115,98|213	C
HDSC00833	229128	A	R	18,21|39	R	126,105|231	A	14|17	R	54,32|86	G	52|52	R	14,28|42	R	30,24|54	R	30,26|56	A	3|3	A	67|67	G	47|47	R	30,10|40	G	64|64	G	24|24	R	21,19|40	G	66|66	A	40|40	G	6|6	A	47|47	R	18,6|24	G	7|7	A	16|16	R	36,49|85	R
HDSC00839	33382	C	M	33,38|71	C	223|223	C	22|22	M	35,44|79	C	54|54	M	16,22|38	C	98|98	M	28,20|48	C	4|4	C	62|62	M	28,28|56	C	44|44	C	68|68	M	21,16|37	C	59|59	M	29,39|68	C	26|26	C	20|20	C	35|35	M	10,17|27	C	29|29	M	7,9|16	C	142|142	C
HDSC00850	214600	A	A	136|136	R	167,121|288	A	22|22	R	34,38|72	R	30,18|48	R	21,24|45	A	25|25	R	31,11|42	A	9|9	R	11,26|37	A	51|51	R	22,18|40	A	82|82	A	44|44	A	93|93	R	31,77|108	A	85|85	A	9|9	A	61|61	A	52|52	A	31|31	A	27|27	A	148|148	R
HDSC00820	202551	G	R	41,26|67	G	244|244	G	26|26	R	49,92|141	G	10|10	R	26,31|57	G	49|49	R	17,23|40	n	0	R	48,25|73	G	38|38	R	62,29|91	G	8|8	G	51|51	G	48|48	R	20,61|81	G	60|60	G	6|6	G	59|59	G	10|10	R	13,5|18	G	5|5	G	148|148	R
HDSC00753	162115	C	C	69|69	Y	228,232|460	n	0	C	138|138	Y	65,46|111	Y	22,55|77	T	63|63	Y	34,69|103	Y	6,4|10	Y	43,49|92	n	0	C	66|66	C	45|45	C	76|76	C	10|10	C	114|114	C	44|44	C	23|23	C	83|83	C	34|34	Y	14,46|60	C	14|14	Y	113,75|188	Y
HDSC00804	34550	G	R	33,35|68	R	147,179|326	R	19,6|25	R	47,50|97	G	50|50	R	30,15|45	G	31|31	R	23,63|86	G	11|11	R	40,32|72	R	14,10|24	R	30,20|50	G	57|57	G	40|40	A	48|48	A	70|70	G	48|48	G	15|15	R	33,37|70	G	27|27	R	4,17|21	G	14|14	G	111|113	R
HDSC00804	112070	G	G	119|119	R	184,195|379	G	18|21	R	42,59|101	G	34|34	R	18,23|41	G	99|99	R	36,53|89	R	2,4|6	G	89|89	G	57|57	R	22,27|49	R	34,37|71	R	22,28|50	G	44|44	G	123|123	R	12,14|26	G	33|33	G	98|98	G	53|53	R	21,17|38	G	14|14	R	75,57|132	G
HDSC00782	244328	T	K	33,27|60	K	85,70|155	G	20|20	K	36,60|96	K	10,22|32	G	33|33	T	45|45	K	31,23|54	T	2|2	T	37|37	G	13|13	K	30,16|46	K	27,30|57	K	25,25|50	G	30|30	K	30,21|51	K	8,28|36	K	9,22|31	K	29,18|47	K	4,5|9	T	20|20	T	5|5	K	43,28|71	T
HDSC00862	136758	C	Y	73,69|142	Y	211,210|421	C	48|48	Y	64,80|144	C	33|33	Y	22,12|34	Y	56,63|119	Y	58,36|94	C	8|10	C	70|70	Y	54,27|81	T	57|57	C	64|64	Y	19,35|54	Y	11,20|31	T	160|160	T	67|67	C	50|50	C	76|76	C	65|65	C	64|64	Y	7,20|27	Y	99,77|176	T
HDSC00862	250251	G	R	25,18|43	G	136|136	G	7|7	R	13,39|52	G	30|30	R	21,8|29	R	22,16|38	R	21,29|50	G	6|6	G	28|28	G	16|16	R	8,16|24	G	26|26	G	21|21	R	17,6|23	R	20,13|33	R	12,16|28	G	13|13	A	22|22	G	20|21	G	13|13	G	19|19	R	35,34|69	R
HDSC00845	224234	G	R	21,18|39	R	71,91|162	A	19|19	R	26,25|51	R	19,3|22	A	39|39	R	16,56|72	A	45|45	A	13|13	G	36|36	R	42,15|57	G	39|39	G	29|29	R	12,22|34	R	20,19|39	A	80|80	R	22,26|48	A	11|11	R	40,16|56	A	21|21	G	15|15	A	8|8	R	36,39|75	R
HDSC00845	365406	C	C	64|64	M	158,175|333	C	26|26	C	104|105	C	51|51	M	28,18|46	C	109|109	M	34,24|58	C	4|4	C	54|54	C	60|60	C	56|56	C	54|54	M	12,30|42	C	59|59	M	43,55|98	M	34,17|51	C	26|26	C	72|72	C	36|36	C	59|59	C	8|8	M	77,84|161	M
HDSC00856	42909	C	M	62,82|144	M	175,214|389	A	39|39	C	144|145	n	0	A	108|108	C	38|38	C	129|133	n	0	M	77,69|146	C	39|39	C	113|113	C	2|2	C	97|97	A	83|83	A	107|107	C	59|59	n	0	A	92|92	C	24|24	M	22,29|51	n	0	M	108,92|200	A
HDSC00799	127905	G	R	41,34|75	R	223,149|372	G	44|44	R	56,55|111	R	25,35|60	R	39,20|59	G	23|23	G	119|119	G	8|8	R	51,31|82	G	71|71	R	30,28|58	R	52,28|80	G	66|66	G	43|43	R	67,87|154	A	67|67	R	22,39|61	A	113|113	A	44|44	R	21,33|54	G	24|24	R	88,56|144	A
HDSC00799	335382	C	S	24,27|51	G	185|185	G	7|7	S	29,18|47	G	30|30	G	25|25	C	49|49	G	27|27	G	5|5	G	27|27	C	19|19	G	27|27	S	24,18|42	G	28|28	S	16,16|32	G	58|58	S	23,14|37	G	22|22	S	6,19|25	S	16,10|26	S	14,6|20	G	8|8	S	51,20|71	S
HDSC00801	228471	A	A	96|96	W	220,185|405	A	35|35	W	68,48|116	A	50|50	A	63|63	A	98|98	A	122|122	A	16|16	A	88|88	A	75|75	W	42,42|84	W	56,40|96	W	34,45|79	A	59|59	W	64,80|144	W	25,35|60	A	39|39	W	47,49|96	A	36|36	A	29|29	A	8|8	A	223|223	A
HDSC00882	200763	G	G	98|98	K	171,163|334	G	16|16	K	70,63|133	K	15,30|45	G	50|50	G	22|22	G	83|83	K	6,9|15	G	62|62	G	73|73	G	53|53	G	59|59	G	40|40	G	63|63	G	85|85	K	27,46|73	G	29|29	K	21,48|69	G	37|37	G	39|39	G	6|6	K	51,70|121	K
HDSC00882	200856	A	W	11,44|55	W	96,93|189	A	11|11	T	66|66	T	24|24	A	26|26	A	12|12	W	32,16|48	W	5,6|11	A	35|35	W	16,22|38	A	27|27	W	16,19|35	A	24|24	A	33|33	W	26,19|45	W	16,25|41	A	16|16	W	11,24|35	W	15,6|21	A	21|21	A	4|4	W	29,37|66	W
HDSC00722	284276	C	S	27,27|54	G	137|137	S	9,2|11	G	109|109	C	52|52	S	48,24|72	G	105|105	G	150|150	S	4,10|14	S	17,24|41	G	49|49	G	43|43	S	40,54|94	S	32,17|49	G	79|79	S	76,62|138	G	58|58	G	57|57	G	84|84	S	18,13|31	S	20,18|38	G	15|15	S	67,77|144	S
HDSC00722	581931	T	T	107|107	W	97,246|343	n	0	T	119|119	T	82|82	W	20,18|38	W	19,67|86	W	61,56|117	T	22|22	T	84|84	W	33,11|44	T	88|88	T	44|44	W	28,12|40	T	63|63	W	33,52|85	W	37,54|91	T	46|46	T	49|49	T	32|32	T	42|42	T	12|12	W	46,77|123	W
HDSC00878	41952	T	T	66|66	Y	88,104|192	Y	10,8|18	T	60|60	Y	12,12|24	C	38|42	C	68|68	T	61|61	T	6|6	Y	16,16|32	T	22|22	Y	20,25|45	T	57|57	T	27|27	Y	24,21|45	Y	72,22|94	Y	23,19|42	T	25|25	T	58|58	T	10|10	T	25|25	Y	6,8|14	T	157|157	Y
HDSC00656	365962	T	W	28,54|82	W	140,227|367	T	42|42	W	49,86|135	W	48,28|76	A	65|65	A	80|80	T	94|94	A	8|8	W	44,55|99	T	15|15	W	53,10|63	W	42,47|89	W	30,37|67	T	35|35	W	36,49|85	A	19|19	W	20,19|39	T	82|82	T	48|48	W	17,15|32	T	16|16	W	88,75|163	A
HDSC00819	405475	C	Y	13,14|27	C	84|84	C	21|21	Y	48,47|95	C	25|25	Y	13,9|22	C	35|35	Y	49,19|68	Y	5,2|7	Y	7,13|20	C	20|20	Y	11,20|31	Y	18,14|32	C	17|17	Y	30,29|59	Y	25,19|44	C	14|14	C	15|15	Y	16,31|47	C	20|20	C	15|15	C	15|15	Y	49,56|105	Y
HDSC00567	102564	G	K	23,18|41	K	84,51|135	G	16|16	K	46,34|80	G	35|35	K	26,14|40	K	29,34|63	K	40,17|57	T	13|13	G	60|60	K	13,13|26	T	50|50	G	36|36	K	16,7|23	K	12,15|27	T	61|61	T	24|24	G	35|35	T	31|31	K	9,4|13	G	17|17	K	7,7|14	K	34,53|87	T
HDSC00877	72543	T	Y	33,40|73	T	270|270	T	15|15	Y	48,38|86	T	52|52	T	25|25	T	111|111	T	94|94	T	14|14	T	57|57	T	46|46	Y	27,23|50	T	45|45	T	57|57	T	80|80	Y	37,44|81	T	38|38	T	38|38	T	71|71	T	27|27	T	30|30	T	35|35	Y	62,46|108	T
HDSC00877	72641	C	M	23,22|45	M	58,93|151	A	8|8	C	51|51	A	24|24	M	10,4|14	M	40,21|61	A	50|50	A	7|7	M	15,14|29	A	31|31	C	26|26	C	25|25	A	30|30	M	20,21|41	M	24,26|50	A	21|21	A	19|19	M	22,16|38	A	15|15	A	16|16	A	15|15	M	22,33|55	A
HDSC00870	37800	T	T	54|54	W	80,98|178	T	26|26	T	50|50	T	42|42	T	68|68	T	61|61	W	30,46|76	T	7|7	T	44|44	T	36|36	T	18|18	T	29|29	W	17,18|35	T	57|57	W	50,8|58	W	12,10|22	T	21|21	T	75|75	T	19|19	T	22|22	T	12|12	W	61,48|109	W
HDSC00860	351588	C	Y	31,54|85	C	322|322	Y	15,8|23	Y	43,81|124	Y	26,22|48	C	58|58	C	102|102	Y	43,58|101	Y	4,10|14	C	52|52	C	49|49	Y	44,46|90	C	78|78	C	36|36	Y	34,35|69	Y	47,66|113	C	62|62	Y	26,20|46	Y	23,53|76	C	57|57	C	51|51	Y	13,9|22	Y	133,84|217	C
HDSC00860	365641	T	Y	39,28|67	Y	76,73|149	C	31|31	Y	33,48|81	T	26|26	Y	13,31|44	Y	36,21|57	T	65|65	T	3|4	Y	24,27|51	C	41|41	T	34|34	T	36|36	C	31|31	C	88|88	Y	56,29|85	Y	25,26|51	T	19|19	Y	22,23|45	T	13|13	C	23|23	C	11|11	Y	42,39|81	C
HDSC00852	49431	A	W	11,14|25	W	36,43|79	A	9|9	T	49|49	W	1,4|5	W	13,8|21	W	13,17|30	W	28,14|42	W	5,2|7	T	18|18	W	14,12|26	T	19|19	W	6,18|24	A	14|14	A	33|33	A	23|23	W	18,8|26	W	1,5|6	A	16|16	A	16|16	A	12|12	A	6|6	T	42|42	W
HDSC00852	90859	A	A	38|38	R	45,83|128	A	18|18	R	23,29|52	R	12,19|31	R	19,10|29	R	15,14|29	A	22|22	A	4|4	R	9,17|26	A	6|6	R	12,18|30	A	23|23	A	21|21	A	13|13	A	47|47	R	10,6|16	A	6|6	A	25|25	A	12|12	A	9|9	n	0	R	28,34|62	R
HDSC00828	200552	G	R	85,55|140	G	382|382	G	38|38	G	121|121	G	58|58	G	63|63	G	52|52	G	80|80	n	0	R	54,50|104	G	66|66	R	40,33|73	G	68|68	R	29,42|71	G	40|40	R	85,53|138	R	25,55|80	R	15,15|30	R	36,67|103	A	10|10	G	50|50	G	20|20	R	89,48|137	G
HDSC00828	200650	T	T	72|72	Y	84,120|204	T	20|20	T	69|69	Y	9,25|34	T	35|35	C	30|30	T	44|44	n	0	T	58|58	Y	16,22|38	T	39|39	Y	14,22|36	Y	24,17|41	T	20|20	T	76|76	Y	30,14|44	Y	9,9|18	T	63|63	T	6|6	Y	16,11|27	T	9|9	Y	29,47|76	T
HDSC00828	273396	G	R	41,84|125	R	135,160|295	G	43|43	R	41,63|104	A	54|54	R	36,26|62	A	59|59	R	42,55|97	A	16|16	A	136|136	R	34,31|65	A	64|64	R	49,33|82	R	35,24|59	R	40,38|78	A	117|117	R	52,36|88	R	25,35|60	G	72|72	R	24,18|42	G	42|42	R	21,16|37	R	56,71|127	R
HDSC00889	43152	T	A	55|55	W	78,88|166	W	9,8|17	W	33,51|84	n	0	W	11,16|27	W	38,29|67	W	46,27|73	W	1,2|3	W	13,13|26	A	35|35	W	11,23|34	W	30,19|49	W	9,20|29	W	9,11|20	A	71|71	W	17,15|32	W	13,21|34	A	33|33	A	4|4	A	27|27	W	10,4|14	A	93|93	A
HDSC00889	154267	G	S	12,33|45	G	131|131	G	9|9	S	19,30|49	C	34|34	G	35|35	G	36|36	S	25,11|36	G	8|8	G	31|31	G	40|40	S	31,17|48	G	24|24	S	11,9|20	G	30|30	G	65|65	G	22|22	G	10|10	S	36,21|57	S	20,19|39	S	10,6|16	G	9|9	G	72|72	G
HDSC00872	252215	A	A	32|32	R	77,79|156	A	8|8	R	19,20|39	A	32|32	R	19,12|31	A	24|24	R	13,33|46	A	8|8	R	37,25|62	A	37|37	R	21,14|35	A	29|36	R	9,18|27	A	21|21	A	39|39	R	14,14|28	R	3,7|10	A	33|33	A	17|17	R	7,8|15	A	8|8	A	51|51	A
HDSC00812	171633	C	M	22,32|54	M	92,98|190	C	19|19	C	80|80	A	39|39	A	54|54	M	38,33|71	M	37,23|60	A	6|6	A	42|42	A	38|38	M	22,14|36	C	46|46	A	48|48	C	36|36	M	42,32|74	M	29,35|64	A	20|20	C	67|67	A	26|26	M	12,7|19	A	7|7	M	41,62|103	M
HDSC00849	78984	T	Y	25,24|49	Y	86,78|164	T	17|17	Y	26,52|78	C	22|22	Y	15,13|28	Y	20,27|47	Y	26,36|63	Y	2,7|9	C	65|65	Y	9,8|17	Y	21,16|37	n	0	T	21|21	T	43|43	T	60|60	C	37|37	T	12|12	Y	26,15|41	C	13|13	T	22|22	C	7|7	Y	47,39|86	Y
HDSC00885	13640	A	M	61,57|118	M	285,130|415	C	6|6	C	74|74	A	47|48	A	55|55	C	56|56	A	71|71	C	4|4	A	74|74	M	61,10|71	A	74|74	M	2,7|9	A	31|31	C	11|11	A	113|113	A	57|57	M	14,11|25	M	56,35|91	C	25|25	C	18|18	C	6|6	M	59,28|87	M
HDSC00900	304439	G	G	51|51	R	105,103|208	G	17|17	R	41,35|76	G	18|18	G	29|29	G	39|39	R	16,20|36	G	2|2	G	43|43	G	31|31	G	34|34	G	45|45	R	20,25|45	G	42|42	R	26,31|57	G	43|43	G	26|26	G	28|28	G	38|38	R	8,11|19	G	7|7	R	37,39|76	R
HDSC00900	304511	G	R	67,30|97	G	413|413	A	35|35	G	148|148	G	36|36	R	24,30|54	R	32,44|76	G	69|69	A	4|4	R	52,24|76	G	61|61	G	66|66	G	90|90	R	50,38|88	R	36,46|82	G	116|116	R	46,37|83	G	49|49	G	54|54	G	66|66	R	18,16|34	G	14|14	G	148|148	R
HDSC00749	303340	A	R	16,10|26	A	160|160	A	10|10	R	27,22|49	R	10,16|26	R	11,24|35	A	10|10	R	21,23|44	A	8|8	A	25|25	R	4,15|19	R	5,15|20	A	28|28	R	14,5|19	G	17|17	A	54|54	A	34|34	R	3,8|11	A	17|17	A	24|24	R	12,14|26	A	7|7	A	62|62	A
HDSC00749	712628	G	S	6,16|22	S	38,64|102	S	11,7|18	S	13,16|29	C	27|27	G	22|22	G	39|39	G	43|43	S	4,5|9	S	20,23|43	S	13,25|38	G	38|38	G	7|8	G	20|20	C	34|34	C	39|39	S	10,10|20	G	26|26	S	19,3|22	C	9|9	G	5|5	C	5|5	S	21,17|38	G
HDSC00749	712807	T	T	19|19	W	68,40|108	W	7,11|18	W	18,14|32	A	24|24	T	23|23	T	43|43	T	43|43	T	9|9	T	44|44	W	27,11|38	T	35|35	T	10|10	T	19|19	W	14,20|34	W	23,18|41	T	22|22	T	25|25	T	25|25	A	12|12	T	4|4	T	6|6	T	36|36	T
HDSC00854	500299	G	R	27,14|41	G	243|243	G	17|17	G	97|97	R	26,30|56	R	31,35|66	G	71|71	G	38|38	G	10|10	R	28,40|68	R	18,24|42	G	71|71	G	55|55	G	30|30	G	69|69	G	70|70	R	29,28|57	R	16,7|23	G	58|58	G	39|39	G	26|26	G	26|26	R	77,81|158	R
HDSC00810	628871	A	M	39,25|64	M	75,107|182	N	0|2	M	29,30|59	A	24|30	M	10,17|27	A	48|48	C	41|41	N	0|1	A	36|36	M	26,23|49	A	29|29	C	16|16	M	11,13|24	C	11|11	C	65|65	A	50|50	C	15|15	M	14,13|27	A	33|33	C	24|24	M	4,4|8	M	61,38|99	M
HDSC00755	307466	T	Y	15,16|31	T	104|104	T	6|6	T	35|35	T	12|12	T	30|30	T	15|15	T	29|29	T	1|1	Y	6,9|15	T	5|5	Y	6,4|10	T	1|1	T	14|14	T	7|7	T	34|34	Y	9,9|18	T	6|6	T	3|3	T	3|3	Y	9,9|18	T	9|9	Y	30,31|61	Y
HDSC00755	307524	A	A	30|30	M	45,64|109	A	6|6	M	16,23|39	A	12|12	A	30|30	A	16|16	M	12,19|31	C	2|2	M	8,8|16	A	3|3	M	6,4|10	A	1|1	A	14|14	A	10|10	M	15,18|33	M	8,9|17	A	7|7	A	2|2	A	3|3	M	9,9|18	A	10|10	M	31,34|65	M
HDSC00911	70209	A	R	45,43|88	R	146,224|370	A	38|38	A	206|206	R	55,38|93	G	92|92	R	27,62|89	G	228|228	G	13|13	G	161|161	R	34,43|77	G	71|71	R	54,40|94	G	42|42	A	64|64	G	137|137	G	100|100	R	18,37|55	R	80,78|158	R	32,18|50	A	44|44	R	6,10|16	R	134,91|225	R
HDSC00911	257102	G	R	12,12|24	G	98|98	R	8,3|11	R	25,16|41	R	6,10|16	G	9|9	G	21|21	G	18|18	G	4|4	G	20|20	R	10,3|13	G	19|19	G	23|23	G	20|20	G	28|28	G	40|40	G	20|20	R	7,6|13	R	8,8|16	R	3,14|17	R	3,8|11	G	7|7	G	55|55	R
HDSC00894	63611	A	A	82|82	M	150,131|281	A	21|21	A	79|79	M	22,19|41	A	40|40	A	92|92	A	52|52	A	2|2	A	79|79	A	38|38	M	48,33|81	A	73|73	M	14,24|38	A	27|27	M	29,41|70	M	27,22|49	A	16|16	A	53|53	A	24|24	A	17|17	A	7|7	A	165|165	M
HDSC00896	81584	G	R	19,19|38	R	97,80|177	R	7,7|14	A	60|60	A	15|15	R	21,8|29	R	18,30|48	R	36,34|70	G	10|10	G	36|36	G	37|37	G	25|25	A	32|32	G	16|18	R	9,29|38	R	41,50|91	R	23,32|55	A	30|30	A	22|22	R	22,12|34	R	4,14|18	R	5,1|6	R	40,30|70	R
HDSC00896	475237	T	C	34|34	Y	52,47|99	Y	10,6|16	Y	38,23|61	C	13|13	Y	16,11|27	C	43|43	C	32|32	C	11|11	C	36|36	C	9|9	Y	11,8|19	Y	12,7|19	Y	5,10|15	C	35|35	Y	18,15|33	C	24|24	Y	9,4|13	Y	10,12|22	Y	3,3|6	Y	11,3|14	C	7|7	C	57|57	Y
HDSC00728	286530	C	C	32|32	Y	59,48|107	C	14|14	C	32|32	C	31|31	Y	8,18|26	C	28|28	Y	12,18|30	C	16|16	C	27|27	C	22|22	C	23|23	Y	15,27|42	Y	11,7|18	C	35|35	Y	15,21|36	Y	14,15|29	C	16|16	C	26|26	C	17|17	C	24|24	Y	2,2|4	Y	30,44|74	T
HDSC00898	19767	C	C	93|93	M	90,118|208	C	30|30	M	66,83|149	C	59|59	M	19,24|43	C	103|103	C	123|123	C	11|11	M	38,79|117	C	85|85	M	43,45|88	C	107|107	C	64|64	C	28|28	C	104|104	M	59,39|98	C	23|23	C	51|51	C	35|35	C	24|24	C	22|22	M	57,72|129	M
HDSC00898	19780	T	K	73,35|108	K	169,218|387	K	13,17|30	G	153|153	K	21,38|59	K	21,25|46	T	104|104	K	79,47|126	G	10|11	G	117|117	G	88|88	G	88|88	K	43,66|109	T	65|65	G	27|27	T	105|105	K	59,39|98	G	25|25	G	52|52	G	35|35	T	23|23	K	13,11|24	G	131|132	K
HDSC00887	36976	A	R	42,27|69	R	122,98|220	G	15|15	R	47,39|86	R	20,14|34	G	54|54	A	61|61	R	16,24|40	R	5,8|13	A	42|42	G	33|33	R	27,11|38	R	35,26|61	R	12,24|36	G	54|54	R	60,44|104	R	18,10|28	R	13,4|17	R	24,34|58	R	6,19|25	A	29|29	R	4,13|17	R	49,47|96	A
HDSC00886	57355	A	M	47,31|78	M	141,148|289	A	29|29	A	145|145	M	6,32|38	C	40|40	A	110|110	C	92|92	M	12,4|16	C	101|101	A	26|26	C	65|65	A	49|49	C	42|42	A	37|37	C	104|104	C	44|44	A	42|42	A	38|38	A	31|31	A	28|28	C	9|9	M	70,68|138	M
HDSC00886	131099	C	C	34|34	M	80,53|133	C	10|10	C	58|58	C	26|26	M	12,8|20	C	45|45	M	23,19|42	M	11,9|20	M	16,18|34	C	18|18	M	17,11|28	C	32|32	M	4,11|15	C	26|26	M	28,24|52	M	12,11|23	C	12|12	C	35|35	C	7|7	C	23|23	C	2|3	C	73|73	M
HDSC00901	292719	C	S	49,26|75	S	69,131|200	S	12,3|15	G	61|61	C	45|45	C	34|34	S	21,32|53	G	46|46	C	11|11	S	29,14|43	C	27|27	G	32|32	C	35|35	G	11|11	S	18,7|25	C	43|43	G	34|34	C	23|23	G	73|73	G	17|17	C	21|21	C	10|10	G	77|77	C
HDSC00867	97554	A	M	35,11|46	M	79,62|141	M	11,9|20	A	59|59	M	12,19|31	A	14|16	A	44|45	C	21|21	C	4|4	M	20,13|33	M	9,16|25	M	14,13|27	M	8,18|26	C	17|17	M	12,12|24	A	35|43	M	15,9|24	M	12,7|19	M	14,15|29	M	5,4|9	M	2,3|5	A	4|5	C	45|45	C
HDSC00867	174926	A	W	17,17|34	A	151|151	W	9,10|19	W	24,25|49	A	8|8	W	8,11|19	A	18|18	A	43|43	A	18|18	A	30|30	A	26|26	A	19|19	A	47|47	A	16|16	A	20|20	W	16,16|32	W	19,13|32	A	21|21	A	32|32	A	12|12	A	6|6	A	11|11	A	79|79	A
HDSC00930	221836	A	W	56,29|85	W	193,168|361	T	47|47	W	37,59|96	T	113|113	T	69|69	T	130|130	W	52,70|122	T	14|14	A	85|85	T	111|111	W	30,22|52	T	84|84	W	40,28|68	T	44|44	W	42,53|95	W	25,65|90	W	10,8|18	T	75|75	T	68|68	A	28|28	A	23|27	W	92,73|165	A
HDSC00930	285583	G	G	74|74	R	163,121|284	G	26|26	R	54,91|145	G	72|72	R	29,34|63	G	75|75	G	100|100	G	13|13	G	73|73	G	71|71	G	65|65	R	54,76|130	R	20,14|34	G	66|66	R	36,50|86	G	54|54	G	30|30	G	86|86	G	30|30	G	30|30	R	10,11|21	R	71,49|120	G
HDSC00868	8765	A	R	11,12|23	A	93|93	A	12|12	R	39,36|75	A	36|36	R	17,27|44	A	54|54	A	38|38	A	5|5	A	18|19	A	39|39	R	5,23|28	A	48|48	R	9,8|17	R	16,6|22	A	52|52	R	19,21|40	A	37|38	A	56|56	A	23|23	R	14,12|26	A	11|11	A	112|112	A
HDSC00921	57996	G	G	56|56	R	118,115|233	G	35|35	R	65,55|120	G	34|34	R	19,14|33	G	85|86	G	68|68	G	6|6	G	74|74	G	56|56	G	27|27	G	46|46	R	36,38|74	G	56|56	R	29,44|73	G	55|55	G	20|20	G	52|52	G	27|27	G	18|18	G	11|11	R	80,59|139	G
HDSC00869	205077	A	A	30|30	R	58,59|117	A	16|16	A	52|52	A	19|19	A	19|19	A	68|68	R	24,16|40	A	11|11	R	12,21|33	A	14|14	R	16,6|22	A	20|20	A	17|17	A	25|25	R	23,18|41	A	18|18	A	28|28	A	36|36	A	20|20	R	6,11|17	A	4|4	R	39,33|72	R
HDSC00910	18104	A	A	85|85	R	121,117|238	A	26|26	A	135|135	A	52|52	A	44|44	A	128|128	R	46,36|82	A	16|16	A	45|45	A	94|94	A	48|48	R	31,36|67	R	13,14|27	A	31|31	R	59,46|105	R	23,23|46	A	48|48	A	88|88	A	54|54	A	51|51	A	14|14	R	84,74|158	R
HDSC00910	154770	T	Y	11,28|39	Y	61,62|123	C	9|9	Y	18,39|57	C	6|6	Y	11,13|24	T	14|16	C	29|29	C	3|3	T	43|43	T	36|36	T	32|32	Y	23,15|38	Y	10,8|18	T	14|15	C	53|53	C	19|19	C	5|5	Y	8,18|26	Y	15,12|27	T	9|9	T	1|1	Y	38,38|76	Y
HDSC00906	175666	C	Y	49,59|108	C	357|357	C	51|51	C	107|107	Y	62,64|126	Y	29,19|48	C	124|124	C	78|78	C	6|6	Y	49,25|74	Y	28,34|62	C	79|79	C	90|90	C	24|24	C	37|37	C	126|126	Y	13,22|35	T	39|39	C	82|82	C	40|40	C	54|54	C	12|12	Y	92,93|185	Y
HDSC00913	38920	A	R	65,71|138	R	289,188|477	R	17,10|27	A	185|187	G	66|66	G	57|60	R	1,1|2	R	39,48|87	A	11|11	R	55,39|94	A	100|100	R	24,22|46	G	88|90	G	70|71	R	43,39|82	R	32,64|96	R	48,47|95	G	33|33	R	47,29|76	G	40|40	R	28,29|57	A	13|13	A	143|143	G
HDSC00873	291267	C	Y	20,30|50	Y	53,84|137	C	33|33	Y	43,26|69	Y	14,12|26	C	45|45	C	51|51	C	85|85	C	6|6	T	36|36	Y	19,25|44	T	31|31	Y	17,12|29	Y	6,17|23	Y	18,8|26	C	70|70	Y	7,24|31	T	25|25	Y	20,24|44	Y	10,13|23	T	19|19	C	6|6	Y	56,60|116	T
HDSC00873	296953	T	Y	49,59|108	T	401|401	Y	25,35|60	Y	92,90|182	T	63|63	T	39|46	T	99|99	Y	74,83|157	T	6|6	T	94|94	T	108|108	T	60|60	T	59|59	T	39|39	T	65|65	Y	43,80|123	T	105|105	T	20|20	T	120|120	T	43|43	T	23|23	T	3|3	T	178|178	T
HDSC00940	147239	A	R	37,34|71	R	95,122|217	A	3|3	R	34,32|66	R	18,13|31	A	31|31	R	21,30|51	R	32,35|67	R	7,2|9	G	33|33	A	16|16	R	13,15|28	R	10,19|29	R	6,19|25	A	40|40	R	20,27|47	R	6,8|14	R	11,13|24	A	38|38	G	17|17	G	10|10	A	17|17	R	61,42|103	G
HDSC00847	180059	C	T	147|147	Y	362,277|639	T	28|28	Y	105,87|192	Y	45,30|75	Y	33,36|69	Y	50,68|118	T	141|141	Y	8,10|18	Y	47,56|103	T	52|53	Y	52,32|84	Y	26,73|99	T	44|44	T	50|50	T	152|152	Y	45,46|91	T	44|44	T	120|120	T	62|62	T	36|36	T	19|19	Y	65,75|140	Y
HDSC00909	61264	G	G	125|125	R	240,216|456	G	29|29	G	179|179	G	76|76	R	27,18|45	G	51|51	R	38,35|73	G	9|9	R	54,25|79	G	94|94	R	26,49|75	G	60|60	R	21,16|37	G	56|56	R	84,53|137	R	37,32|69	G	62|62	G	91|91	G	29|29	G	32|32	G	45|45	G	200|200	R
HDSC00909	249786	C	S	12,9|21	S	45,46|91	C	17|17	C	46|46	S	8,9|17	G	20|20	C	37|37	G	24|24	S	2,2|4	G	26|26	S	9,17|26	G	20|20	S	9,19|28	G	8|8	C	17|17	G	39|39	G	18|18	S	6,3|9	S	19,8|27	S	8,7|15	C	13|13	S	2,4|6	S	12,23|35	S
HDSC00937	161312	G	R	21,14|35	A	135|135	A	15|15	A	55|55	A	42|42	R	8,10|18	R	26,39|65	A	86|86	R	2,8|10	R	23,11|34	R	16,23|39	A	40|41	A	40|40	R	6,7|13	A	21|21	R	14,38|52	A	45|45	A	10|10	A	49|49	A	19|19	R	12,5|17	A	14|14	R	31,43|74	G
HDSC00937	180915	C	C	89|89	M	164,204|368	M	32,21|53	M	59,69|128	C	102|102	C	69|69	C	128|128	C	99|99	C	2|2	C	96|96	C	62|62	M	28,41|69	M	28,61|89	M	29,18|47	C	96|96	M	65,55|120	M	23,35|58	C	20|20	M	55,81|136	C	36|36	C	19|19	C	42|42	C	192|192	C
HDSC00937	181133	A	R	48,39|87	R	151,182|333	A	21|21	A	133|133	A	79|79	G	35|35	R	42,48|90	R	62,54|116	R	4,2|6	G	36|36	G	64|64	A	73|73	A	85|85	R	21,26|47	A	46|46	R	57,61|118	A	63|63	A	40|40	A	69|69	A	17|17	G	25|25	R	12,15|27	G	117|117	G
HDSC00881	386774	A	A	107|107	W	133,178|311	W	8,13|21	A	112|112	W	22,14|36	A	64|64	W	60,45|105	W	40,54|94	A	15|15	A	87|87	A	76|76	A	46|46	A	60|60	A	33|33	A	86|86	A	67|67	A	45|45	A	43|43	A	59|59	A	28|28	A	44|44	A	3|3	W	55,42|97	A
HDSC00855	284783	A	A	97|97	R	132,119|251	A	4|4	R	28,41|69	A	21|21	R	27,30|57	A	46|46	A	50|50	A	7|7	A	63|63	A	39|39	A	44|44	A	25|25	A	27|32	A	17|17	R	47,51|98	A	43|43	A	57|57	A	66|66	A	6|6	A	24|24	A	20|20	R	58,42|100	R
HDSC00855	467912	A	R	14,17|31	R	66,78|144	G	8|8	R	25,24|49	R	11,21|32	A	21|21	R	11,25|36	R	27,23|50	R	3,4|7	G	25|25	A	34|34	R	10,11|21	R	12,18|30	A	26|26	A	6|6	R	15,32|47	R	9,10|19	R	9,11|20	R	10,11|21	R	7,8|15	G	9|9	A	6|6	R	30,34|64	G
HDSC00893	227375	T	Y	14,21|35	Y	58,59|117	T	17|17	Y	17,26|43	Y	8,18|26	C	31|31	C	22|22	Y	22,23|45	T	4|5	T	54|54	T	11|11	Y	20,16|36	C	19|19	Y	12,12|24	Y	20,15|35	Y	23,34|57	Y	11,6|17	T	14|14	T	46|46	T	12|12	Y	3,6|9	Y	5,2|7	Y	39,34|73	Y
HDSC00912	229992	A	R	36,24|60	R	122,131|253	R	19,9|28	A	145|145	G	61|61	R	41,43|84	A	82|82	A	82|82	R	16,4|20	G	91|91	G	62|62	A	45|45	G	33|33	A	86|86	R	19,37|56	R	34,44|78	R	26,31|57	G	52|52	R	49,39|88	R	23,17|40	A	40|40	A	17|17	R	71,49|120	G
HDSC00884	299701	G	G	31|31	R	49,69|118	R	14,3|17	R	20,28|48	R	14,12|26	R	16,14|30	R	20,22|42	G	35|35	G	2|2	R	12,20|32	R	14,6|20	R	5,10|15	G	10|10	G	12|12	G	30|30	G	62|62	R	10,15|25	R	7,6|13	R	9,6|15	G	7|7	G	9|9	G	9|9	R	18,22|40	R
HDSC00916	141802	A	A	83|83	W	170,160|330	A	27|27	W	52,60|112	A	43|43	W	19,25|44	A	89|89	A	74|74	W	6,3|9	A	112|112	W	57,13|70	W	37,33|70	A	80|80	W	18,16|34	A	48|48	W	64,107|171	A	54|54	A	65|65	W	24,22|46	A	52|52	W	9,26|35	A	7|7	A	159|159	W
HDSC00803	6899	C	M	15,21|36	M	40,47|87	A	16|16	C	45|45	M	6,9|15	C	26|26	A	2|2	A	22|22	M	6,2|8	C	28|28	A	16|16	C	18|18	M	8,8|16	M	8,11|19	M	10,6|16	M	20,27|47	M	17,17|34	C	5|5	M	18,5|23	C	18|18	C	13|13	M	4,5|9	M	13,37|50	C
HDSC00803	195482	G	K	73,65|138	G	310|310	G	13|13	G	101|101	G	77|77	G	67|67	G	43|43	K	39,47|86	G	8|8	G	87|91	G	61|61	G	62|64	G	68|68	K	19,20|39	G	9|9	K	31,51|82	K	16,40|56	G	56|56	G	24|24	G	22|22	G	38|38	G	4|4	G	161|161	K
HDSC00803	327369	A	T	132|132	W	50,200|250	W	11,9|20	T	116|116	T	34|34	T	40|40	W	19,88|107	W	23,50|73	T	4|4	W	13,66|79	T	52|52	W	25,15|40	T	40|40	T	69|69	T	58|58	W	25,49|74	T	29|29	T	43|43	T	81|81	T	9|9	W	6,26|32	T	35|35	W	37,76|113	W
HDSC00786	131110	G	K	79,65|144	G	493|493	K	26,16|42	K	69,62|131	G	62|62	G	84|84	G	98|98	K	51,64|115	G	15|15	K	58,67|125	K	27,58|85	G	71|71	G	81|81	K	31,36|67	G	33|33	G	149|149	G	63|63	G	44|44	K	43,27|70	G	22|22	K	20,19|39	K	8,14|22	G	217|217	K
HDSC00786	260625	A	W	47,48|95	W	254,166|420	T	24|24	T	128|128	W	52,26|78	W	17,22|39	T	115|115	W	122,75|197	W	9,8|17	W	29,59|88	A	143|143	A	95|95	W	39,20|59	W	25,16|41	T	43|43	W	61,58|119	A	61|65	T	42|42	T	89|89	T	39|39	T	43|43	W	7,8|15	W	138,118|256	T
HDSC00786	260711	G	G	52|52	R	132,86|218	G	12|12	G	74|74	G	39|39	G	22|22	G	61|61	R	62,40|102	R	4,3|7	R	14,33|47	G	70|70	R	33,15|48	G	26|26	R	15,10|25	G	24|24	G	64|64	R	16,18|34	G	20|20	G	48|48	G	19|19	G	22|22	G	7|7	G	131|131	G
HDSC00919	234704	T	W	4,10|14	T	42|42	W	6,1|7	W	13,5|18	A	12|13	T	23|23	T	27|27	T	30|30	T	9|9	T	19|19	W	4,6|10	T	13|13	T	22|22	T	6|6	T	20|20	T	31|31	T	17|17	W	7,2|9	W	10,9|19	T	6|6	W	7,4|11	T	9|9	T	35|35	W
HDSC00954	294925	A	A	16|16	R	42,55|97	A	10|10	A	42|42	A	21|21	R	9,14|23	A	24|24	R	11,12|23	A	9|9	R	8,7|15	A	7|7	R	12,10|22	A	19|19	R	11,8|19	A	23|23	R	7,8|15	R	11,15|26	A	10|10	A	27|27	A	10|10	A	7|7	A	7|7	A	38|38	R
HDSC00934	231736	C	Y	23,11|34	C	200|200	T	13|13	C	72|72	C	33|33	Y	14,7|21	Y	22,19|41	C	56|56	T	5|5	Y	34,14|48	C	27|27	C	38|38	C	30|37	Y	10,12|22	Y	9,13|22	C	41|41	Y	23,11|34	C	26|26	Y	19,18|37	C	10|12	Y	11,5|16	C	15|15	C	108|108	Y
HDSC00929	162587	T	T	93|93	W	261,252|513	W	10,53|63	T	157|157	W	34,60|94	T	67|67	T	149|149	W	72,38|110	T	10|10	W	25,64|89	T	23|23	W	39,64|103	T	90|90	T	78|78	T	62|62	W	53,62|115	T	60|60	T	29|29	T	68|68	T	15|15	W	8,16|24	W	16,20|36	W	106,109|215	W
HDSC00684	125525	G	R	23,24|47	R	77,73|150	A	9|9	R	29,12|41	G	13|13	R	10,6|16	R	19,11|30	R	20,11|31	A	3|3	R	7,12|19	A	26|26	R	10,22|32	A	38|38	A	19|19	A	15|15	G	62|62	A	27|27	R	11,3|14	R	18,13|31	A	9|9	R	2,3|5	A	13|13	A	75|75	R
HDSC00684	179036	G	G	33|33	R	56,60|116	G	12|12	R	27,31|58	G	18|18	R	14,6|20	G	20|20	R	12,30|42	R	8,1|9	G	24|24	G	32|32	R	11,12|23	G	15|16	R	9,5|14	G	15|15	G	37|37	R	8,12|20	G	11|12	R	4,4|8	R	7,3|10	R	8,1|9	R	2,4|6	R	19,20|39	G
HDSC00684	222299	T	Y	12,14|26	T	89|89	T	17|17	Y	27,25|52	T	21|21	Y	8,15|23	T	14|14	Y	11,16|27	T	8|8	T	14|14	T	19|19	Y	10,14|24	T	14|14	T	13|13	T	23|23	Y	14,20|34	T	28|28	T	9|9	C	9|9	T	7|7	Y	6,6|12	n	0	T	64|64	T
HDSC00967	112950	A	A	147|147	M	235,213|448	A	22|22	A	178|178	A	32|32	A	76|76	A	141|141	M	80,48|128	A	2|2	A	83|83	A	71|71	A	95|95	A	63|63	M	31,21|52	M	25,14|39	A	153|153	A	55|55	A	67|67	A	76|76	A	9|9	M	24,8|32	A	36|36	M	89,54|143	M
HDSC00967	233707	A	R	29,46|75	R	196,138|334	A	10|10	R	73,99|172	A	21|21	A	40|40	G	2|2	R	29,39|68	G	2|2	A	23|23	A	28|28	A	22|22	G	110|118	G	41|41	R	11,4|15	R	83,59|142	R	22,30|52	A	8|8	G	109|109	A	2|2	G	32|32	n	0	G	155|155	G
HDSC00962	126390	T	W	55,45|100	W	160,196|356	T	23|23	W	72,100|172	W	25,37|62	W	34,32|66	W	48,78|126	T	83|83	W	12,25|37	W	47,39|86	T	51|51	T	68|68	T	72|72	A	54|54	W	13,24|37	W	35,43|78	W	28,25|53	T	55|55	T	90|90	T	31|31	A	28|28	A	16|16	W	85,79|164	A
HDSC00962	126396	C	C	99|99	Y	195,159|354	C	22|22	Y	100,72|172	C	61|61	C	66|66	C	126|126	C	81|81	C	37|37	C	85|85	C	51|51	C	67|67	C	72|72	Y	21,32|53	C	36|36	Y	43,34|77	C	53|53	C	54|54	C	91|91	C	31|31	Y	13,15|28	C	15|15	Y	77,86|163	Y
HDSC00950	254052	C	C	29|29	Y	61,52|113	Y	8,4|12	C	60|60	C	23|23	C	30|30	Y	7,21|28	Y	30,11|41	C	5|5	C	24|24	C	14|14	C	14|14	C	11|11	C	13|13	C	22|22	C	33|33	C	34|34	C	9|9	C	25|25	C	17|17	C	11|11	C	3|3	Y	29,29|58	C
HDSC00784	197823	C	S	22,27|49	C	112|112	C	9|9	S	32,34|66	G	26|26	C	40|40	C	75|75	S	42,51|93	C	6|6	C	54|54	C	54|54	C	36|36	C	41|41	S	7,11|18	S	12,20|32	C	77|77	C	38|38	C	32|32	C	50|50	S	7,11|18	S	15,10|25	S	7,8|15	C	67|67	S
HDSC00784	208815	T	T	51|51	K	83,95|178	K	10,2|12	K	50,75|125	T	31|31	K	17,29|46	G	33|33	K	66,36|106	T	7|7	K	24,50|74	T	73|73	K	34,18|52	T	42|42	K	16,5|21	K	12,18|30	T	54|54	K	7,11|18	K	11,7|18	K	13,23|36	T	11|11	T	7|7	T	4|4	T	87|89	T
HDSC00947	294077	A	W	29,42|71	W	124,98|222	A	34|34	T	108|108	A	59|59	A	52|54	A	121|121	W	50,47|97	A	19|19	A	84|84	A	96|96	T	77|77	A	40|40	W	17,17|34	A	41|41	W	23,87|110	T	112|112	W	28,4|32	T	24|24	A	52|52	A	29|29	A	28|28	A	189|189	A
HDSC00876	122088	A	M	28,26|54	M	35,51|86	C	5|5	C	72|72	M	10,19|29	C	36|36	C	45|45	A	49|49	M	3,5|8	M	11,9|20	A	8|8	M	13,6|19	A	24|24	M	20,16|36	C	26|26	C	71|71	M	17,13|30	C	19|19	M	11,18|29	M	11,8|19	M	11,11|22	C	11|11	M	42,47|89	A
HDSC00876	457139	G	G	15|15	R	31,33|64	R	4,5|9	G	50|50	R	6,6|12	G	36|36	R	14,15|29	R	11,16|27	G	4|4	G	19|19	R	13,3|16	G	13|13	G	19|19	G	7|7	G	20|20	G	41|41	G	21|21	G	18|18	G	32|32	G	11|11	G	18|18	G	6|6	R	19,29|48	G
HDSC00899	105400	C	Y	15,16|31	Y	80,80|160	T	13|13	C	67|67	C	14|14	Y	24,22|46	T	25|25	Y	35,33|68	n	0	T	72|72	T	29|29	T	38|38	Y	14,29|43	Y	17,11|28	Y	16,12|28	Y	16,50|66	Y	21,19|40	n	0	T	38|38	T	6|6	Y	11,7|18	C	6|6	Y	50,47|97	Y
HDSC00899	105406	C	C	32|32	M	79,80|159	C	14|14	M	32,34|66	C	14|14	C	47|47	C	25|25	C	69|69	n	0	C	70|70	C	28|28	C	37|37	C	43|43	C	28|28	M	16,12|28	C	67|67	M	21,20|41	n	0	C	39|39	C	6|6	C	18|18	A	6|6	M	50,48|98	M
HDSC00939	123418	C	C	73|73	M	94,100|194	C	7|7	M	52,49|101	C	15|15	C	64|64	n	0	M	31,38|69	C	5|5	C	42|42	C	34|34	C	43|43	C	60|60	C	21|21	C	41|41	C	48|48	C	29|29	C	26|26	M	31,27|58	C	19|19	M	5,17|22	C	1|1	M	31,44|75	C
HDSC00939	319582	G	R	17,16|33	G	171|171	G	35|35	R	29,32|61	G	50|50	G	31|31	G	31|31	G	57|57	G	15|15	R	12,41|53	G	56|56	G	50|50	A	28|28	R	8,16|24	G	46|46	R	51,37|88	G	42|42	G	39|39	G	25|25	G	17|17	R	10,9|19	G	19|19	R	65,29|94	R
HDSC00917	23504	A	R	15,15|30	R	66,52|118	R	4,3|7	A	45|45	A	35|35	G	25|25	G	43|43	R	22,13|35	G	7|7	G	16|16	R	13,20|33	A	22|22	R	18,11|29	R	10,12|22	R	11,23|34	R	12,19|31	A	35|35	G	15|15	R	14,14|28	A	10|12	G	7|7	R	2,14|16	G	39|40	G
HDSC00951	261383	C	C	34|34	Y	56,64|120	Y	10,8|18	Y	29,28|57	C	12|12	Y	14,5|19	C	44|44	C	18|18	Y	3,2|5	C	19|19	C	28|28	C	21|21	C	34|34	Y	5,14|19	C	24|24	Y	18,25|43	C	28|28	C	17|17	C	33|33	Y	19,4|23	C	7|7	C	2|2	Y	27,36|63	C
HDSC00914	30881	A	R	5,8|13	R	43,35|78	A	29|29	R	25,15|40	A	5|5	A	13|13	R	20,20|40	G	32|32	A	5|5	G	18|18	A	28|28	G	22|22	A	30|30	A	10|10	A	47|47	R	18,17|35	R	16,14|30	A	9|9	A	14|14	R	8,5|13	R	5,7|12	R	5,5|10	R	15,30|45	G
HDSC00915	292036	G	G	15|15	R	85,70|155	G	13|13	R	37,45|82	G	16|16	R	28,20|48	G	7|7	R	20,35|55	G	2|2	G	20|20	G	9|9	R	25,14|39	G	42|42	R	17,15|32	G	25|25	G	17|17	R	30,23|53	G	5|5	G	37|37	G	13|13	R	11,10|21	n	0	R	40,72|112	G
HDSC00915	515149	C	Y	20,19|39	Y	57,45|102	C	9|9	C	87|87	C	28|28	T	29|29	Y	27,15|42	T	43|43	Y	2,4|6	T	37|37	C	25|25	T	22|22	Y	10,3|13	T	21|21	C	39|39	T	49|49	T	24|24	Y	13,16|29	C	25|25	C	27|27	C	24|24	C	9|9	Y	11,27|38	Y
HDSC00948	227081	C	M	44,30|74	M	102,124|226	M	14,2|16	A	107|107	C	60|60	C	49|49	M	38,54|92	A	75|75	C	1|1	M	17,38|55	C	30|30	A	71|71	C	45|45	M	24,45|69	A	32|32	M	36,34|70	M	38,16|54	C	14|14	A	58|58	A	16|16	M	20,3|23	n	0	A	83|83	A
HDSC00977	36253	A	A	39|39	W	99,89|188	A	21|21	W	44,62|106	A	27|27	W	6,26|32	A	51|51	W	32,37|69	A	8|8	A	54|54	A	68|68	W	21,16|37	A	62|62	T	26|28	A	34|34	A	76|76	W	16,11|27	A	26|26	A	38|38	A	28|28	W	19,11|30	A	10|10	W	51,53|104	A
HDSC00977	104125	C	Y	14,11|25	C	89|89	C	5|5	Y	19,18|37	C	17|17	Y	11,15|26	C	22|22	Y	17,12|29	C	10|10	C	31|31	C	13|13	Y	7,3|10	C	26|26	Y	3,6|9	C	31|31	Y	14,13|27	C	25|25	C	14|14	C	17|17	C	18|18	Y	6,12|18	C	4|4	C	64|64	C
HDSC00977	154515	G	K	29,8|37	K	89,62|151	G	20|20	K	25,23|48	G	31|31	K	16,5|21	T	33|33	T	18|18	T	8|8	K	2,10|12	K	4,8|12	K	11,21|32	T	39|39	T	8|8	K	12,11|23	G	41|41	G	44|44	K	4,7|11	K	5,22|27	G	11|13	K	5,4|9	K	4,6|10	K	32,55|87	G
HDSC00968	53166	A	R	42,36|78	A	338|338	R	20,19|39	R	78,61|141	A	64|65	R	35,51|86	A	55|55	R	37,43|80	A	4|4	A	58|58	A	38|38	R	49,47|96	A	35|36	A	96|96	A	23|23	A	144|144	R	51,49|100	A	32|32	A	107|107	R	4,7|11	A	36|37	A	34|34	R	127,54|181	R
HDSC00968	139595	C	C	22|22	Y	81,60|141	Y	5,11|16	C	39|39	C	21|21	C	13|13	C	31|31	C	32|32	T	7|7	C	31|31	Y	14,11|25	Y	4,12|16	C	17|17	Y	6,13|19	T	18|18	Y	24,30|54	Y	11,8|19	C	8|8	C	18|18	Y	5,8|13	C	18|18	Y	2,5|7	C	47|47	Y
HDSC00957	111834	T	Y	45,89|134	T	550|550	T	17|17	Y	68,88|156	Y	27,25|52	T	78|78	Y	29,82|111	Y	69,40|109	T	23|23	Y	46,78|124	T	100|100	Y	47,32|79	T	85|85	T	54|54	Y	34,36|70	T	163|163	T	37|37	Y	29,33|62	T	98|98	Y	3,17|20	T	53|53	Y	8,4|12	Y	117,98|215	T
HDSC00957	119217	G	R	22,11|33	R	83,76|159	A	23|23	G	47|47	A	20|20	R	11,14|25	G	48|48	R	22,31|53	G	5|5	G	44|44	A	40|40	G	42|42	R	14,20|34	A	23|23	R	19,18|37	A	51|51	R	23,4|27	G	23|23	A	39|39	R	12,6|18	A	12|12	R	4,8|12	G	71|71	R
HDSC00957	119262	G	A	59|59	R	135,138|273	A	42|42	R	43,42|85	A	33|33	R	19,23|42	G	83|83	A	105|105	R	6,3|9	R	35,39|74	A	66|66	R	30,36|66	R	25,33|58	A	37|37	A	72|72	A	102|102	R	39,6|45	R	17,26|43	A	69|69	A	29|29	A	20|20	A	20|20	R	54,73|127	R
HDSC00959	66543	A	W	10,15|25	W	49,64|113	n	0	W	15,14|29	T	10|10	A	18|18	T	13|13	W	10,13|23	A	4|4	T	26|26	A	3|3	W	11,15|26	T	13|14	W	11,18|29	T	22|22	W	17,9|26	W	4,10|14	n	0	A	10|10	T	3|3	T	20|20	T	8|8	W	28,27|55	T
HDSC00959	79619	G	G	63|63	K	129,151|280	T	44|44	K	40,108|148	K	21,32|53	K	29,31|60	G	86|86	G	123|123	G	6|6	G	105|105	K	35,46|81	G	73|73	G	18|18	K	12,19|31	G	87|87	K	46,40|86	G	61|61	K	22,44|66	K	50,20|70	K	12,41|53	G	53|53	G	16|16	K	77,96|173	G
HDSC00959	194065	T	K	68,20|88	T	443|443	T	30|30	K	48,84|132	K	48,19|67	T	47|47	T	127|127	T	117|117	T	7|7	K	56,44|100	T	74|74	T	73|73	T	94|94	K	10,31|41	T	39|39	K	28,39|67	T	73|73	T	40|40	T	83|83	T	36|36	K	14,8|22	T	12|12	K	85,104|189	K
HDSC00922	56127	T	Y	20,26|46	T	154|154	T	7|7	T	36|36	T	27|27	T	24|24	T	33|33	T	29|29	T	6|6	Y	8,21|29	T	37|37	Y	16,21|37	T	22|22	T	24|24	T	26|26	T	68|69	Y	12,14|26	T	10|10	T	54|54	T	16|16	Y	13,5|18	T	8|8	Y	37,24|61	Y
HDSC00956	412171	A	M	61,70|131	A	579|579	A	37|37	M	42,62|104	A	39|39	A	83|83	A	179|179	M	35,68|103	A	1|1	M	31,44|75	A	56|56	A	98|98	M	55,52|107	A	42|42	A	93|93	A	118|118	M	34,33|67	A	46|46	A	113|113	A	27|27	A	29|29	M	12,15|27	M	77,96|173	M
HDSC00956	412259	T	Y	58,72|130	Y	290,270|560	T	35|35	T	102|102	C	40|40	Y	54,26|80	T	171|171	Y	31,70|101	T	1|1	Y	31,42|73	T	61|61	C	95|95	T	109|109	Y	19,19|38	Y	49,50|99	C	127|127	T	62|63	T	44|44	T	105|105	T	26|26	C	31|31	T	28|28	Y	74,101|175	Y
HDSC00996	22225	C	Y	15,27|42	Y	48,63|111	C	3|3	C	46|46	Y	11,14|25	C	21|21	C	24|25	T	40|40	C	9|9	C	34|34	Y	5,23|28	C	17|17	C	16|16	Y	12,6|18	C	31|31	Y	13,25|38	Y	25,13|38	C	14|14	Y	17,11|28	C	13|13	C	13|13	Y	3,4|7	Y	34,27|61	T
HDSC00996	22343	T	Y	24,9|33	T	92|92	T	3|3	T	41|41	T	20|20	T	18|18	T	21|21	Y	22,14|36	T	8|8	T	25|25	T	23|23	T	12|12	T	13|13	Y	3,11|14	T	24|24	Y	17,9|26	Y	11,19|30	T	12|12	Y	8,14|22	T	10|10	T	11|11	T	5|5	T	57|57	Y
HDSC00996	73291	A	A	120|120	W	244,229|473	W	14,19|33	A	149|149	W	37,51|88	A	58|58	W	71,60|131	W	36,44|80	A	12|12	A	83|83	A	72|72	A	58|58	A	69|69	A	76|76	A	49|49	A	97|97	A	66|66	A	73|73	A	81|81	A	37|37	A	40|40	A	8|8	W	107,85|192	A
HDSC00961	131704	G	G	60|60	R	143,115|258	G	39|39	R	50,22|72	G	42|42	R	21,30|51	R	32,51|83	G	61|61	R	2,1|3	R	24,14|38	G	51|51	R	39,17|56	G	60|60	G	33|33	G	35|35	G	104|104	R	18,11|29	G	17|17	G	48|48	G	31|31	G	25|25	G	18|18	R	43,55|98	R
HDSC00961	203189	T	Y	71,37|108	Y	144,142|286	Y	28,22|50	T	119|119	T	31|31	Y	24,20|44	T	121|121	Y	50,71|121	T	11|11	T	84|84	Y	13,28|41	T	47|47	Y	34,51|85	C	25|25	C	75|75	C	104|104	Y	23,34|57	Y	17,20|37	T	41|41	C	34|34	C	38|38	C	26|26	T	156|156	Y
HDSC00946	248031	G	G	141|141	K	272,248|520	G	32|32	K	84,85|169	G	108|108	G	55|55	G	108|108	G	123|123	K	13,8|21	G	136|136	G	61|61	G	67|67	K	46,33|79	G	42|42	K	33,29|62	K	90,103|193	G	67|67	G	40|40	K	41,53|94	G	18|18	K	20,20|40	G	23|23	G	150|150	G
HDSC00802	58948	G	K	17,21|38	K	65,46|111	G	3|3	K	16,22|38	K	6,4|10	G	21|21	K	2,8|10	K	10,8|18	n	0	T	16|16	G	12|12	K	6,9|15	G	25|25	K	3,18|21	G	13|13	K	15,19|34	K	12,9|21	T	10|10	G	27|27	T	13|13	T	15|15	G	5|5	K	20,33|53	T
HDSC00802	272572	A	A	92|92	R	122,110|232	A	17|17	A	86|86	R	17,13|30	A	60|60	A	75|75	R	34,20|54	A	18|18	A	46|46	A	39|39	A	44|44	G	52|52	R	15,13|28	A	34|34	R	25,23|48	R	20,13|33	R	3,6|9	A	32|32	G	15|15	R	16,10|26	A	9|9	R	66,43|109	R
HDSC00986	134507	T	T	38|38	W	81,81|162	T	20|20	W	20,33|53	T	22|22	T	19|19	T	77|77	T	34|34	T	8|8	T	52|52	T	36|36	W	28,14|42	T	30|30	W	9,9|18	T	22|22	W	16,35|51	W	14,32|46	T	19|19	W	19,17|36	T	11|11	T	10|10	T	5|5	T	71|71	T
HDSC00986	134524	A	M	27,8|35	M	80,80|160	A	18|18	C	52|52	A	22|22	A	20|20	A	74|74	M	17,16|33	A	8|8	A	52|52	M	11,25|36	C	42|42	C	27|27	M	9,9|18	A	21|21	M	34,15|49	C	45|45	A	19|19	M	17,17|34	A	11|11	A	10|10	A	5|5	A	72|72	A
HDSC00993	118261	A	M	30,20|50	C	176|176	M	9,10|19	C	48|48	C	28|28	M	24,11|35	C	39|39	C	37|37	C	3|3	M	27,31|58	C	51|51	M	16,7|23	M	11,9|20	M	5,7|12	C	44|44	M	29,14|43	C	26|26	A	27|27	M	21,20|41	M	11,5|16	M	7,6|13	M	3,7|10	M	28,39|67	C
HDSC00993	413969	T	T	59|59	Y	96,94|190	Y	5,5|10	Y	31,51|82	T	25|25	Y	8,24|32	T	67|67	T	57|57	T	17|17	T	36|36	T	36|36	Y	33,16|49	Y	12,23|35	T	16|19	Y	19,19|38	Y	28,18|46	T	46|46	Y	10,12|22	T	41|41	Y	20,21|41	Y	8,3|11	T	9|9	T	89|89	Y
HDSC01012	219026	T	Y	24,16|40	T	113|113	T	19|19	Y	15,29|44	T	69|69	T	17|17	T	29|29	Y	8,22|30	T	10|10	T	36|36	T	11|11	Y	7,9|16	T	26|26	Y	4,10|14	T	31|31	Y	40,17|57	T	27|27	T	10|10	T	32|32	T	2|2	Y	4,10|14	T	17|17	Y	23,43|66	Y
HDSC00966	193548	A	R	28,24|52	R	92,66|158	R	7,4|11	R	32,24|56	R	23,15|38	R	21,13|34	R	21,18|39	G	54|54	R	3,4|7	A	35|35	A	25|25	A	29|29	R	22,12|34	R	11,9|20	R	21,20|41	G	43|43	A	29|29	R	5,8|13	A	39|39	A	15|15	G	10|10	R	9,6|15	R	50,33|83	R
HDSC00983	69307	T	K	25,26|51	K	71,54|125	K	5,11|16	K	23,18|41	K	9,13|22	K	13,11|24	T	32|32	T	36|36	G	8|8	K	20,6|26	K	17,18|35	K	15,15|30	G	31|31	T	4|4	G	26|26	G	43|43	G	21|21	G	10|10	T	44|44	K	3,1|4	K	3,8|11	T	5|6	K	28,15|43	K
HDSC00926	118874	T	K	29,25|54	K	156,188|344	T	14|14	T	139|139	K	30,36|66	G	49|49	K	50,40|90	G	81|81	n	0	G	94|94	T	67|67	G	84|84	T	92|92	G	53|53	T	11|11	G	113|113	G	63|63	K	25,28|53	T	51|51	T	37|37	T	35|35	T	8|8	K	55,71|126	K
HDSC00945	475980	C	Y	57,27|84	C	324|324	C	17|17	Y	67,57|124	C	57|57	C	61|61	C	83|83	C	96|96	C	9|9	Y	36,36|72	C	74|74	Y	38,30|68	C	65|65	C	47|47	C	40|40	Y	46,43|89	C	51|51	C	28|28	C	100|100	C	28|28	C	37|37	C	6|6	Y	82,85|167	C
HDSC00945	542836	T	Y	58,20|78	Y	166,68|234	T	36|36	C	96|96	Y	33,30|63	Y	37,17|54	Y	44,25|69	T	138|138	Y	3,1|4	C	71|71	C	58|58	C	68|68	C	95|95	T	78|78	Y	41,23|64	Y	27,30|57	T	43|43	T	19|21	Y	39,26|65	T	38|38	T	18|18	Y	16,9|25	Y	48,74|122	T
HDSC00997	252126	T	T	64|64	W	94,98|193	T	19|19	W	41,35|76	T	28|28	W	17,8|25	T	19|19	W	25,25|50	W	4,1|5	T	36|37	T	50|50	T	24|24	T	40|40	T	25|25	T	23|23	T	60|60	W	17,16|33	T	15|15	T	31|31	T	24|24	T	5|5	T	2|2	W	34,29|63	W
HDSC00972	137264	G	G	110|110	K	222,158|380	G	6|6	K	32,74|106	G	80|80	K	35,46|81	K	50,32|82	K	56,32|88	n	0	G	57|57	G	21|21	K	44,28|72	n	0	K	21,59|80	G	34|34	G	87|87	K	10,5|15	G	9|9	G	112|112	G	48|48	K	12,15|27	n	0	K	122,72|194	G
HDSC00987	241964	C	C	21|21	S	36,44|80	S	2,10|12	S	15,20|35	C	11|11	C	19|20	C	33|33	C	35|35	C	8|8	C	27|27	C	24|24	C	25|25	C	11|12	C	25|25	S	16,16|32	S	10,25|35	C	16|16	G	16|16	C	23|23	C	6|6	S	5,5|10	C	8|8	C	59|59	C
HDSC00904	14963	A	R	61,52|113	R	227,222|449	R	16,26|42	R	67,54|121	A	86|86	A	52|52	A	126|126	A	149|149	A	12|12	R	39,59|98	R	30,53|83	R	51,41|92	R	24,56|80	R	40,30|70	G	59|59	R	72,57|129	G	68|68	A	37|37	G	72|72	A	80|80	R	12,14|26	R	13,10|23	G	129|129	R
HDSC00904	50267	A	R	4,19|24	A	58|58	R	6,10|16	A	26|26	R	8,8|16	R	4,16|20	A	24|24	R	8,7|15	A	3|3	A	13|13	A	18|18	A	25|25	A	29|29	R	10,15|25	R	11,12|23	A	24|24	A	30|30	R	10,4|14	G	4|4	R	7,3|10	R	5,8|13	A	8|8	A	38|38	A
HDSC00938	326777	A	R	18,24|42	A	147|147	A	12|12	R	22,23|45	A	18|18	A	20|20	A	36|36	A	47|47	R	1,1|2	A	41|41	A	17|17	R	10,11|21	A	27|27	R	8,5|13	R	14,11|25	R	32,18|50	R	10,8|18	A	19|19	A	28|28	A	19|19	R	4,15|19	A	5|5	R	16,37|53	R
HDSC00938	367388	G	G	46|46	R	139,141|280	R	30,26|56	R	80,60|140	G	58|58	R	33,30|63	G	82|82	G	84|84	G	24|24	G	35|35	G	73|73	R	23,46|69	G	90|90	R	19,20|39	G	68|68	R	50,64|114	G	38|38	A	33|35	R	26,48|74	R	20,9|29	R	6,17|23	G	16|16	G	173|173	R
HDSC00971	114429	G	R	13,25|38	R	50,53|103	G	14|14	A	38|38	G	18|18	R	4,6|10	G	34|34	A	49|49	R	5,4|9	R	15,14|29	G	42|42	R	16,10|26	G	29|29	R	4,6|10	G	34|34	A	37|37	R	4,20|24	G	17|17	R	12,21|33	G	15|15	R	7,4|11	G	12|12	R	22,21|43	R
HDSC00970	138000	T	W	24,22|46	W	85,73|158	T	5|5	W	17,16|33	T	27|27	T	15|15	A	13|13	W	18,35|53	T	10|10	A	25|25	T	11|11	W	5,11|16	T	22|22	W	4,9|13	A	21|21	W	13,23|36	W	13,13|26	W	10,10|20	A	37|37	W	5,12|17	W	12,2|14	T	6|6	T	45|45	A
HDSC01014	14902	T	T	57|57	K	99,118|217	K	10,8|18	T	63|63	K	21,13|34	T	25|25	K	12,15|27	K	24,21|45	T	4|4	T	34|34	T	18|18	T	27|27	T	58|58	T	30|30	T	28|28	T	60|60	T	41|41	T	9|9	T	30|30	T	24|24	T	16|16	T	4|4	K	63,52|115	T
HDSC00888	398595	C	Y	86,99|185	C	568|568	C	57|57	C	170|170	C	81|81	Y	28,40|68	C	152|152	C	184|184	C	16|16	Y	65,72|137	C	134|134	C	47|47	C	122|122	Y	35,71|106	C	61|61	Y	67,61|128	C	46|46	C	67|67	C	78|78	C	40|40	Y	30,19|49	C	24|24	Y	103,120|223	Y
HDSC00888	398638	C	Y	88,98|186	Y	315,249|564	Y	33,25|58	C	165|167	T	81|81	T	69|71	Y	64,83|147	Y	113,69|182	Y	8,10|18	T	139|139	Y	67,67|134	C	49|49	C	121|121	Y	34,73|107	C	63|63	Y	66,66|132	C	47|47	T	62|62	T	76|76	T	40|40	T	50|50	Y	10,14|24	T	219|219	T
HDSC00327	127663	A	M	82,70|152	A	762|762	C	34|36	A	208|209	A	71|71	A	55|55	A	145|145	M	79,95|174	A	6|6	M	51,62|113	M	47,23|70	M	39,50|89	A	74|78	M	17,51|68	M	50,38|88	A	166|166	M	58,32|90	A	88|88	A	114|114	A	28|28	A	25|25	A	32|32	M	117,100|217	A
HDSC00327	317815	T	T	38|38	K	57,72|129	K	9,2|11	T	83|83	K	6,6|12	T	29|29	K	29,16|45	K	21,22|43	T	8|8	T	35|35	K	16,14|30	T	30|30	T	43|43	T	22|22	T	30|30	T	39|39	T	34|34	T	32|32	T	27|27	T	19|19	T	18|18	T	9|9	K	47,48|95	T
HDSC00707	230760	G	G	81|81	R	112,161|273	G	24|24	G	135|135	G	67|67	G	70|70	G	79|79	R	59,38|97	G	9|9	R	27,75|102	G	100|100	R	42,23|65	G	57|57	G	92|92	G	34|34	R	76,54|130	G	72|72	G	36|36	G	112|112	G	33|33	R	10,23|33	G	18|18	R	94,72|166	A
HDSC00707	239612	C	M	64,67|131	M	211,148|359	A	50|50	M	66,79|145	M	18,33|51	C	61|61	M	35,58|93	M	59,40|99	C	2|2	A	78|78	M	30,28|58	M	30,44|74	M	51,19|70	C	43|43	A	57|57	M	42,76|118	M	24,21|45	M	27,11|38	M	57,50|107	C	54|54	A	37|37	M	8,12|20	M	110,85|195	A
HDSC00958	409523	A	A	60|60	W	174,99|273	A	33|33	W	35,41|76	A	47|47	A	65|65	A	3|3	A	57|57	A	3|3	A	44|44	n	0	A	60|60	W	43,32|75	W	36,14|50	A	40|40	W	42,71|113	A	48|48	n	0	A	40|40	n	0	W	10,15|25	A	27|27	W	74,96|170	A
HDSC00864	96143	G	S	47,39|86	S	163,96|259	G	34|34	S	44,69|113	G	45|45	C	55|55	S	52,73|125	C	60|60	G	3|3	S	27,53|80	S	47,17|64	C	64|64	G	56|56	C	34|34	C	33|33	G	83|83	S	26,25|51	G	20|20	S	30,26|56	G	30|30	S	19,14|33	G	14|14	S	65,46|111	C
HDSC01020	119853	T	Y	45,46|91	T	342|342	Y	29,25|54	T	141|141	T	54|54	Y	31,26|57	T	108|108	Y	54,81|135	T	24|24	T	91|91	T	74|74	T	56|56	T	7|7	Y	39,16|55	Y	56,12|68	Y	26,58|84	T	46|46	Y	21,18|39	T	80|80	T	34|34	Y	10,5|15	T	40|40	T	161|161	Y
HDSC01020	120099	A	A	75|75	W	98,124|223	A	7|7	A	59|59	A	19|19	W	18,26|44	A	72|72	A	17|17	A	5|5	W	41,21|62	A	38|38	W	40,11|51	A	11|11	W	2,11|13	A	25|25	A	40|40	A	25|31	A	14|14	W	18,19|37	A	18|18	A	28|28	A	13|13	A	100|100	W
HDSC01013	212784	G	G	100|100	S	194,258|452	G	31|31	S	82,100|182	G	58|58	G	58|58	G	95|95	G	130|130	G	38|38	G	78|78	G	51|51	S	26,41|67	G	74|74	S	17,13|30	G	58|58	S	82,61|143	S	24,21|45	G	35|37	S	27,38|65	G	57|57	G	23|23	G	18|18	G	181|181	G
HDSC00808	232817	G	G	79|79	R	168,104|272	G	26|26	R	53,49|102	G	54|54	G	22|22	G	73|73	R	28,33|61	G	8|8	R	18,31|49	G	52|52	R	17,18|35	G	60|60	G	30|30	G	77|77	R	28,47|75	R	25,26|51	G	43|43	G	64|64	G	38|38	R	7,12|19	G	12|12	R	41,79|120	R
HDSC01010	196247	C	Y	72,103|175	C	504|504	C	34|34	C	184|184	Y	29,27|56	Y	19,33|52	C	113|113	Y	80,65|145	C	11|11	C	84|84	C	69|69	C	55|55	C	99|99	Y	34,50|84	C	30|30	Y	63,89|152	C	76|76	C	19|19	Y	24,38|62	T	45|45	Y	19,13|32	T	22|22	C	168|168	Y
HDSC01010	318189	G	K	8,29|37	K	35,42|77	K	5,5|10	K	11,11|22	T	14|14	K	17,23|40	K	10,26|36	T	44|44	K	4,3|7	G	23|23	G	13|13	G	17|17	G	8|10	K	10,14|24	K	23,12|35	T	49|49	G	20|20	T	9|9	K	6,17|23	T	10|10	T	7|7	K	4,5|9	K	14,19|33	K
HDSC00853	337858	C	C	96|96	Y	210,190|400	C	30|30	Y	108,45|153	C	64|64	Y	34,34|68	C	119|119	C	96|96	Y	8,4|12	C	86|86	C	98|98	Y	26,58|84	Y	40,30|70	Y	16,28|44	C	80|80	Y	48,30|78	C	59|59	C	28|28	C	72|72	C	61|61	Y	13,22|35	C	41|41	C	190|190	Y
HDSC00853	660668	A	R	44,56|100	R	228,178|406	A	16|16	A	27|27	R	10,11|21	G	5|5	R	9,12|21	G	18|18	n	0	G	15|15	R	5,11|16	G	10|10	A	1|1	G	66|66	A	33|33	G	162|162	G	55|55	R	38,53|91	R	53,68|121	R	47,24|71	A	37|37	R	9,14|23	R	137,57|194	R
HDSC00985	29063	G	S	18,37|55	G	127|127	C	21|22	S	12,25|37	G	33|33	S	16,8|24	S	15,32|47	S	24,18|42	S	3,2|5	G	30|30	S	16,11|27	S	15,20|35	G	27|27	S	16,7|23	S	21,13|34	G	28|28	G	38|38	G	11|11	S	15,16|31	G	12|12	S	2,4|6	S	10,7|17	G	107|107	S
HDSC00998	21532	T	Y	36,28|64	T	298|298	Y	10,11|21	Y	44,73|117	T	43|43	T	63|63	T	101|101	Y	28,41|69	T	4|4	T	92|92	T	67|67	Y	28,24|52	T	38|38	Y	37,17|54	T	60|60	Y	45,48|93	T	63|63	T	49|49	n	0	T	45|45	Y	11,3|14	T	24|24	Y	84,84|168	Y
HDSC00998	198956	G	G	33|33	R	40,44|84	R	4,8|12	G	61|61	R	7,16|23	R	9,25|34	R	16,16|32	G	37|37	R	4,1|5	G	36|36	G	22|22	G	20|20	G	36|36	R	10,13|23	G	33|33	R	17,10|27	G	36|36	R	3,16|19	G	39|39	A	16|16	R	13,6|19	G	3|3	G	90|90	G
HDSC00531	465841	C	S	29,20|49	S	67,74|141	G	18|18	S	35,29|64	C	44|44	C	30|30	C	41|41	S	15,28|43	C	7|7	C	24|24	G	22|22	S	13,20|33	G	28|28	G	20|20	S	16,19|35	G	52|52	C	28|28	S	6,5|11	C	18|18	n	0	S	11,13|24	S	3,5|8	S	28,28|56	C
HDSC00531	995384	A	A	51|51	M	82,157|239	A	30|30	A	97|97	A	27|27	A	29|29	A	78|78	M	35,58|93	A	8|8	A	66|66	A	72|72	A	21|21	A	90|90	M	8,25|33	A	43|43	M	37,42|79	M	28,37|65	A	37|37	A	59|59	A	13|13	M	18,14|32	A	8|8	M	32,82|114	M
HDSC00531	1002221	G	K	68,46|114	K	174,141|315	K	8,23|31	T	128|128	K	28,22|50	K	16,18|34	T	91|91	K	37,25|62	G	8|10	K	59,30|89	K	40,40|80	T	68|68	T	65|65	G	69|69	T	44|44	K	36,66|102	G	64|64	T	27|27	T	107|107	T	56|56	G	18|18	T	27|27	K	58,52|110	G
HDSC01021	49784	G	R	87,42|129	R	238,293|531	G	39|39	R	117,140|257	R	36,13|49	R	52,40|92	R	26,85|111	R	112,53|165	A	17|17	R	98,62|160	R	28,85|113	R	16,64|80	R	58,33|91	R	35,20|55	R	48,38|86	R	72,92|164	R	42,56|98	R	40,34|74	A	157|157	A	93|93	R	16,21|37	A	27|27	R	78,108|186	G
HDSC01021	49791	A	A	132|132	W	235,294|529	W	27,14|41	W	119,140|259	W	41,13|54	W	53,40|93	A	111|111	A	165|165	A	17|17	A	162|162	W	29,85|114	W	17,64|81	W	59,33|92	W	35,21|56	A	88|88	W	73,92|165	A	95|98	A	75|75	A	160|160	A	92|92	W	16,22|38	A	29|29	A	187|187	W
HDSC01021	272051	A	R	11,21|32	A	104|104	R	1,7|8	A	40|40	A	24|24	A	15|15	R	7,25|32	R	33,26|59	A	6|6	R	6,12|18	G	30|30	A	26|26	A	28|28	A	21|21	R	20,9|29	A	36|36	R	12,8|20	A	12|12	A	28|28	R	8,8|16	A	6|6	n	0	R	29,36|65	R
HDSC00590	59155	C	C	31|31	M	43,32|75	C	13|13	M	20,24|44	C	8|8	M	11,10|21	C	33|33	C	22|22	C	4|4	C	15|15	C	18|18	C	20|20	C	8|8	M	5,9|14	C	53|53	M	16,8|24	C	14|15	C	2|2	C	14|14	C	6|6	C	5|5	C	9|9	M	11,26|37	C
HDSC00590	255005	A	R	24,24|48	R	89,113|202	G	10|10	R	35,31|66	A	36|36	G	34|34	A	41|41	R	22,16|38	R	3,3|6	A	33|33	R	19,15|35	R	9,27|36	G	32|32	R	8,5|13	G	20|20	R	12,19|31	R	15,12|27	A	16|16	R	16,30|46	A	19|19	A	25|25	R	8,6|14	R	33,34|67	A
HDSC00590	255125	G	R	26,23|49	G	214|214	G	10|10	R	36,29|65	G	38|38	G	35|35	G	46|46	G	44|44	R	4,3|7	R	25,11|36	G	34|34	G	39|39	G	32|32	R	8,5|13	G	24|24	R	16,18|34	G	27|27	R	6,11|17	G	46|46	G	21|21	R	8,18|26	G	14|14	R	35,36|71	R
HDSC01015	120073	G	R	30,10|40	R	74,100|174	R	9,7|16	R	32,31|63	R	6,8|14	G	49|49	G	45|45	R	19,15|34	G	9|9	G	36|37	A	36|36	R	7,9|16	G	14|14	R	7,8|15	A	25|25	R	25,35|60	R	22,14|36	R	10,5|15	A	48|48	A	15|15	R	9,10|19	A	4|4	G	76|76	R
HDSC01009	91708	G	G	56|56	R	96,98|194	G	16|16	R	45,23|68	G	19|19	G	39|39	G	49|49	R	13,13|26	G	10|10	G	28|28	G	41|41	G	37|37	G	38|38	R	17,18|35	G	46|46	G	46|46	G	40|40	G	22|22	G	37|37	G	10|10	R	9,7|16	G	6|6	R	48,37|85	G
HDSC01029	54394	C	C	33|33	M	63,56|119	C	13|13	M	31,23|54	C	12|12	C	33|33	C	36|36	C	22|22	C	7|7	C	33|33	C	34|34	M	19,5|24	C	32|32	M	18,5|23	C	26|26	M	13,29|42	M	15,16|31	C	23|23	C	23|23	C	27|27	C	18|18	C	8|8	C	79|79	M
HDSC01054	220804	A	A	42|42	M	60,67|127	n	0	A	51|52	M	11,12|23	M	7,8|15	A	39|39	A	47|47	M	6,3|9	M	15,17|32	A	16|16	A	31|31	M	20,22|42	M	10,7|17	A	15|15	M	7,21|28	A	22|22	C	22|22	A	11|11	M	4,8|12	A	16|16	A	3|3	M	32,28|60	A
HDSC01031	56716	C	Y	73,33|106	C	134|134	C	5|5	C	102|102	C	18|18	C	50|50	C	16|16	Y	40,21|61	Y	10,4|14	C	68|68	C	43|43	C	98|98	Y	81,53|134	Y	31,28|59	Y	44,28|72	Y	71,26|97	Y	54,20|74	C	41|41	C	83|83	Y	43,21|64	C	55|55	C	8|8	C	95|95	Y
HDSC01031	105818	C	C	62|62	M	137,114|251	C	11|11	C	139|139	M	17,12|29	C	39|39	C	70|70	M	44,45|89	C	6|6	C	55|55	M	23,39|62	C	36|36	C	24|24	C	37|37	C	41|41	C	68|68	C	40|40	C	29|29	C	79|79	C	27|27	C	52|52	C	11|11	M	82,39|121	C
HDSC01031	105939	C	Y	13,17|30	Y	58,73|131	Y	2,4|6	Y	37,37|74	T	15|15	Y	14,5|19	Y	9,26|35	Y	24,23|47	Y	2,1|3	Y	12,16|28	Y	22,13|35	Y	10,9|19	C	12|12	C	18|18	C	22|22	C	32|32	C	22|22	Y	12,4|16	Y	24,20|44	T	14|14	Y	13,11|24	C	7|7	T	59|59	C
HDSC01048	98590	T	K	20,28|48	K	65,104|169	G	16|16	T	52|52	T	51|51	K	6,18|24	K	34,17|51	K	25,27|52	T	8|8	G	41|41	K	16,23|39	K	11,12|23	G	35|35	K	12,9|21	G	45|45	K	40,23|63	G	42|42	K	16,8|24	G	23|23	K	6,2|8	K	2,7|9	K	6,4|10	G	88|88	K
HDSC01048	130481	G	K	23,14|37	G	104|104	G	11|11	K	19,45|64	G	29|29	K	10,13|23	G	28|28	K	17,16|33	G	4|4	G	31|31	K	9,25|34	K	32,25|57	G	18|18	K	10,5|15	G	20|20	G	31|31	G	29|29	G	28|28	G	21|21	G	17|17	K	5,7|12	G	7|7	G	39|39	K
HDSC01033	297830	G	R	20,22|42	A	137|137	A	14|14	R	22,39|61	R	12,16|28	R	24,22|46	A	17|17	A	65|65	A	11|11	A	23|23	A	48|48	R	15,25|40	A	45|45	R	20,10|30	A	28|28	A	54|54	R	19,26|45	A	26|26	A	69|69	G	11|12	R	8,18|26	A	10|10	A	86|86	R
HDSC01033	297845	T	T	41|41	W	86,57|143	T	14|14	T	60|60	T	28|28	T	46|46	T	18|18	W	46,19|65	T	11|11	W	11,13|24	T	49|49	W	15,24|39	T	44|44	T	31|31	T	28|28	T	54|54	T	47|47	T	26|26	T	70|70	T	11|11	T	27|27	W	7,3|10	T	86|86	W
HDSC01055	200745	A	A	20|20	R	46,45|91	R	7,17|24	A	81|81	R	9,12|21	A	50|50	A	56|56	R	4,25|29	A	6|6	R	27,15|42	R	41,11|52	R	21,9|30	A	64|64	A	34|34	R	12,20|32	R	41,43|84	A	32|32	A	16|16	R	15,34|49	A	19|19	R	12,8|20	A	11|11	R	27,42|69	R
HDSC01037	93875	A	R	47,32|79	A	340|340	R	1,7|8	R	65,85|150	A	47|47	A	66|66	n	0	A	122|122	R	9,4|13	A	86|86	A	73|73	A	54|54	R	48,40|88	R	14,8|22	R	24,39|63	R	70,29|99	R	10,33|43	A	34|34	A	85|85	A	28|28	R	17,19|36	A	1|1	R	91,74|165	R
HDSC01037	134623	T	Y	59,72|131	Y	201,212|413	Y	5,17|22	C	209|210	C	59|59	T	120|120	C	30|30	Y	38,50|88	Y	8,6|14	Y	66,74|140	C	109|109	Y	56,56|112	C	89|89	C	89|89	Y	33,31|64	C	159|159	C	85|85	C	82|82	C	139|139	C	14|14	T	47|55	Y	8,28|36	Y	138,117|255	Y
HDSC01040	91263	G	R	39,48|87	A	474|474	A	25|27	R	84,105|189	A	57|57	A	63|63	A	94|94	A	108|108	A	16|16	R	94,54|149	A	101|101	A	54|54	R	57,45|102	R	36,16|52	A	79|79	R	65,65|130	A	71|71	A	43|43	A	104|104	A	27|27	R	8,36|44	A	17|17	R	66,47|113	R
HDSC01040	136769	G	R	43,25|68	R	140,168|308	A	24|24	R	49,58|107	R	17,32|49	A	26|26	G	92|92	R	63,35|98	R	8,6|14	G	49|49	A	84|84	R	21,35|56	R	27,27|54	R	39,26|65	G	48|48	R	37,52|89	R	16,33|49	R	36,11|47	R	14,32|46	R	17,24|41	G	23|23	R	14,14|28	R	66,35|101	G
HDSC01011	232876	C	C	95|95	Y	126,75|201	C	21|21	Y	64,64|128	Y	41,18|59	Y	12,19|31	T	61|61	Y	35,52|87	Y	13,6|19	Y	30,16|46	Y	32,24|56	Y	22,34|56	C	52|52	C	24|24	C	52|52	Y	39,69|108	C	54|54	C	18|18	C	61|61	C	37|37	C	62|62	C	15|15	C	119|119	C
HDSC00832	140627	C	S	20,31|51	S	76,62|138	C	24|24	S	15,26|41	C	38|38	S	12,14|26	S	22,20|42	S	16,28|44	S	2,14|16	C	45|45	S	30,10|40	G	22|22	C	39|39	S	22,18|40	S	17,13|30	G	47|47	G	36|36	C	19|19	G	63|63	S	2,9|11	C	18|18	C	5|6	S	48,27|75	G
HDSC00832	140736	A	W	35,21|56	A	144|144	A	27|27	W	26,17|43	A	43|43	W	16,16|32	A	48|48	W	32,18|50	A	13|15	A	47|47	A	50|50	W	10,13|23	A	41|41	A	43|43	A	33|33	W	30,19|49	W	17,22|39	A	19|19	T	69|69	A	11|13	A	21|21	A	6|6	W	29,51|80	W
HDSC01041	149907	C	Y	66,82|148	Y	259,272|531	T	45|45	Y	94,105|199	Y	34,21|55	T	96|96	T	206|206	C	151|151	T	14|14	Y	76,113|189	Y	82,50|132	C	54|54	Y	45,45|90	C	35|35	Y	30,16|46	Y	65,109|174	C	66|66	T	33|33	T	8|8	T	31|31	Y	14,10|24	n	0	Y	86,102|189	T
HDSC01041	268905	T	K	21,25|46	G	147|147	G	20|20	G	57|57	K	13,14|27	K	21,16|37	G	62|62	G	40|40	G	7|7	K	23,18|41	G	30|30	G	33|33	G	48|48	G	15|15	K	7,6|13	G	49|49	G	27|27	G	12|12	K	22,16|38	G	13|13	K	14,10|24	G	5|5	K	51,37|88	K
HDSC01025	115920	C	Y	21,21|42	Y	44,64|108	Y	8,8|16	Y	5,22|27	T	21|21	Y	24,9|33	T	47|47	C	17|17	Y	1,4|5	Y	9,14|23	T	31|31	T	32|32	Y	9,13|22	T	17|17	T	20|20	Y	13,24|37	Y	17,14|31	Y	7,8|15	T	32|32	T	16|16	T	12|12	T	8|8	T	63|65	Y
HDSC01069	81682	A	A	58|58	R	114,122|236	A	30|30	A	44|44	A	30|30	R	21,29|50	R	17,42|59	R	15,17|32	A	7|7	A	53|53	R	20,25|45	A	21|21	A	30|30	R	10,14|24	A	37|37	R	48,26|74	R	12,17|29	A	19|19	A	42|42	A	17|17	A	27|27	A	14|14	R	33,52|85	R
HDSC01069	129715	G	R	16,12|28	G	122|122	A	5|5	R	61,42|103	G	31|31	R	17,13|30	G	42|42	G	63|63	n	0	G	46|46	G	35|35	G	32|32	G	37|37	G	14|14	G	11|11	R	29,32|61	R	12,8|20	G	26|27	G	13|13	G	28|28	G	18|18	G	3|3	G	104|104	G
HDSC00995	913	G	S	27,40|67	S	235,218|453	G	6|7	S	21,23|44	S	5,5|10	S	5,7|12	S	5,4|9	S	26,10|36	G	2|3	S	18,13|31	S	7,17|24	S	8,17|25	G	23|23	G	23|23	G	5|5	G	28|28	G	12|12	S	4,4|8	C	18|18	G	14|14	S	7,11|18	G	2|2	C	39|40	G
HDSC01052	50695	G	S	22,21|43	S	79,46|125	C	23|23	G	111|111	S	10,16|26	S	16,13|29	C	20|20	G	36|36	C	8|8	S	7,4|11	C	35|35	S	19,6|25	S	28,14|42	S	20,17|37	S	10,5|15	S	40,29|69	C	22|22	G	14|14	C	50|50	C	25|25	G	20|22	S	12,6|18	G	126|126	S
HDSC01052	78259	G	G	45|45	K	88,85|173	K	7,25|32	G	67|67	G	12|12	K	23,11|34	K	13,23|36	G	28|28	T	11|11	K	15,16|31	K	18,15|33	K	13,11|24	K	14,36|50	G	19|19	K	34,14|48	K	25,25|50	K	10,17|27	G	13|13	K	27,14|41	G	13|13	G	6|6	G	11|11	G	95|95	K
HDSC01052	239932	A	R	6,13|19	A	58|58	R	6,2|8	A	41|41	A	17|17	A	28|28	A	15|15	A	27|27	A	5|5	A	22|22	R	16,5|21	A	9|9	A	17|17	R	8,7|15	A	18|18	A	22|22	R	5,10|15	A	16|16	R	17,23|40	G	4|4	R	5,5|10	A	11|11	A	33|33	A
HDSC01046	268001	T	Y	20,19|39	C	88|88	Y	8,5|13	Y	21,13|34	Y	5,5|10	T	4|5	C	68|68	C	48|48	C	8|8	C	43|43	C	21|21	C	18|18	C	28|28	C	16|16	C	15|15	Y	15,19|34	C	26|26	C	7|7	Y	10,8|18	Y	9,3|12	C	17|17	C	11|11	C	81|81	C
HDSC01056	157586	A	A	27|27	R	53,58|111	A	9|10	A	52|52	R	12,9|21	A	29|29	R	7,13|20	R	20,13|33	A	4|4	A	25|25	A	32|32	A	37|37	A	36|36	A	17|17	A	38|38	A	36|36	A	41|41	A	16|16	A	39|39	A	17|17	A	16|16	A	4|4	R	17,20|37	A
HDSC01059	117334	G	R	4,6|10	R	21,27|48	G	10|12	R	25,15|40	R	11,12|23	R	11,16|27	A	34|34	R	9,18|27	A	10|10	R	8,5|13	G	24|24	G	21|21	R	5,4|9	A	6|6	A	27|27	R	13,16|29	R	11,15|26	G	11|11	R	9,12|21	G	7|7	A	16|16	A	13|13	R	17,16|33	A
HDSC01006	62783	A	R	50,33|83	R	159,125|284	A	37|37	A	176|176	R	36,44|80	G	65|65	G	112|112	G	150|150	R	17,21|38	G	100|100	R	60,28|88	G	57|57	A	76|76	G	65|65	A	67|67	G	161|162	G	73|73	R	39,35|74	A	83|83	R	23,25|48	A	66|66	R	6,4|10	R	76,97|173	R
HDSC00892	12807	C	C	38|38	M	38,61|99	C	4|4	C	37|37	C	4|4	M	4,3|7	C	31|31	M	10,13|23	n	0	M	7,13|20	C	12|12	M	8,14|22	M	15,25|40	M	9,6|15	C	18|18	C	29|29	M	7,10|17	C	16|16	C	26|26	C	16|16	C	14|14	C	6|7	C	49|49	M
HDSC00892	176000	G	R	27,40|67	R	91,75|166	G	9|9	G	57|57	R	13,13|26	R	9,13|22	R	22,20|42	A	45|45	R	4,5|9	A	42|42	G	38|38	A	29|29	G	27|27	R	14,9|23	R	11,12|23	G	39|39	A	27|27	G	12|12	G	28|28	R	11,13|24	R	9,5|14	R	3,10|13	R	46,40|86	A
HDSC00892	176100	G	R	79,53|132	G	297|297	R	6,8|14	R	51,55|106	G	46|46	R	23,19|42	G	83|83	G	80|80	R	10,7|17	G	69|69	R	31,30|61	G	57|57	G	50|50	R	15,27|42	R	24,18|42	R	39,34|73	G	45|45	G	21|21	G	53|53	R	25,19|44	G	25|25	R	22,5|27	G	148|148	G
HDSC01043	214573	T	C	75|75	Y	205,147|352	Y	27,16|43	Y	89,53|142	C	57|57	C	64|64	C	73|73	C	105|105	C	5|5	Y	33,43|76	Y	31,21|52	Y	25,29|54	C	101|101	Y	27,40|67	Y	11,27|38	C	88|88	Y	31,16|47	C	35|35	T	67|67	T	22|22	Y	18,21|39	C	18|20	C	178|178	C
HDSC01043	214643	G	R	39,37|76	G	365|365	G	43|43	R	91,56|147	G	60|60	G	65|65	G	73|73	R	46,54|100	G	4|4	G	70|70	G	58|58	R	26,30|56	G	105|105	R	28,39|67	G	40|40	G	93|93	R	29,15|44	G	35|35	G	67|67	G	24|24	G	41|41	G	22|22	R	100,78|178	G
HDSC01075	135476	A	W	28,64|92	A	262|262	W	9,10|19	A	104|104	A	42|42	W	33,22|55	A	96|96	A	42|42	A	4|4	A	65|65	A	78|78	A	50|50	A	79|79	W	29,25|54	T	50|50	W	49,50|99	W	38,49|87	A	24|24	A	66|66	A	46|46	W	8,7|15	W	4,13|17	A	156|156	W
HDSC01080	60882	T	T	111|111	Y	300,218|518	T	26|26	Y	108,129|237	T	42|42	T	66|66	T	2|2	Y	61,53|114	Y	14,12|26	T	117|117	Y	38,59|97	T	101|101	T	104|104	Y	27,36|63	T	66|66	T	152|152	T	78|78	C	52|52	T	145|145	T	22|22	Y	16,12|28	T	9|9	Y	81,107|188	Y
HDSC01080	99762	G	R	15,15|30	G	211|211	G	4|4	G	56|56	G	21|21	R	10,13|23	n	0	R	42,20|62	R	5,1|6	R	27,17|44	G	75|75	R	9,9|18	G	36|36	G	32|32	G	47|47	G	80|80	G	41|41	R	7,23|30	G	39|39	G	13|13	G	17|17	G	5|5	G	97|97	G
HDSC00875	600341	A	R	16,33|49	R	102,115|217	G	34|34	R	81,72|153	G	44|44	G	19|19	A	57|57	R	44,43|87	G	4|4	R	48,58|106	R	22,47|69	R	16,50|66	G	40|40	R	19,19|38	G	51|51	A	123|123	R	38,28|66	G	27|27	G	55|59	G	36|36	R	16,15|31	G	10|10	A	129|129	G
HDSC00875	626304	C	S	39,37|76	C	369|369	C	32|32	S	119,87|206	C	38|38	C	72|72	C	121|121	C	67|67	C	2|2	S	35,50|85	C	1|1	S	14,35|49	C	46|46	C	72|72	C	32|32	S	84,42|126	C	84|84	C	27|27	G	42|42	C	17|17	S	25,17|42	C	11|11	S	77,63|140	C
HDSC00875	652581	T	T	78|78	W	165,132|297	T	29|29	T	132|132	W	39,31|70	T	20|20	A	106|106	W	58,31|89	T	22|22	T	61|61	T	44|44	T	53|53	T	63|63	W	34,18|53	T	44|44	W	33,62|95	W	18,31|49	T	33|33	T	71|71	T	42|42	T	44|44	T	18|18	W	44,72|116	T
HDSC01063	35213	A	R	71,54|125	R	250,260|510	G	35|35	A	180|180	G	45|45	R	37,31|68	R	29,52|81	G	143|143	A	19|19	A	113|113	A	95|95	A	48|48	A	80|80	G	60|60	R	37,28|65	R	77,57|134	G	69|69	R	31,24|55	A	109|109	G	42|42	A	29|29	G	14|14	R	92,94|186	G
HDSC01063	201135	T	W	31,20|51	T	235|235	W	15,13|28	W	43,18|61	T	49|49	T	48|48	T	54|54	T	82|82	A	13|13	W	16,18|34	T	49|49	W	13,13|26	W	18,26|44	T	37|37	W	21,17|38	W	46,27|73	T	50|50	W	4,8|12	T	40|40	T	12|12	W	6,9|15	W	8,14|22	W	38,37|75	T
HDSC01063	231468	A	A	72|72	W	224,228|452	A	38|38	A	179|179	A	65|65	A	87|87	A	91|91	W	37,38|75	A	20|20	A	129|129	A	80|80	A	73|73	A	102|102	W	36,25|63	A	51|51	W	58,69|127	W	40,59|99	A	25|25	W	86,80|166	A	80|80	A	38|38	A	22|22	W	118,106|224	W
HDSC01034	225369	A	W	41,32|73	W	171,134|305	A	34|34	T	98|99	W	28,22|50	W	30,29|59	A	94|94	W	60,26|86	A	4|4	A	93|93	A	36|36	A	54|54	W	21,39|60	W	21,28|49	A	56|56	W	74,50|124	W	37,26|63	A	22|22	A	24|24	A	35|35	W	42,11|53	A	6|6	W	56,55|111	W
HDSC01034	404239	T	T	75|75	Y	114,69|183	Y	7,1|8	Y	43,60|103	T	31|31	Y	17,13|30	T	52|52	T	37|37	T	5|5	T	33|33	T	34|34	Y	19,45|64	Y	8,20|28	Y	18,22|40	Y	25,13|38	Y	16,48|64	T	45|45	T	16|16	T	29|29	T	20|20	T	9|9	T	10|10	T	80|80	Y
HDSC01053	183457	T	Y	16,13|29	Y	78,52|130	T	3|3	Y	57,45|102	T	41|41	Y	18,14|32	Y	22,18|40	Y	9,36|45	n	0	T	32|32	Y	4,16|20	C	60|60	T	30|30	Y	21,21|42	Y	17,15|32	C	72|72	C	38|38	T	24|24	C	77|77	Y	12,15|27	T	20|20	T	6|7	Y	83,34|117	C
HDSC01017	188025	A	R	22,14|36	R	86,93|179	R	7,6|13	G	65|65	R	10,16|26	G	18|18	A	36|36	A	66|66	R	7,12|19	A	39|40	R	11,14|25	G	20|20	R	5,9|14	G	12|12	G	36|36	G	40|40	A	37|37	G	3|3	R	14,9|23	R	13,7|20	G	11|11	n	0	A	80|80	R
HDSC01017	288789	G	R	25,31|56	G	220|220	n	0	R	29,39|68	G	18|18	R	24,10|34	G	51|51	G	48|48	G	5|5	G	32|32	A	16|16	R	22,20|42	G	33|33	R	13,15|28	n	0	R	23,39|62	G	46|46	G	9|9	G	1|1	G	19|19	R	6,8|14	G	9|9	R	55,56|111	G
HDSC01104	191969	A	R	39,34|73	A	340|340	A	17|17	A	132|132	A	39|39	A	65|65	A	95|95	R	39,16|55	A	4|4	A	54|54	A	40|40	A	41|41	A	69|69	R	32,9|41	A	28|28	R	45,38|83	R	29,17|46	A	57|57	A	47|47	A	21|21	A	42|42	A	8|10	A	125|125	R
HDSC01104	216738	A	R	71,69|140	R	211,224|435	R	25,10|35	A	181|181	A	32|32	A	62|62	A	21|21	G	76|76	R	9,8|17	A	79|81	A	19|19	A	70|70	A	37|37	R	40,37|77	R	33,23|56	R	57,37|94	R	20,27|47	A	31|31	R	35,54|89	A	33|33	A	20|20	A	11|11	R	56,95|151	R
HDSC01079	195948	G	G	43|43	K	73,70|143	G	24|24	K	34,32|66	G	32|32	K	15,14|29	K	12,33|45	G	55|55	G	12|12	G	63|63	G	51|51	G	21|21	K	26,13|39	K	17,17|34	K	27,34|61	K	25,32|57	G	45|45	G	19|20	G	38|38	G	14|14	G	13|13	G	2|2	K	36,42|78	G
HDSC00953	149482	G	G	59|59	K	69,88|157	G	23|23	K	28,23|51	K	23,13|36	K	18,9|27	K	32,30|62	G	35|35	T	3|3	K	19,28|47	G	23|23	K	8,19|27	G	13|13	G	34|34	G	40|40	G	62|62	K	14,19|33	K	10,10|20	G	55|55	G	21|21	G	19|19	G	17|17	K	34,48|82	K
HDSC01112	218711	A	W	49,63|112	W	170,175|345	A	28|28	W	60,65|125	W	28,17|45	W	17,24|41	A	102|102	A	129|129	T	19|19	W	43,58|101	W	51,55|106	W	39,44|83	A	125|125	A	49|49	A	50|50	T	168|170	T	60|60	A	46|46	T	112|112	W	32,15|47	W	42,25|67	A	8|8	W	58,47|105	W
HDSC01050	507622	T	W	17,25|42	W	72,85|157	W	9,13|22	A	108|108	T	29|29	A	49|49	A	52|52	T	52|52	T	7|7	W	23,23|46	A	44|44	W	27,35|62	T	28|28	W	18,12|30	A	19|19	W	38,40|78	A	33|33	T	19|19	W	27,27|54	T	27|27	W	6,8|14	A	6|6	W	42,60|102	A
HDSC01065	212571	G	G	47|47	S	82,83|165	G	17|17	S	27,27|54	S	12,24|36	S	20,18|38	C	57|57	S	12,35|47	S	6,5|11	S	33,31|64	S	8,15|23	S	13,8|21	G	46|46	G	35|35	G	44|44	S	22,29|51	G	28|28	G	10|10	G	45|45	G	21|21	G	12|12	G	9|9	G	83|83	S
HDSC01023	273404	C	C	44|44	Y	106,94|200	C	10|10	Y	38,33|71	C	21|21	C	32|32	C	74|74	Y	22,18|40	T	2|2	Y	13,30|43	C	26|26	Y	28,20|48	C	51|51	C	24|24	C	16|16	C	37|45	Y	11,12|23	C	34|34	C	31|31	C	40|40	Y	2,11|13	C	3|3	Y	17,56|73	Y
HDSC01114	155285	G	S	22,41|63	S	128,143|271	G	17|17	S	38,50|88	C	45|45	S	18,19|37	S	44,37|81	C	77|77	S	5,4|9	S	40,46|86	S	29,39|68	C	41|41	S	17,17|34	G	53|53	S	12,9|21	S	47,18|65	S	28,12|40	C	32|32	S	21,37|58	S	19,8|27	G	40|40	G	11|11	S	41,51|92	G
HDSC01114	200981	T	T	47|47	Y	74,57|131	Y	25,7|32	Y	25,19|44	T	18|18	T	32|32	T	46|46	T	38|38	T	10|10	T	26|26	T	26|26	T	44|44	T	25|25	Y	7,6|13	T	44|44	Y	18,25|43	T	49|49	T	14|14	Y	20,12|32	T	14|14	Y	14,10|24	T	18|18	Y	41,31|72	Y
HDSC01078	240225	G	G	133|133	R	170,151|321	G	20|20	R	94,78|172	G	54|54	G	60|60	G	98|98	R	27,42|69	R	8,5|13	R	47,45|92	G	109|109	R	26,34|60	G	75|75	G	43|43	G	54|54	R	53,73|126	R	33,29|62	G	49|51	G	77|77	G	45|45	R	13,7|20	G	27|27	R	84,84|168	R
HDSC01078	327169	A	W	38,21|59	W	65,27|92	W	4,4|8	T	38|40	A	62|62	T	20|22	A	60|60	T	25|26	A	11|12	A	38|38	W	13,41|54	A	52|58	A	38|38	A	28|31	W	10,21|31	W	87,12|99	W	81,14|95	W	26,6|32	A	1|1	A	18|19	T	3|3	n	0	T	38|39	W
HDSC01066	284632	T	T	38|38	K	29,97|126	K	4,5|9	K	13,48|61	K	9,5|14	T	23|23	K	10,16|26	T	25|25	N	0|2	K	12,11|23	K	7,17|24	K	9,29|38	K	28,19|47	T	27|27	K	29,15|44	K	27,49|76	K	13,21|34	K	4,6|10	G	26|26	K	6,3|9	T	17|19	T	6|6	K	26,56|82	T
HDSC01082	151507	C	Y	27,10|37	Y	92,46|138	C	6|6	Y	15,29|44	C	29|29	Y	18,20|38	Y	20,8|28	T	39|39	C	4|4	Y	9,4|13	T	5|5	T	23|23	Y	9,21|30	Y	11,6|17	C	28|28	C	24|24	T	23|23	C	2|2	T	26|26	C	8|10	C	18|18	T	7|7	C	49|49	C
HDSC01082	166396	C	Y	81,70|151	C	295|295	Y	14,11|25	C	181|181	C	62|62	Y	18,20|38	Y	75,58|133	C	68|68	Y	8,26|34	Y	67,87|154	Y	49,20|69	C	75|75	C	104|104	Y	11,32|43	Y	12,48|60	Y	50,57|107	C	49|49	Y	44,35|79	C	92|92	Y	14,28|42	Y	6,16|22	C	10|10	Y	88,69|157	Y
HDSC01110	211929	G	S	16,10|26	G	60|60	G	6|6	S	38,15|53	G	13|13	S	15,7|22	G	41|41	S	29,13|42	G	3|3	S	10,15|25	G	26|26	S	6,4|10	G	20|20	G	15|15	G	8|8	S	22,17|39	G	9|9	G	11|11	S	9,7|16	G	2|2	G	7|7	G	7|7	G	33|33	G
HDSC01089	214384	C	C	89|89	M	175,191|366	C	33|33	M	88,57|145	C	64|64	C	76|76	C	137|137	M	79,27|108	C	15|15	C	71|71	C	89|89	C	61|61	C	84|84	M	28,31|59	C	106|106	C	186|186	C	68|68	C	49|49	C	111|111	C	84|84	M	22,37|59	C	22|22	M	88,117|205	C
HDSC01064	37806	G	K	17,18|35	G	107|107	G	7|7	G	45|45	G	19|19	G	25|25	G	25|25	G	36|36	G	1|1	K	27,22|49	G	21|21	K	15,9|24	G	24|24	G	21|21	G	26|26	G	35|35	K	10,7|17	G	13|13	G	20|20	G	9|9	K	6,8|14	G	5|5	K	25,25|50	K
HDSC01038	110777	C	Y	16,24|40	C	103|103	C	20|20	C	37|37	C	27|27	C	30|30	C	44|44	C	36|36	C	6|6	Y	4,12|16	C	34|34	Y	9,5|14	C	37|37	Y	5,9|14	C	30|30	C	48|48	Y	9,5|14	Y	13,8|21	Y	29,11|40	T	12|12	C	6|6	C	7|8	Y	21,36|57	C
HDSC01038	318435	G	G	176|176	R	160,308|468	G	16|16	R	63,85|148	R	37,10|47	R	30,34|64	G	46|46	R	59,36|95	G	3|3	R	43,100|143	G	29|29	R	14,81|95	G	25|25	G	105|105	n	0	R	57,44|101	G	108|108	R	29,60|89	G	107|107	G	24|24	G	47|47	n	0	G	353|353	R
HDSC01094	151159	T	C	49|49	Y	43,59|102	C	6|6	C	61|61	C	34|34	C	28|28	Y	17,9|26	C	25|25	C	3|3	C	19|20	C	19|19	C	12|13	T	17|18	Y	3,11|14	C	22|22	C	45|46	Y	13,12|25	C	15|15	C	35|35	Y	6,7|13	Y	8,3|11	Y	6,7|13	Y	30,39|69	C
HDSC01060	291543	A	R	7,15|22	R	45,40|85	A	12|12	G	60|60	R	13,8|21	R	12,5|17	R	25,23|48	R	10,16|26	A	5|5	A	24|24	A	10|10	A	28|28	G	19|19	R	5,5|10	R	7,10|17	R	10,4|14	R	7,7|14	A	15|15	R	16,14|30	A	9|9	R	7,5|12	n	0	R	18,28|46	R
HDSC01060	291607	T	T	22|22	K	41,42|83	T	5|5	K	31,31|62	T	20|20	T	17|17	T	44|44	T	28|28	T	3|3	T	22|22	T	10|10	T	27|27	T	22|22	T	11|11	T	16|16	T	15|15	K	7,6|14	T	15|15	T	31|31	T	8|8	T	14|14	T	2|2	K	31,18|49	K
HDSC01128	225151	G	G	20|20	S	47,40|87	G	12|12	G	54|54	G	11|11	S	9,16|25	G	50|50	S	13,19|32	G	7|7	S	17,10|27	G	28|28	S	17,12|29	G	36|36	S	4,6|10	G	20|20	S	16,22|38	S	18,14|32	G	13|13	G	10|10	G	4|4	G	20|20	G	6|6	G	76|76	S
HDSC01101	28444	G	R	49,44|93	G	732|732	R	27,18|45	R	59,76|135	G	100|100	R	26,51|77	G	140|140	R	40,66|106	G	21|21	G	116|116	R	23,46|69	R	39,57|96	G	54|54	R	45,29|74	G	24|24	G	126|126	G	81|81	G	41|41	G	49|49	G	33|33	R	26,14|40	G	19|19	G	216|216	R
HDSC01101	93860	C	C	65|65	Y	125,149|274	Y	9,5|14	Y	48,33|81	Y	15,22|37	C	40|40	Y	45,36|81	C	83|83	Y	2,2|4	C	77|77	C	47|47	C	42|42	C	33|33	C	24|24	C	19|19	Y	52,16|68	C	29|29	Y	8,21|29	T	28|28	C	17|17	Y	15,13|28	Y	8,5|13	C	115|115	C
HDSC01030	46313	T	T	68|68	W	126,171|297	T	43|43	W	48,56|104	T	21|21	W	21,41|62	T	105|105	T	68|68	n	0	T	92|92	T	2|2	T	57|57	T	112|112	W	31,22|53	T	45|45	W	34,28|62	T	56|56	T	8|8	T	44|44	T	28|28	T	26|26	T	7|7	W	78,74|152	T
HDSC01129	44816	A	R	26,30|56	G	178|178	G	24|24	G	85|85	G	18|18	G	15|15	R	24,23|47	G	68|68	G	5|5	R	24,15|39	G	17|17	R	21,17|38	G	38|38	R	34,19|53	G	45|45	G	43|43	R	30,9|39	R	13,7|20	G	52|52	G	31|31	R	8,4|12	G	16|16	R	51,51|102	R
HDSC01086	38000	A	A	28|28	R	55,44|99	A	13|13	A	33|33	A	19|19	R	17,9|26	G	56|56	R	14,18|32	A	4|4	A	23|23	R	6,5|11	R	7,19|26	A	35|35	A	45|45	A	21|21	R	44,14|58	A	25|25	A	11|11	A	36|36	A	16|16	A	21|21	n	0	A	55|55	R
HDSC01131	175554	C	C	63|63	Y	88,137|225	C	13|13	C	130|130	C	39|39	Y	33,22|55	C	93|93	Y	32,57|89	C	12|12	C	78|78	C	118|118	C	51|51	C	50|50	Y	35,14|49	C	36|36	Y	60,26|86	Y	37,19|56	C	56|56	C	40|40	C	18|18	C	22|22	C	21|21	C	115|115	Y
HDSC01091	335638	C	Y	51,34|85	Y	161,111|272	C	26|26	Y	67,62|129	C	92|92	Y	13,13|26	Y	30,27|57	Y	99,41|140	C	5|5	C	54|54	Y	19,16|35	T	40|40	C	116|116	Y	28,17|45	C	30|30	T	51|51	T	41|41	C	20|20	T	71|71	C	11|11	C	18|18	Y	14,4|18	Y	60,88|148	T
HDSC01091	377063	A	R	22,52|74	A	193|193	A	6|6	R	44,57|101	A	20|20	R	14,12|26	R	50,54|104	R	65,49|114	A	22|22	A	33|33	R	16,54|70	R	33,69|102	A	78|78	A	28|28	R	36,29|65	R	58,46|104	R	27,40|67	A	28|28	R	64,37|101	R	20,22|42	A	48|48	G	10|10	R	69,82|151	R
HDSC01108	40564	C	Y	22,18|40	C	160|160	C	51|51	C	68|68	Y	37,31|68	C	71|71	C	93|93	C	62|62	C	11|11	Y	25,40|65	C	62|62	Y	34,22|56	Y	57,37|94	C	47|47	C	133|133	C	92|92	Y	60,65|125	Y	10,14|24	C	47|47	Y	8,15|23	T	31|34	C	33|33	Y	75,66|141	Y
HDSC01084	117078	T	Y	13,7|20	T	72|72	Y	4,10|14	T	23|23	T	13|13	Y	4,10|14	T	19|19	T	16|16	T	2|2	T	10|10	T	9|9	T	11|11	T	20|20	Y	6,2|8	T	18|18	Y	14,3|17	Y	13,12|25	T	4|4	Y	8,7|15	T	7|7	Y	4,3|7	Y	7,4|11	T	38|38	Y
HDSC01145	185175	C	Y	33,28|61	C	232|232	Y	40,14|54	C	113|113	Y	26,5|31	Y	22,15|37	C	50|50	Y	33,15|48	C	20|20	Y	37,40|77	Y	41,44|85	Y	30,29|59	C	65|65	Y	50,32|82	Y	26,18|44	C	138|138	C	67|67	C	19|19	C	66|66	C	21|21	C	25|25	C	8|8	C	159|159	C
HDSC01098	397039	C	C	24|24	Y	95,96|191	Y	6,7|13	Y	42,47|89	C	31|31	Y	20,28|48	C	35|35	C	41|41	Y	4,3|7	C	56|56	C	22|22	C	57|57	C	48|48	Y	7,22|29	C	38|38	Y	31,34|65	C	25|25	C	19|19	C	48|48	C	10|10	C	14|14	Y	8,8|16	Y	39,54|93	C
HDSC01098	536061	C	Y	66,33|99	Y	111,145|257	C	10|10	C	21|21	Y	14,5|19	T	11|11	C	25|25	Y	10,6|16	Y	2,2|4	T	19|19	C	31|31	C	12|12	Y	7,4|11	Y	10,17|27	C	57|57	Y	95,57|152	C	48|48	C	36|36	Y	41,35|76	Y	22,32|54	T	27|27	C	28|28	T	125|125	T
HDSC00905	70431	G	K	18,12|30	G	115|115	G	25|25	K	23,17|40	K	13,12|25	G	32|32	G	28|28	G	29|29	K	2,3|5	K	9,8|17	G	25|25	G	22|22	T	17|17	K	16,10|26	G	41|41	K	18,25|43	G	36|36	K	6,2|8	G	37|37	K	7,7|14	G	3|4	G	11|11	K	16,9|25	K
HDSC00905	442731	T	T	40|40	Y	27,31|58	T	22|22	Y	23,21|44	T	82|82	T	46|46	T	50|50	T	52|52	T	8|8	T	39|39	Y	13,22|35	Y	21,25|46	Y	25,28|53	Y	15,18|33	T	51|51	Y	38,28|66	Y	27,26|53	C	35|35	Y	22,27|49	T	30|30	T	17|17	T	12|12	T	96|96	T
HDSC01107	470108	G	S	26,29|55	S	98,67|165	G	13|14	G	105|105	G	11|13	C	38|38	G	37|43	C	35|35	N	0|1	S	23,17|40	G	57|57	C	27|27	C	22|22	S	5,11|16	S	31,13|44	C	62|62	C	38|38	G	3|3	G	41|41	G	16|17	G	22|22	S	7,17|24	S	55,53|108	S
HDSC01107	476254	A	A	54|54	W	137,119|256	A	16|16	A	75|76	A	33|33	W	21,14|35	A	70|70	W	11,44|55	A	8|8	W	25,25|50	A	71|71	W	16,32|48	A	75|75	W	27,28|55	A	51|51	W	45,41|86	W	30,25|55	A	29|29	A	43|43	A	15|15	A	31|31	A	18|18	A	95|95	A
HDSC01136	71854	T	K	16,38|54	K	104,151|255	G	19|19	K	36,43|79	G	39|39	G	32|32	K	27,22|49	K	38,37|75	K	7,4|11	K	39,22|61	T	31|31	K	4,8|12	G	48|50	K	23,10|33	G	36|36	T	68|70	K	20,6|26	K	2,7|9	G	40|40	K	3,6|9	K	10,3|13	K	14,13|27	T	68|68	K
HDSC01135	245851	G	G	145|145	R	242,253|495	R	4,8|12	R	132,87|219	G	63|63	R	31,30|61	R	76,43|119	R	83,34|117	G	15|15	G	152|152	G	99|99	G	36|36	R	31,24|55	G	78|78	R	22,27|49	G	194|194	R	17,3|20	G	79|79	R	92,41|133	G	66|66	G	44|44	R	10,13|23	R	121,81|202	R
HDSC01144	210599	A	A	101|101	R	137,99|236	A	22|22	A	143|143	A	42|42	R	43,31|74	A	61|61	R	44,56|100	R	4,7|11	R	49,21|70	A	45|45	R	26,39|65	A	118|118	R	48,26|74	R	8,26|34	R	37,43|80	R	32,30|62	A	23|23	A	87|87	R	11,11|22	A	35|35	A	24|24	A	169|169	R
HDSC01072	79288	G	G	49|49	R	87,107|194	R	8,11|19	G	81|81	G	45|45	G	47|47	G	54|54	R	24,27|51	G	6|6	R	20,12|32	G	30|30	R	18,10|28	G	26|26	G	20|20	G	67|67	R	32,37|69	G	36|36	G	13|13	R	15,14|29	G	10|10	R	9,4|13	G	23|23	R	43,56|99	R
HDSC01072	202618	T	W	19,28|47	T	133|133	T	14|14	T	50|50	T	16|16	W	4,11|15	T	47|47	W	32,15|47	T	10|10	T	37|37	T	34|34	W	8,6|14	T	48|48	W	7,6|13	T	27|27	W	20,29|49	T	37|37	T	18|18	T	14|14	T	15|15	T	20|20	T	7|7	W	38,31|69	T
HDSC01139	104135	T	Y	34,21|55	T	206|206	T	12|12	Y	74,63|137	T	26|26	T	45|45	T	102|102	T	55|55	Y	2,2|4	T	42|42	Y	22,27|49	T	70|70	T	45|45	T	60|60	T	29|29	T	95|95	T	38|38	T	24|24	T	70|70	T	42|42	T	23|23	T	29|29	T	68|68	Y
HDSC01102	225900	A	A	32|32	R	39,78|117	A	15|15	R	23,35|58	A	29|29	A	21|21	A	39|39	R	25,19|44	A	7|7	A	32|32	A	40|40	A	25|25	A	35|35	R	8,7|15	A	37|37	A	28|28	A	29|29	A	31|31	A	42|42	A	20|20	R	11,13|24	A	7|7	R	30,43|73	A
HDSC01121	375352	T	W	66,72|138	W	259,258|517	T	3|3	W	10,21|31	T	16|16	W	4,7|11	A	14|14	W	8,4|12	n	0	T	9|9	A	11|11	A	12|12	T	7|7	W	46,17|63	A	40|40	A	108|108	A	66|66	T	14|14	A	85|85	W	5,15|21	T	33|33	T	2|2	W	61,82|143	A
HDSC01138	130049	C	S	32,21|53	C	181|181	S	4,9|13	C	59|59	C	21|21	C	20|20	C	34|34	C	32|32	C	8|8	S	13,15|28	S	28,10|38	S	29,10|39	S	16,23|39	C	13|13	C	15|15	C	43|43	S	15,12|27	n	0	S	14,20|34	G	6|6	C	5|5	C	8|8	S	42,54|96	S
HDSC01087	372403	A	A	15|15	R	50,62|112	G	4|4	A	63|63	R	10,26|36	R	27,15|42	G	33|35	A	77|77	A	7|7	R	7,30|37	R	17,10|27	R	7,24|31	A	72|72	A	29|29	A	40|40	R	39,43|82	R	22,20|42	A	43|43	R	19,29|48	R	11,12|23	A	13|13	R	7,8|15	A	125|125	R
HDSC01106	295866	A	W	12,16|28	W	48,44|92	W	4,4|8	W	23,28|51	W	10,4|14	W	7,7|14	T	30|30	W	14,14|28	A	5|6	W	12,12|24	A	13|14	W	8,7|15	W	8,11|19	W	3,7|10	T	31|31	W	6,31|37	W	4,11|15	W	3,7|10	W	10,10|20	W	5,3|8	W	3,6|9	n	0	W	24,40|64	T
HDSC01127	257912	T	Y	20,18|38	Y	85,100|185	T	6|6	Y	26,35|61	T	21|21	Y	10,7|17	Y	38,15|53	Y	10,14|24	Y	6,4|10	T	34|34	Y	14,8|22	C	24|24	T	36|36	Y	19,7|26	T	20|20	C	70|70	C	35|35	T	23|23	C	44|44	Y	7,18|25	T	12|12	Y	2,6|8	Y	31,24|55	C
HDSC01161	261645	T	K	49,57|106	K	222,180|402	K	21,16|37	T	243|243	K	26,63|89	G	64|64	T	115|115	G	53|53	G	9|9	G	70|70	K	54,20|74	G	62|62	T	108|108	G	67|67	K	15,18|33	G	105|105	G	68|68	T	35|35	K	62,58|120	K	32,19|51	T	29|29	G	27|27	K	92,66|158	K
HDSC01147	122465	A	W	26,9|35	W	53,54|107	A	10|10	W	15,17|32	T	7|7	A	22|27	A	25|25	W	20,11|31	W	1,8|9	W	13,5|18	W	3,9|12	W	12,9|21	A	39|39	T	15|15	W	12,10|22	T	33|33	T	15|15	T	7|7	W	9,7|16	T	18|18	W	4,10|14	W	4,3|7	A	33|33	T
HDSC01147	249654	C	C	44|44	Y	63,92|155	C	18|18	C	60|60	C	41|41	C	28|28	Y	30,22|52	Y	33,21|54	C	4|4	C	38|38	C	44|44	C	29|29	Y	17,34|51	C	11|11	C	29|29	C	61|61	C	32|32	C	22|22	C	29|29	C	22|22	C	9|9	C	9|9	Y	39,40|79	C
HDSC01126	82517	A	W	54,43|97	W	166,215|381	A	27|27	T	161|161	T	58|58	A	81|81	W	25,46|71	W	32,65|97	T	6|6	A	116|116	A	55|55	T	83|83	W	25,46|71	W	21,23|44	A	51|51	W	64,57|121	T	87|87	A	57|57	W	22,64|86	T	52|52	A	47|47	A	26|26	A	140|140	A
HDSC01126	181284	C	S	35,28|63	C	226|226	G	14|14	C	109|109	S	24,16|40	S	15,15|30	S	23,26|49	C	93|93	C	6|6	S	34,44|78	S	14,17|31	C	52|52	S	12,18|30	S	25,17|42	S	15,14|29	S	29,43|72	C	64|64	S	13,10|23	C	49|49	C	18|22	S	13,10|23	C	7|7	S	52,27|79	S
HDSC00949	393685	T	Y	27,22|49	Y	76,94|170	T	10|10	Y	37,36|73	T	31|31	Y	16,16|32	Y	22,30|52	Y	27,29|56	Y	2,8|10	T	39|39	T	28|28	C	41|41	T	46|46	Y	7,19|26	T	35|35	C	61|61	C	39|39	T	16|16	Y	22,21|43	Y	20,7|27	T	19|19	T	10|10	Y	39,38|77	C
HDSC01125	123739	C	Y	39,29|68	Y	95,128|224	C	14|14	Y	44,28|72	C	68|68	T	28|28	Y	53,44|97	Y	25,24|49	T	3|3	T	68|68	Y	52,44|96	Y	39,32|71	C	18|18	Y	13,25|38	Y	16,18|34	C	98|98	T	58|58	C	30|30	Y	67,18|85	C	25|25	Y	17,10|27	T	24|24	Y	67,38|105	T
HDSC01125	123782	C	C	65|65	Y	128,88|216	C	12|12	Y	25,39|64	Y	34,28|62	C	27|27	C	98|98	C	45|45	C	3|3	C	64|64	Y	44,52|96	Y	31,37|68	T	16|16	Y	24,12|36	C	32|32	Y	56,36|92	C	55|55	C	29|29	C	74|74	C	25|25	Y	10,16|26	C	22|22	Y	38,61|99	C
HDSC01125	146547	T	Y	14,15|29	T	137|137	T	16|16	Y	47,33|80	T	17|17	Y	17,9|26	T	42|42	T	38|38	T	12|12	Y	26,19|45	T	40|40	Y	4,14|18	Y	32,19|51	Y	13,20|33	T	48|48	T	38|38	Y	15,17|32	T	25|25	Y	9,25|34	T	16|16	Y	13,4|17	T	9|9	Y	47,35|82	Y
HDSC01111	58060	G	S	19,27|46	S	72,70|142	S	2,2|4	S	37,23|60	G	32|32	G	29|29	S	29,16|45	G	41|41	C	4|4	S	20,14|34	G	25|25	G	26|26	S	36,17|53	G	23|23	S	15,19|34	C	42|42	S	4,11|15	C	12|12	G	47|47	G	13|13	S	5,13|18	G	6|6	S	53,34|87	S
HDSC01111	216387	A	W	63,42|105	A	535|535	A	32|32	W	62,96|158	A	56|56	W	46,39|85	A	99|99	W	87,69|156	A	8|8	A	131|131	W	62,45|107	W	29,41|70	A	139|139	W	41,25|66	A	58|58	A	147|147	A	89|89	A	53|53	A	107|107	A	45|45	W	23,20|43	A	22|22	A	207|207	W
HDSC01164	219344	G	S	9,22|31	S	97,80|177	G	16|16	S	27,46|73	G	35|35	G	29|29	C	45|46	S	12,16|28	G	4|5	C	49|49	S	18,21|39	G	15|18	S	16,21|37	S	17,16|33	G	27|27	S	24,32|56	S	18,20|38	G	6|6	S	19,10|29	S	6,4|10	C	14|14	C	20|20	S	32,35|67	C
HDSC01142	191248	T	T	55|55	K	132,77|209	T	12|12	T	93|93	T	23|23	K	18,22|40	T	46|47	K	27,28|55	T	9|9	K	24,24|48	T	56|56	K	16,10|26	T	82|82	n	0	T	55|55	K	49,35|84	K	20,6|26	T	5|5	T	44|44	T	31|31	T	16|16	T	9|9	T	94|94	K
HDSC01169	220910	T	T	100|100	Y	242,285|527	T	36|36	Y	57,108|165	T	91|91	Y	13,34|47	C	84|84	T	161|161	C	20|20	Y	51,43|94	T	47|47	Y	35,67|102	Y	44,33|77	T	53|53	T	31|31	T	149|149	Y	42,48|90	T	58|58	T	35|35	T	8|8	T	52|52	T	12|12	Y	63,123|186	Y
HDSC01001	125847	G	K	26,33|59	K	56,57|113	K	15,6|21	G	64|64	K	13,15|28	K	21,10|31	G	19|19	T	33|33	K	1,3|4	K	12,17|29	G	28|28	K	13,16|29	G	40|40	K	19,7|26	K	20,18|38	G	52|52	K	27,15|42	G	8|8	K	12,13|25	K	7,6|13	G	29|29	T	13|13	G	56|56	K
HDSC01005	63668	G	G	32|32	S	80,51|131	G	7|7	G	39|39	G	40|40	S	10,8|18	n	0	S	16,32|48	G	2|2	S	18,9|27	S	13,9|22	S	17,15|32	G	9|9	C	6|6	G	21|21	G	47|47	S	28,27|55	G	7|7	G	25|25	G	12|12	G	16|16	G	6|6	S	31,13|44	S
HDSC01005	63767	A	W	28,36|64	A	220|220	A	13|13	W	33,32|65	A	72|72	W	15,15|30	n	0	W	54,28|82	A	4|4	A	50|50	W	14,28|42	A	65|65	A	20|20	A	12|12	A	36|36	A	90|90	A	103|103	A	11|11	W	19,22|41	A	24|24	W	23,10|33	W	4,9|13	A	85|85	A
HDSC01134	125459	G	K	33,18|51	T	147|147	T	16|16	T	50|50	T	25|25	T	28|28	K	27,15|42	T	37|37	T	5|5	K	15,12|27	T	32|32	K	6,4|10	T	31|31	T	14|14	T	47|47	T	55|55	K	18,23|41	T	4|4	T	38|38	K	5,6|11	K	3,3|6	T	3|3	K	36,40|76	G
HDSC01081	197571	A	A	48|48	R	83,92|175	A	19|19	R	40,26|66	A	26|26	A	30|30	A	59|59	A	36|36	A	7|7	A	40|40	R	18,28|46	R	18,12|30	R	30,17|47	A	24|24	A	74|74	R	32,23|55	R	9,17|26	A	20|20	A	37|37	A	23|23	R	3,11|14	A	11|11	R	39,47|86	R
HDSC01081	271686	A	M	45,49|94	M	154,163|317	M	4,4|8	A	155|155	M	14,20|34	M	11,27|38	C	121|121	C	138|138	M	3,13|16	M	64,33|97	C	83|83	M	27,37|64	M	34,72|106	M	26,7|33	C	56|56	A	133|133	M	38,44|82	A	25|25	C	60|60	A	53|53	A	51|51	A	21|21	A	137|140	M
HDSC01141	130558	T	K	63,53|116	K	232,260|492	T	22|22	T	168|168	K	41,34|75	G	68|68	K	61,42|103	G	95|95	T	6|6	G	131|131	K	45,50|95	G	86|86	K	44,34|78	G	100|100	T	87|87	G	122|122	G	59|59	K	16,29|45	K	44,48|92	K	18,25|43	T	32|32	K	9,3|12	K	90,85|175	K
HDSC01057	69268	A	W	17,44|61	W	92,105|197	A	10|10	W	76,29|105	A	29|29	A	49|49	A	69|69	W	38,18|56	A	8|8	A	45|45	A	37|37	A	64|64	A	52|52	T	28|28	W	32,23|55	A	79|79	W	18,22|40	A	26|26	A	53|53	A	32|32	T	38|38	W	2,4|6	W	28,60|88	A
HDSC01057	94991	G	K	21,23|44	G	220|220	G	33|33	K	64,32|96	G	19|19	K	39,25|64	G	28|28	K	19,35|54	G	12|12	K	23,14|37	G	65|65	K	22,29|51	G	54|54	G	45|45	G	43|43	K	49,53|102	G	46|46	G	18|18	K	60,25|85	G	26|26	G	32|32	G	4|4	K	69,95|164	K
HDSC01184	197335	C	Y	23,22|45	Y	58,44|102	C	20|20	Y	32,18|50	C	34|34	T	34|34	Y	14,12|26	T	39|39	T	5|5	Y	18,6|24	T	32|32	Y	12,7|19	T	21|21	T	19|19	Y	11,8|19	C	37|37	Y	14,7|21	C	6|6	Y	16,17|33	C	5|5	Y	7,6|13	T	7|7	Y	32,34|66	C
HDSC01140	116050	G	G	47|47	K	104,92|196	G	13|13	G	49|49	G	19|19	G	37|37	G	37|37	K	45,22|67	G	7|7	G	49|49	G	52|52	G	34|34	G	18|18	K	13,16|29	G	19|19	K	42,33|75	K	15,5|20	G	29|29	G	34|34	G	9|9	G	11|11	G	3|3	K	39,70|109	K
HDSC01140	173819	A	R	61,91|152	A	472|472	R	20,27|47	A	120|120	R	17,23|40	R	48,26|74	A	114|114	R	59,97|156	A	15|15	A	129|129	A	93|93	A	101|101	A	84|84	A	52|52	A	63|63	R	103,53|156	R	27,32|59	R	34,27|61	A	126|126	R	14,32|46	A	33|33	A	20|20	A	203|203	A
HDSC01152	131560	G	G	114|114	R	282,188|470	R	4,10|14	G	146|146	G	60|60	G	94|94	G	78|78	G	90|90	R	7,11|18	G	98|98	R	52,23|75	G	76|76	R	29,35|64	G	67|67	R	100,99|199	G	107|107	R	65,28|93	G	36|36	A	63|63	G	64|64	G	52|52	R	9,2|11	R	67,87|154	G
HDSC01189	186451	A	G	43|43	R	125,95|220	R	8,7|15	R	46,35|81	G	30|30	R	18,18|36	G	62|62	R	34,48|82	G	18|18	G	82|82	G	53|53	G	34|34	G	48|48	G	34|34	A	36|36	G	78|78	R	22,17|39	G	26|26	R	16,27|43	G	24|24	G	23|23	G	15|15	R	36,61|97	R
HDSC01103	242335	C	C	101|101	M	109,190|299	M	11,22|33	C	113|114	M	19,24|43	C	61|61	M	44,83|127	M	42,54|96	C	11|11	C	89|89	M	38,39|77	C	80|80	C	68|68	C	29|29	C	44|44	C	80|80	C	94|94	C	23|23	C	48|48	C	26|26	C	17|17	C	9|9	M	80,81|161	C
HDSC01018	166512	T	W	7,8|15	W	42,63|105	W	43,28|71	W	29,50|79	W	56,34|90	T	42|42	W	79,59|138	W	44,34|78	W	22,8|30	T	47|47	W	39,46|85	W	11,23|34	W	25,33|58	W	35,19|54	W	65,42|107	A	64|64	T	79|79	W	7,24|31	W	98,23|121	W	22,33|55	A	21|21	T	13|13	W	26,54|80	T
HDSC00795	141091	C	M	24,34|58	C	177|177	M	8,12|20	C	56|56	C	38|38	M	15,7|22	M	20,24|44	C	44|44	M	5,10|15	M	37,19|56	M	19,8|27	C	45|45	C	27|27	M	7,9|16	C	42|42	M	24,34|58	C	20|20	C	23|23	C	32|32	C	14|14	M	7,1|8	M	7,3|10	M	49,48|97	M
HDSC00795	294998	G	G	66|66	R	153,156|309	G	32|32	G	81|81	G	37|37	R	33,34|67	G	59|59	R	59,28|87	R	5,10|15	R	51,66|117	G	60|60	G	82|82	G	87|87	G	43|43	G	69|69	G	94|94	G	44|44	G	26|26	R	18,46|64	G	25|25	R	8,33|41	G	2|2	R	71,71|142	R
HDSC01194	108797	T	T	80|80	Y	103,104|207	T	14|14	T	79|79	T	36|36	T	41|41	T	43|43	Y	19,19|38	n	0	Y	18,14|32	T	37|37	Y	17,13|30	T	73|73	T	29|29	T	41|41	Y	23,41|64	T	20|20	T	19|19	T	32|32	T	8|8	Y	8,5|13	T	11|11	Y	41,37|78	T
HDSC01194	234275	A	R	42,31|73	R	144,190|334	G	32|32	R	57,69|126	A	59|59	R	19,39|58	G	78|78	G	87|87	A	10|10	R	43,30|73	R	40,51|91	R	11,23|34	A	77|77	G	64|64	G	36|36	R	56,52|108	A	46|46	A	24|24	G	83|83	R	16,6|22	R	17,11|28	G	18|18	R	78,65|143	A
HDSC01182	49924	C	M	35,59|94	M	133,192|325	C	21|21	M	78,43|121	C	48|48	M	23,28|51	C	28|28	M	31,56|87	C	13|15	C	121|121	C	27|27	A	56|56	C	72|72	A	19|19	C	46|46	A	127|127	A	46|46	C	63|63	A	38|38	C	16|16	C	56|56	M	12,7|19	M	79,43|122	A
HDSC01182	54360	T	T	44|44	Y	72,69|141	T	12|12	T	33|33	T	14|14	T	23|23	Y	35,19|54	T	44|44	Y	2,3|5	T	42|42	T	20|20	Y	32,7|39	T	38|38	Y	28,18|46	Y	30,22|52	Y	38,24|62	Y	18,21|39	T	49|49	C	46|46	T	24|29	T	27|27	T	5|5	T	88|89	Y
HDSC01182	54364	A	R	43,37|80	A	250|250	A	22|22	R	23,35|58	A	23|23	R	25,16|41	A	66|66	R	31,43|74	A	7|7	A	77|77	R	17,21|38	R	32,14|46	A	69|69	A	46|46	A	52|52	R	38,24|62	R	19,21|40	A	49|49	A	46|46	A	28|28	A	27|27	A	5|5	R	49,41|90	R
HDSC01035	127356	A	W	57,31|88	A	422|422	A	50|50	A	172|172	A	47|47	A	73|73	A	117|117	W	32,70|102	A	12|12	A	87|87	A	122|122	A	81|81	A	122|122	W	21,30|51	A	68|68	W	50,63|113	W	44,34|78	A	26|26	A	86|86	A	63|63	A	15|15	A	25|25	A	203|203	W
HDSC01035	136003	T	T	50|50	K	69,75|144	K	11,4|15	T	93|93	T	22|23	T	39|40	T	29|29	K	24,14|38	T	9|9	T	50|50	T	13|14	T	46|47	T	22|22	T	18|18	K	20,14|34	T	43|43	T	25|25	T	15|15	K	18,20|38	T	31|31	T	13|13	T	7|7	K	36,30|66	T
HDSC01192	82245	A	M	68,61|129	M	212,154|366	A	7|7	C	167|167	n	0	A	70|70	n	0	M	32,46|78	A	15|15	A	127|127	A	1|1	C	95|95	A	41|41	M	45,30|75	A	1|1	M	87,36|123	C	58|58	n	0	M	63,56|119	n	0	A	30|30	A	2|2	A	161|161	A
HDSC01162	166300	T	Y	11,12|23	Y	37,48|85	T	7|7	Y	13,17|30	T	8|8	Y	10,4|14	C	21|21	Y	9,6|15	C	13|13	T	25|25	Y	3,7|10	C	20|20	Y	8,11|19	Y	6,4|10	Y	20,16|36	C	26|26	C	29|29	T	5|6	C	13|13	C	8|8	T	11|11	Y	2,4|6	Y	27,25|52	C
HDSC01162	166512	G	R	24,19|43	G	133|133	G	8|8	R	15,20|35	G	25|25	R	16,8|24	G	14|14	R	12,12|24	G	6|6	G	28|28	G	17|17	R	12,11|23	G	34|34	G	20|20	G	26|26	R	30,26|56	R	14,9|23	G	25|25	G	30|30	G	5|5	G	11|11	G	8|8	R	20,36|56	R
HDSC01124	349617	T	Y	19,24|43	Y	69,57|126	T	18|18	Y	24,30|54	C	15|15	Y	20,14|34	C	42|42	Y	20,16|36	Y	3,5|8	T	53|53	C	22|22	C	15|15	Y	19,18|37	Y	12,8|20	Y	6,9|15	C	51|51	C	14|14	Y	4,7|11	C	32|32	Y	10,5|15	T	10|10	C	5|5	Y	39,59|98	C
HDSC01122	179175	A	R	15,21|36	R	35,216|251	R	16,21|37	R	17,13|30	G	28|28	A	19|19	R	10,21|31	R	18,15|33	G	12|12	A	19|19	R	9,16|25	R	4,5|9	R	20,34|54	R	3,8|11	A	10|10	R	16,66|82	A	17|17	R	4,8|12	G	30|30	G	17|17	G	44|44	G	7|7	R	20,123|143	G
HDSC01155	42243	A	W	21,6|27	W	49,62|111	A	17|17	W	27,47|74	A	34|34	T	23|23	A	10|10	W	19,20|40	A	4|4	A	57|57	W	3,20|23	W	17,10|27	A	41|41	T	12|12	A	18|18	W	21,16|37	W	15,6|21	A	21|21	A	3|3	A	20|20	W	11,3|14	W	7,4|11	W	22,30|52	T
HDSC01155	52256	G	G	88|88	K	174,178|352	G	45|45	G	127|127	G	60|60	K	49,19|68	G	1|1	K	47,28|75	G	5|5	G	72|72	G	22|22	G	66|66	G	92|92	K	9,53|62	G	71|71	G	148|148	K	53,43|96	G	34|34	G	61|61	G	41|41	G	37|37	G	13|13	G	167|167	K
HDSC01204	180819	G	R	29,40|69	G	381|381	G	46|46	R	57,62|119	G	60|60	A	41|45	G	116|116	R	47,75|122	G	2|2	G	94|94	G	144|144	R	23,22|45	G	166|166	G	58|58	G	50|50	G	166|166	R	29,21|50	G	73|73	G	97|97	G	39|39	G	19|19	G	32|32	R	82,79|161	R
HDSC01170	146883	G	R	11,12|23	R	60,66|126	A	13|13	A	56|56	R	9,6|15	R	15,12|27	A	32|32	R	27,13|40	n	0	R	18,12|30	A	12|12	R	17,10|27	A	34|34	G	12|12	A	30|30	R	25,20|45	G	31|31	R	8,3|11	R	18,10|28	A	11|11	R	7,4|11	A	9|9	G	55|55	G
HDSC01170	159332	C	M	30,45|75	C	225|225	C	32|32	C	99|99	M	26,19|45	C	26|26	C	103|103	C	91|91	A	4|4	M	12,47|59	C	55|55	M	14,20|36	C	49|49	M	21,16|37	C	78|78	C	46|46	M	20,35|55	M	19,7|26	M	35,37|72	M	14,25|39	M	14,14|28	C	10|10	M	30,50|80	M
HDSC01197	70421	A	R	61,67|128	A	393|393	A	38|38	R	54,44|98	A	45|45	R	16,30|46	A	50|50	R	43,40|83	A	9|9	A	54|54	A	56|56	R	54,43|97	A	53|53	A	20|20	A	46|46	R	33,44|77	R	19,36|55	A	37|37	A	68|68	A	33|33	A	14|14	A	4|4	R	31,50|81	G
HDSC01197	197471	G	G	186|186	K	242,241|483	G	19|19	G	131|131	G	98|98	G	60|60	G	47|48	K	63,78|141	K	10,11|21	G	76|76	G	47|47	G	55|55	K	42,24|66	K	23,30|53	G	70|70	K	75,68|143	K	21,44|65	G	40|40	K	34,21|55	G	22|22	K	16,9|25	T	10|10	K	82,67|149	K
HDSC01197	250441	T	Y	32,17|49	Y	68,74|142	T	17|17	C	83|83	Y	8,28|36	Y	21,22|43	Y	32,36|68	Y	15,39|54	T	3|3	Y	24,33|57	C	20|20	C	30|30	Y	33,24|57	T	39|39	Y	23,33|56	Y	37,29|66	T	46|46	Y	10,9|19	Y	26,4|30	T	20|20	T	33|33	C	8|8	Y	37,38|75	T
HDSC01007	266953	T	K	74,116|190	K	147,209|356	K	31,10|41	G	149|149	K	50,38|88	G	79|79	T	48|51	G	113|113	G	6|6	K	54,51|105	T	153|153	K	16,21|37	T	43|44	K	19,26|45	G	73|73	K	54,59|113	G	90|90	G	52|53	T	26|26	G	18|18	G	37|37	T	7|7	K	88,73|161	T
HDSC01007	266998	T	W	70,104|174	T	327|327	W	31,8|39	W	62,84|146	T	82|82	W	44,29|73	T	46|48	W	51,55|106	A	5|5	W	52,49|101	T	149|149	T	36|36	T	41|42	T	40|40	A	70|70	W	56,57|113	W	49,37|86	T	52|52	T	22|22	T	18|18	W	28,11|39	T	7|7	T	155|155	T
HDSC01007	307085	A	T	126|126	W	188,116|304	T	3|3	W	45,80|125	W	37,29|66	W	18,25|43	W	51,66|117	W	51,23|74	W	6,14|20	T	69|69	W	54,47|101	W	40,36|76	T	48|48	W	19,40|59	T	30|30	T	78|78	W	23,46|69	T	13|13	A	57|57	T	27|27	W	16,5|21	T	23|23	W	72,64|136	T
HDSC01212	68851	T	Y	9,4|13	T	84|84	Y	9,6|15	T	33|33	T	31|31	T	17|20	T	30|30	T	22|22	T	6|6	T	25|25	T	17|17	T	28|28	T	30|30	Y	8,1|9	T	35|35	Y	38,12|50	Y	10,13|23	T	13|13	Y	22,9|31	Y	9,4|13	Y	11,10|21	Y	7,6|13	T	46|46	Y
HDSC01212	238049	A	R	56,70|126	R	243,240|483	R	20,25|45	G	186|186	R	16,41|57	R	32,54|86	G	109|109	R	73,80|153	G	3|3	G	110|110	R	62,42|104	G	68|68	G	66|66	A	54|54	R	16,30|46	A	149|149	R	32,41|73	G	18|18	R	46,48|94	R	21,24|45	A	43|43	G	24|24	G	191|191	R
HDSC01212	238077	T	T	71|71	Y	133,133|266	T	28|28	Y	42,56|98	T	32|32	Y	32,18|50	C	59|59	T	87|87	T	1|1	Y	35,24|59	T	58|58	Y	15,26|41	T	36|36	T	31|31	T	26|26	T	84|84	Y	23,16|39	T	10|10	T	56|56	T	25|25	T	23|23	T	15|15	Y	68,34|102	Y
HDSC01201	183812	T	Y	9,8|17	Y	44,44|88	Y	3,3|6	C	37|37	T	23|23	Y	16,13|29	Y	34,12|46	C	30|30	T	6|7	Y	9,16|25	Y	8,8|16	Y	13,4|17	T	30|30	C	30|30	Y	13,15|28	C	48|48	T	43|43	T	10|10	T	39|39	Y	7,4|11	Y	8,4|12	Y	5,6|11	Y	40,53|93	Y
HDSC01201	183819	C	M	8,9|17	C	87|87	C	6|6	C	39|39	C	23|23	C	30|30	C	47|47	C	30|30	C	8|8	M	16,9|25	C	16|16	M	4,13|17	C	32|32	C	30|30	C	29|29	C	50|50	M	20,24|44	C	10|10	C	39|39	C	11|11	M	4,8|12	C	11|11	M	55,41|96	M
HDSC01150	248780	T	Y	80,283|363	T	660|660	Y	15,15|30	Y	84,287|371	Y	66,127|193	T	354|354	T	312|312	T	505|505	T	61|61	T	247|247	Y	55,49|104	T	263|263	Y	44,345|389	T	250|250	Y	67,188|255	T	423|423	T	189|189	Y	45,43|88	Y	31,138|169	T	149|149	T	266|285	Y	16,15|31	T	416|416	Y
HDSC01146	306934	C	Y	46,45|91	Y	130,117|247	C	6|6	Y	64,40|104	C	68|68	Y	7,25|32	C	93|93	Y	43,37|80	Y	4,19|23	C	77|77	C	52|52	C	59|59	C	83|83	Y	3,13|16	Y	17,12|29	Y	32,14|46	Y	21,14|35	C	36|36	Y	52,31|83	C	16|16	T	37|37	Y	9,9|18	Y	80,62|142	C
HDSC01146	362777	C	Y	16,25|41	C	92|92	C	6|6	C	29|29	C	13|13	C	21|21	C	5|5	C	39|39	C	3|3	Y	14,23|37	Y	15,18|33	Y	10,15|25	C	11|11	Y	10,5|15	C	24|24	C	31|31	Y	16,16|32	C	16|16	C	24|24	C	9|9	C	13|13	C	2|2	Y	25,25|50	C
HDSC01228	153230	A	R	17,16|33	R	47,36|83	R	5,12|17	R	17,32|49	A	27|27	G	21|21	A	34|34	G	42|42	R	4,3|7	R	17,8|25	R	7,6|13	G	24|24	G	22|22	G	20|20	A	18|18	A	39|39	R	12,13|25	R	3,10|13	A	31|31	R	11,4|15	R	8,7|15	A	10|10	R	26,24|50	G
HDSC01206	49229	G	G	80|80	K	24,175|199	G	25|25	K	78,81|159	G	11|11	K	22,45|67	G	63|63	K	54,41|95	G	4|4	K	15,29|44	G	35|35	K	22,18|40	G	30|30	K	14,16|30	G	35|35	G	80|80	K	6,23|29	G	21|21	G	70|70	G	12|12	K	38,23|61	G	8|8	G	99|99	G
HDSC01206	252693	A	W	14,7|21	A	143|143	A	10|10	A	45|45	A	18|18	W	16,12|28	W	13,34|47	A	39|39	A	7|7	W	6,19|25	W	11,8|19	A	16|16	T	25|25	A	19|19	A	32|32	A	26|26	W	11,8|19	A	12|12	W	17,21|38	W	5,2|7	A	20|20	n	0	W	35,29|64	W
HDSC01173	115891	A	R	32,49|81	A	259|259	A	30|30	A	87|87	A	40|40	R	24,17|41	A	72|72	A	67|67	A	13|13	R	29,23|52	R	24,28|52	R	24,14|38	A	57|60	R	43,26|69	A	45|45	R	60,43|103	R	9,14|24	A	27|27	A	113|113	A	32|32	R	8,28|36	A	3|3	R	34,53|87	R
HDSC01186	228795	G	G	46|46	R	95,92|187	G	13|13	G	67|67	R	11,21|32	G	40|40	G	32|32	R	43,14|57	G	8|8	G	52|52	G	33|33	G	22|22	G	32|32	G	33|33	G	46|46	G	51|51	G	18|18	R	16,11|27	G	28|28	R	8,11|19	G	18|18	G	4|4	R	43,52|95	G
HDSC01058	306713	T	W	15,25|40	W	73,54|127	T	20|20	W	40,33|73	A	8|8	A	38|38	T	47|47	W	52,34|86	T	9|10	T	43|43	A	27|28	T	26|26	W	8,20|28	A	30|30	T	27|27	T	53|53	T	34|34	A	3|3	A	8|8	A	4|4	W	12,12|24	A	5|5	W	38,33|71	W
HDSC01214	61273	T	W	25,17|42	W	60,64|124	T	16|16	A	41|41	T	22|22	W	6,15|21	W	19,19|38	T	25|25	T	1|1	W	15,10|25	A	30|30	T	24|24	W	11,11|22	W	4,10|14	W	12,7|19	T	40|40	W	3,8|11	T	24|26	W	7,26|33	T	12|12	A	19|19	W	3,5|8	A	65|65	W
HDSC01237	147553	T	T	51|51	K	135,32|167	n	0	T	80|80	T	66|66	K	26,23|49	T	77|77	K	32,53|85	T	6|6	T	23|23	T	33|33	T	28|28	T	96|96	K	51,20|71	T	34|34	K	94,68|162	K	4,21|25	T	38|38	T	68|68	T	25|25	T	31|31	T	17|17	K	78,43|121	K
HDSC01236	68072	T	T	15|15	Y	42,45|87	T	15|15	Y	14,25|39	T	10|10	T	12|12	T	37|37	T	23|23	T	5|5	T	28|28	T	34|34	T	19|19	T	25|25	Y	2,7|9	T	27|27	Y	8,20|28	T	12|12	T	12|12	T	12|12	T	8|8	Y	8,8|16	T	15|15	Y	15,20|35	T
HDSC01236	68222	C	M	7,6|13	C	73|73	C	15|15	M	20,11|31	C	9|9	M	6,5|11	C	34|34	C	17|17	C	6|6	C	25|25	C	32|32	C	17|17	C	23|23	M	6,2|8	C	25|25	M	17,7|24	C	12|12	C	12|12	C	10|10	C	8|8	M	8,8|16	C	13|13	C	33|33	C
HDSC01236	100263	G	R	21,20|41	R	78,52|130	A	28|28	R	38,24|62	A	29|29	G	30|30	R	18,8|26	R	9,12|21	A	8|8	R	24,15|39	G	21|21	R	4,9|13	R	23,10|33	R	12,5|17	R	20,12|32	R	31,21|52	G	19|23	R	2,2|4	R	7,8|15	R	5,17|22	R	3,9|12	A	11|11	A	42|42	G
HDSC01090	273931	T	T	50|50	Y	90,63|153	Y	19,4|23	T	97|97	Y	12,12|24	T	47|47	Y	27,32|59	Y	14,18|32	C	3|3	T	46|46	Y	21,21|42	T	33|33	T	43|43	T	35|35	T	41|41	T	60|60	T	54|54	T	19|19	T	25|25	Y	16,4|20	T	25|25	n	0	Y	40,19|59	T
HDSC01225	129474	T	Y	20,20|40	Y	72,73|145	T	20|20	T	74|74	Y	18,17|35	C	38|38	T	12|12	C	42|42	T	4|4	C	48|48	Y	33,12|45	C	22|22	T	25|25	C	19|19	T	30|30	C	46|46	C	37|37	T	16|16	T	37|37	T	5|5	T	14|14	T	10|10	Y	35,39|74	Y
HDSC01113	121361	A	R	18,27|45	R	65,78|143	A	16|16	R	27,22|49	G	18|18	R	25,9|34	G	25|25	R	28,37|65	A	10|11	R	16,29|45	A	35|35	R	13,24|37	A	34|34	R	8,4|12	A	18|18	R	33,19|52	R	15,21|36	R	18,8|26	G	44|44	R	12,9|21	R	10,2|12	G	12|12	R	40,29|69	A
HDSC01113	341816	A	R	36,80|116	A	359|359	A	19|19	R	66,55|121	A	52|52	R	28,21|49	A	106|107	A	151|151	A	14|14	A	97|97	A	77|77	R	32,30|62	A	74|74	R	35,28|63	A	37|37	R	32,58|90	A	45|45	A	32|34	A	117|117	A	44|44	R	23,21|44	A	6|6	A	150|150	A
HDSC01165	54432	T	K	28,20|48	K	63,101|164	T	35|35	T	73|73	K	22,18|40	G	55|55	K	34,25|59	G	20|20	T	8|8	G	41|41	K	8,32|40	G	43|43	T	12|15	G	31|31	T	42|42	G	96|96	G	32|32	K	17,11|28	K	16,21|37	K	23,7|30	T	7|7	K	2,6|8	K	36,26|62	K
HDSC01165	244772	G	G	48|48	S	93,81|174	G	13|13	G	65|65	G	35|35	S	11,13|24	G	46|46	S	22,32|54	G	7|7	S	32,19|51	G	31|31	S	16,9|25	G	36|36	S	15,14|29	G	21|21	S	24,26|50	S	14,20|34	G	23|23	G	44|44	G	27|27	G	12|12	G	7|7	G	94|94	S
HDSC01235	246280	G	R	18,23|41	G	185|185	R	14,15|29	R	46,47|93	G	61|61	G	53|53	G	62|62	R	29,36|65	G	9|9	G	44|44	G	52|52	G	48|48	G	52|52	G	47|47	G	26|26	G	96|96	G	44|44	G	32|32	G	51|51	R	22,23|45	G	13|13	R	7,8|15	G	118|118	G
HDSC01178	105107	A	A	26|26	W	32,32|64	W	12,11|23	W	16,10|26	A	13|13	A	21|21	A	19|19	A	28|28	A	1|1	A	16|16	W	6,6|12	A	26|26	W	9,16|26	A	12|12	W	6,16|22	W	11,14|25	A	18|18	A	17|17	W	5,17|22	W	7,6|13	W	6,7|13	A	12|12	W	27,17|44	W
HDSC01209	215776	G	K	9,6|15	K	51,54|105	G	15|18	K	28,16|44	T	7|7	T	20|20	T	33|33	K	12,14|26	T	3|3	K	9,13|22	K	12,4|16	K	12,15|27	T	24|24	K	14,12|26	G	27|27	G	54|54	T	30|30	T	16|16	K	21,20|41	T	9|9	K	5,8|13	T	9|9	T	64|64	K
HDSC01209	215777	G	R	6,9|15	G	105|105	G	18|18	G	42|42	A	7|7	R	7,13|20	R	21,12|33	G	26|26	G	3|3	R	13,9|22	R	4,12|16	G	27|27	G	24|24	G	26|26	G	27|27	G	53|53	R	17,13|30	A	16|16	G	41|41	G	9|9	G	13|13	G	9|9	R	36,28|64	R
HDSC01185	50035	A	R	17,19|36	R	71,95|166	G	20|20	G	58|58	R	11,7|18	A	34|34	R	26,6|32	A	36|36	R	1,2|3	A	25|25	R	25,32|57	A	37|37	R	17,16|33	A	33|33	G	49|49	A	49|49	A	28|28	R	11,10|21	R	17,13|30	R	20,4|24	G	27|27	G	15|15	R	27,36|63	R
HDSC01119	111086	A	A	41|41	R	77,105|182	A	9|9	A	75|75	A	43|43	A	47|47	A	60|60	R	25,36|61	A	5|5	A	53|53	A	67|67	A	43|43	A	50|50	A	50|50	A	36|36	A	68|68	A	40|40	A	17|17	A	47|47	A	20|20	A	16|16	A	8|8	R	62,42|104	A
HDSC01119	116098	A	R	16,21|37	R	46,61|107	A	5|5	A	47|47	G	8|8	A	31|31	N	0|1	R	12,19|31	G	3|3	A	19|19	A	14|15	A	35|35	G	22|22	R	18,10|28	R	38,21|59	A	38|38	R	27,15|42	G	14|14	G	8|8	G	8|8	G	5|5	R	5,11|16	R	26,37|63	A
HDSC01188	214833	T	T	45|45	W	42,60|102	W	11,18|29	T	45|45	W	21,17|38	W	18,18|36	T	37|37	W	14,13|27	W	2,3|5	T	25|25	W	12,7|19	T	40|40	T	57|57	W	12,13|25	W	15,23|38	W	24,15|39	W	17,21|38	W	3,8|11	W	9,21|30	T	15|15	T	32|32	T	14|14	W	18,30|48	W
HDSC01188	214841	C	Y	16,29|45	C	101|101	Y	11,15|26	Y	20,25|45	Y	21,17|38	Y	18,17|35	T	37|37	C	27|27	C	5|5	C	25|25	Y	12,7|19	C	40|40	C	56|56	C	25|25	C	37|37	Y	25,15|40	C	37|37	Y	3,7|10	C	30|30	Y	2,12|14	C	33|33	C	14|14	C	48|48	C
HDSC01073	424937	T	W	30,28|58	W	151,136|287	W	24,16|40	T	135|135	A	40|40	W	36,36|72	n	0	W	21,42|63	A	8|8	T	95|95	T	79|79	T	59|59	A	66|66	A	51|51	W	24,14|38	T	116|116	W	31,21|52	A	39|39	W	30,57|87	A	14|14	A	15|15	W	24,21|45	W	81,109|190	T
HDSC01073	645120	G	K	29,21|50	G	248|248	G	19|19	G	101|101	G	33|33	G	46|46	G	98|98	K	16,53|69	n	0	G	56|56	G	74|74	G	51|51	G	62|62	K	10,13|23	G	67|67	K	72,23|95	K	19,23|42	G	29|29	G	77|77	G	11|11	G	25|25	G	14|14	G	142|142	K
HDSC01073	713361	G	G	58|58	S	101,116|217	G	11|11	G	116|116	S	19,28|47	G	38|38	S	29,55|84	S	38,41|79	G	14|14	G	60|60	G	28|28	G	38|38	G	61|61	G	31|31	G	49|49	G	57|57	G	52|52	G	30|30	G	33|33	G	27|27	G	16|16	G	7|7	S	35,42|77	G
HDSC01132	198156	A	A	96|96	R	138,189|327	A	29|29	R	84,46|130	R	33,27|60	R	53,35|88	G	108|108	A	97|97	R	8,18|26	R	44,39|83	A	50|50	R	11,24|35	R	60,34|94	A	42|42	A	56|56	A	104|104	R	21,23|44	R	28,12|40	A	69|69	A	32|32	A	25|25	A	13|13	R	66,71|137	R
HDSC01149	262695	C	C	27|27	Y	64,70|134	C	16|16	Y	21,17|38	C	43|43	C	16|16	C	80|80	Y	18,11|29	C	4|4	Y	19,21|40	C	34|34	Y	11,15|26	C	39|39	Y	12,9|21	C	49|49	C	53|53	Y	10,13|23	C	10|10	C	28|28	C	13|13	Y	3,6|9	C	11|11	C	67|67	C
HDSC01247	99110	T	Y	17,30|47	C	280|280	Y	11,10|21	C	88|88	Y	14,12|26	C	33|33	Y	9,28|37	Y	88,26|114	T	4|5	Y	61,40|101	Y	15,21|36	C	22|22	Y	27,21|48	C	26|26	C	39|39	C	51|51	Y	71,16|87	C	10|10	Y	24,18|42	C	21|21	C	22|22	n	0	Y	135,43|178	Y
HDSC01199	26154	G	R	40,19|59	R	117,89|206	G	13|13	R	51,54|105	G	33|36	G	56|56	R	37,38|75	R	27,40|67	G	1|1	A	49|49	G	48|48	R	14,31|45	A	65|65	R	16,25|41	G	22|22	R	78,28|106	R	40,23|63	G	16|16	R	30,52|82	R	8,7|15	A	12|12	R	7,9|16	R	78,60|138	A
HDSC01199	29453	A	A	66|66	R	122,84|206	G	39|39	R	61,103|164	A	89|89	R	30,20|50	A	95|95	A	100|100	R	7,4|11	A	71|71	R	32,13|45	A	63|63	A	46|54	R	26,31|57	G	47|47	R	43,38|81	A	44|44	A	33|33	A	87|87	A	28|28	A	31|31	A	31|31	R	41,68|109	A
HDSC01199	43318	A	M	45,37|82	C	225|225	C	14|14	M	59,48|107	M	11,12|23	C	46|46	M	26,28|54	C	70|70	C	13|13	M	18,35|53	C	24|24	C	61|61	C	32|32	M	24,12|36	C	47|47	M	38,41|79	C	46|46	C	20|20	C	16|16	C	17|17	M	17,5|22	C	16|16	M	60,58|118	M
HDSC01154	139245	C	C	150|150	Y	157,189|346	C	34|34	C	83|83	Y	32,36|68	Y	39,23|62	C	69|69	Y	47,30|77	T	11|11	Y	56,15|71	C	84|84	Y	28,26|54	C	50|50	Y	18,8|26	C	68|68	C	96|96	Y	37,43|80	Y	14,18|32	Y	44,35|79	C	24|24	C	11|11	C	18|18	C	134|134	C
HDSC01154	483692	A	R	33,19|52	R	117,59|176	A	15|15	R	56,23|79	A	23|23	R	34,19|53	A	41|41	A	106|106	A	17|17	R	24,22|46	A	22|22	A	58|58	A	39|39	R	43,11|54	A	21|21	G	29|29	A	74|74	G	13|13	A	89|89	R	3,8|11	G	9|9	R	1,8|9	G	53|53	G
HDSC01263	40321	T	Y	60,78|138	Y	168,207|375	C	37|37	Y	83,87|170	Y	30,43|73	C	60|60	T	84|84	Y	54,61|115	T	13|13	T	75|75	C	86|86	Y	17,47|64	Y	65,34|99	Y	14,12|26	C	84|84	Y	61,97|158	Y	22,22|44	Y	31,26|57	Y	38,52|90	Y	16,17|33	T	29|29	T	30|30	Y	96,49|145	T
HDSC01231	185592	A	R	11,15|26	R	42,49|91	A	14|14	A	42|42	R	7,5|12	G	18|18	R	11,20|31	G	21|21	A	12|12	G	16|16	R	13,9|22	G	26|26	A	31|31	G	30|30	R	10,14|24	G	29|29	G	29|29	G	9|9	G	19|19	R	10,5|15	R	1,4|5	R	5,4|9	R	31,20|51	R
HDSC01061	118247	G	G	50|50	R	65,50|115	G	5|5	G	24|24	G	11|11	G	13|13	G	41|41	R	11,10|21	G	1|1	R	7,16|23	R	10,5|15	R	10,15|25	G	22|22	G	29|29	G	14|14	R	26,20|46	G	18|18	G	19|19	G	8|8	G	12|12	R	2,4|6	G	8|8	R	30,16|46	R
HDSC01224	232329	T	Y	52,47|99	T	288|288	T	13|13	T	96|96	T	55|55	T	54|54	Y	46,33|79	T	60|60	T	13|13	Y	42,21|63	Y	53,11|64	Y	28,25|53	T	71|71	Y	24,21|45	T	36|36	T	141|141	Y	16,27|43	T	36|36	T	79|79	T	31|31	T	43|43	Y	13,13|26	Y	45,69|114	T
HDSC01224	232346	C	C	97|97	Y	132,149|281	C	13|13	Y	52,40|92	Y	23,32|55	Y	27,25|52	C	77|77	Y	47,13|60	Y	10,3|13	Y	44,20|64	C	65|65	Y	27,25|52	C	71|71	C	44|44	C	38|38	Y	71,68|139	C	43|43	C	34|34	C	71|75	C	31|31	C	42|42	C	26|26	C	112|112	Y
HDSC01222	172809	C	Y	39,28|67	C	230|230	C	4|4	Y	54,40|94	C	73|73	C	50|50	C	84|84	Y	33,28|61	T	18|19	C	26|26	C	69|69	C	47|47	C	90|90	C	41|41	C	30|30	C	66|66	Y	39,14|53	Y	22,7|29	C	67|67	Y	25,7|32	C	16|16	Y	3,3|6	C	93|93	Y
HDSC01222	192031	C	C	45|45	S	88,93|181	S	5,5|10	C	47|47	S	9,13|22	C	28|28	C	85|85	C	38|38	n	0	C	52|52	C	38|38	S	14,10|24	S	10,21|31	S	7,13|20	G	31|31	S	29,20|49	C	18|18	S	4,8|12	G	42|42	S	4,17|21	S	12,3|15	S	3,2|5	C	62|62	C
HDSC01222	192157	A	M	25,54|79	M	150,160|310	M	9,8|17	M	32,54|86	A	36|36	C	49|49	M	93,50|143	M	51,15|66	n	0	C	92|92	M	25,41|66	M	24,14|38	A	53|53	M	10,22|32	A	52|52	M	53,37|90	M	22,10|32	A	22|22	A	69|69	A	36|36	M	19,5|24	A	10|10	C	95|96	M
HDSC01157	117700	C	Y	57,95|152	C	403|403	C	79|79	Y	39,81|120	C	74|74	Y	51,80|131	C	63|63	Y	61,53|114	Y	10,4|14	Y	65,34|99	C	69|69	Y	37,51|88	C	81|81	C	50|50	C	155|155	C	173|173	Y	64,59|123	Y	29,39|68	Y	49,45|94	Y	28,38|66	C	9|9	Y	30,21|51	Y	71,108|179	Y
HDSC01157	117742	T	Y	57,93|150	Y	203,192|395	C	82|82	T	119|119	Y	32,42|74	Y	53,77|130	C	63|63	Y	61,55|116	T	14|14	Y	66,34|100	T	70|70	T	87|87	Y	58,22|80	Y	24,26|50	C	154|154	Y	60,111|171	Y	64,63|127	T	69|69	Y	47,47|94	T	71|71	Y	6,2|8	T	49|49	T	174|178	Y
HDSC01255	19523	T	W	21,19|40	W	133,102|235	T	5|5	W	41,31|72	W	30,15|45	W	10,13|23	A	59|59	W	29,12|41	n	0	T	18|18	A	28|28	A	41|41	W	16,10|26	W	18,9|27	W	7,17|24	A	64|64	A	29|29	A	18|18	A	35|35	A	22|22	T	6|6	A	6|6	W	21,25|46	A
HDSC01213	68244	A	A	35|35	R	81,68|149	A	6|6	R	18,11|29	A	13|13	R	6,11|17	R	30,16|46	A	34|34	R	1,5|6	A	26|26	A	37|37	R	10,10|20	A	10|10	R	9,7|16	n	0	R	25,16|41	A	17|17	A	2|2	G	3|3	A	22|22	R	2,13|15	A	5|5	A	49|49	R
HDSC01240	42469	T	Y	41,13|54	Y	83,75|158	T	4|4	Y	33,29|62	T	4|4	Y	10,10|20	n	0	C	43|44	Y	5,3|8	Y	14,19|33	T	21|21	Y	22,15|37	Y	25,25|50	Y	4,9|13	Y	17,10|27	T	44|45	T	21|21	Y	7,13|20	Y	18,12|30	T	1|1	Y	6,13|19	C	2|2	Y	31,22|53	Y
HDSC01245	107110	C	C	69|69	Y	113,110|223	Y	14,4|18	Y	49,39|88	Y	19,9|28	Y	6,32|38	Y	33,30|63	Y	10,15|25	T	10|10	C	25|25	C	38|38	Y	30,22|52	Y	20,17|37	Y	7,11|18	C	48|48	C	95|95	Y	17,14|31	Y	7,14|21	Y	12,36|48	Y	9,14|23	Y	10,9|19	C	1|1	Y	77,58|135	C
HDSC01252	51478	G	R	21,24|45	G	153|153	G	16|16	G	84|84	G	22|22	R	20,14|34	R	49,22|71	R	16,20|36	R	5,4|9	R	23,32|55	G	59|59	R	21,26|47	G	48|48	R	11,7|18	G	60|60	G	89|89	G	45|45	G	16|16	A	26|27	G	14|14	R	12,20|32	G	10|10	R	50,42|92	R
HDSC01252	210814	G	R	39,43|82	R	171,145|316	G	25|25	G	122|122	G	59|59	A	51|51	G	91|91	R	31,49|80	G	9|9	R	38,42|80	G	14|14	R	18,21|39	R	30,30|60	A	27|27	G	23|23	R	52,43|95	R	9,21|30	G	47|47	G	66|66	G	49|49	A	20|22	R	15,8|23	R	85,59|144	A
HDSC01274	15867	G	K	38,24|62	G	173|173	G	22|22	G	63|63	G	27|28	K	25,21|46	K	21,18|39	G	62|62	G	15|15	K	21,31|52	T	14|14	G	27|27	G	32|32	K	11,19|30	G	104|104	K	41,33|74	G	33|33	G	74|74	G	29|29	G	25|25	K	15,30|45	K	10,20|30	K	38,63|101	K
HDSC01274	62295	G	G	164|164	R	210,170|380	G	21|21	R	100,99|199	A	35|35	G	49|49	G	129|129	G	60|60	A	6|6	G	72|72	R	42,28|70	G	64|64	R	36,34|70	G	139|139	G	88|88	R	86,99|185	G	69|69	n	0	G	74|76	G	21|21	R	12,14|26	G	4|4	R	83,90|173	R
HDSC01249	10641	T	T	22|22	Y	48,38|86	T	10|10	Y	19,24|43	T	11|11	Y	7,19|26	T	23|23	Y	10,11|21	T	3|3	T	26|26	Y	23,10|33	Y	10,10|20	Y	12,9|21	T	5|6	T	21|21	T	38|38	Y	4,8|12	T	11|11	Y	15,12|27	T	19|19	Y	9,7|16	T	5|5	Y	19,22|41	T
HDSC01244	150416	C	M	81,72|153	C	579|579	C	26|26	C	140|140	C	95|95	C	97|97	C	123|123	M	45,41|86	n	0	C	77|77	C	113|113	M	38,33|71	C	64|64	C	52|52	C	27|27	C	139|139	M	34,27|61	C	31|31	C	73|73	C	31|31	C	41|41	C	23|23	C	150|150	M
HDSC01244	150453	A	R	72,85|157	R	283,316|599	A	26|26	R	106,44|150	R	54,42|96	A	98|98	R	64,65|129	R	46,49|95	n	0	A	79|79	A	113|113	G	76|76	A	74|74	A	54|54	A	30|30	R	96,52|148	G	66|66	R	5,27|32	R	31,45|76	R	14,19|33	R	10,33|43	A	22|22	R	80,80|160	G
HDSC01233	79416	A	A	47|47	W	76,54|130	A	21|21	W	74,52|126	A	8|8	A	58|58	A	50|50	A	150|150	A	6|6	W	28,46|74	A	40|40	W	11,39|50	A	81|81	A	58|58	A	40|40	W	57,67|124	W	34,48|82	A	29|29	A	101|101	A	2|2	A	31|33	T	15|15	W	62,51|113	W
HDSC01172	346813	T	W	47,52|99	W	183,133|316	T	35|35	W	64,81|145	A	91|91	T	67|67	A	151|151	T	126|126	T	25|28	W	75,64|139	W	70,73|143	T	87|87	T	59|61	T	72|72	A	66|66	A	109|109	W	45,24|69	T	48|48	W	46,34|80	A	63|63	W	17,24|41	A	25|25	W	102,74|176	T
HDSC01303	120480	A	R	28,32|60	R	55,79|134	R	10,7|17	A	51|51	A	35|35	G	27|27	R	20,13|33	R	17,9|26	R	2,4|6	R	16,19|35	R	14,13|27	R	9,17|26	G	31|31	G	17|17	R	24,18|42	R	11,27|38	R	11,6|17	G	11|11	R	13,12|25	G	11|11	R	13,5|18	A	8|8	R	29,34|63	G
HDSC01250	123302	T	Y	56,51|107	Y	119,160|279	T	31|31	C	113|113	T	35|35	T	60|60	T	79|79	Y	62,28|90	T	8|8	T	92|92	T	76|76	C	72|72	Y	26,48|74	Y	21,26|47	T	67|67	Y	22,45|67	C	71|71	T	34|34	Y	24,41|65	T	29|29	T	15|15	T	11|11	T	108|108	T
HDSC01250	280711	A	A	62|62	R	120,145|265	A	18|18	A	107|107	R	19,16|35	R	31,31|62	R	22,41|63	R	10,5|15	A	10|12	R	23,28|51	A	52|52	A	44|44	A	78|78	A	24|26	R	22,22|44	A	82|82	A	41|41	A	26|26	R	14,44|58	A	31|31	R	21,13|34	G	4|4	R	69,59|128	G
HDSC01166	91317	T	W	61,36|97	T	278|278	T	53|53	T	196|196	W	11,28|39	T	23|23	T	114|114	T	108|108	T	7|7	T	77|77	T	67|67	W	27,12|39	T	89|89	W	36,6|42	W	19,23|42	T	89|89	T	57|57	W	34,27|61	T	99|99	W	28,13|41	T	58|58	W	6,8|14	W	71,50|121	W
HDSC01166	91398	C	Y	63,35|98	Y	128,130|258	T	52|52	Y	100,83|183	Y	9,28|37	Y	7,18|25	Y	62,49|111	Y	76,34|110	C	10|10	T	78|78	T	67|67	C	37|37	Y	45,33|78	C	40|40	Y	23,22|45	Y	41,43|84	Y	19,38|57	Y	32,24|56	T	98|98	C	30|30	Y	19,39|58	Y	6,8|14	C	123|123	Y
HDSC01281	56250	G	K	18,9|27	K	46,60|106	K	9,6|15	T	64|64	T	13|13	K	15,16|31	K	18,24|42	T	38|38	T	3|3	K	11,30|41	G	25|25	K	18,10|28	T	33|35	K	12,12|24	K	14,11|25	T	53|53	K	10,21|31	K	24,7|31	G	27|27	K	6,3|9	K	3,7|10	K	4,5|9	K	39,30|69	T
HDSC01232	156887	G	R	59,73|132	R	213,206|419	A	15|15	A	129|129	G	80|80	G	74|74	G	52|54	R	37,66|103	G	4|4	G	93|93	G	75|75	A	69|69	G	31|31	R	38,20|58	N	0|1	R	23,82|105	A	80|80	G	29|29	R	66,51|117	G	37|37	G	9|9	A	14|14	G	122|122	G
HDSC01148	209245	G	R	29,17|46	G	123|123	G	14|14	R	24,26|50	G	32|32	G	27|27	G	49|49	R	14,12|26	G	5|5	G	32|32	R	26,11|37	R	17,9|26	G	17|17	R	9,5|14	G	28|28	G	49|49	G	26|26	R	15,2|17	A	17|17	G	5|5	R	10,5|15	R	6,4|10	G	68|68	G
HDSC01148	293621	T	T	105|105	W	221,236|457	W	16,22|38	W	109,84|193	T	75|75	W	32,39|71	W	65,24|89	W	38,68|106	T	13|13	W	48,52|100	T	100|100	W	40,40|80	T	117|117	W	27,20|47	W	27,38|65	T	188|188	W	59,38|97	W	23,20|43	T	98|98	T	67|67	T	48|48	T	15|15	T	197|197	T
HDSC01148	300869	G	S	12,9|21	S	30,31|61	S	4,5|9	S	18,18|36	C	14|14	G	15|15	S	7,17|24	S	5,15|20	C	5|5	G	21|21	S	7,5|12	S	4,4|8	S	8,9|17	S	7,5|12	S	9,12|21	S	22,20|42	G	30|30	S	6,6|12	C	23|23	C	15|15	C	3|3	C	2|2	S	25,36|61	S
HDSC01171	33265	G	R	34,182|216	G	246|246	R	15,2|17	G	216|240	R	12,60|73	R	23,165|188	G	32|36	R	25,160|185	G	2|2	G	75|75	R	40,155|195	G	13|13	G	44|44	G	14|14	A	47|47	G	24|24	G	8|8	R	11,25|36	R	58,29|87	R	19,7|26	R	10,56|66	R	10,2|12	R	43,311|354	R
HDSC01171	249424	G	G	25|25	R	56,48|104	G	11|11	R	36,14|50	G	11|11	G	33|33	R	19,15|34	G	32|32	G	8|8	G	24|24	G	21|21	G	22|22	G	17|17	G	22|22	G	39|39	R	35,21|56	G	16|16	G	17|17	G	28|28	G	16|16	R	15,5|20	G	9|9	G	48|48	G
HDSC01291	147329	G	G	36|36	K	56,59|115	K	5,5|10	G	53|53	K	9,9|18	G	18|18	K	14,20|34	K	28,12|40	G	9|9	G	49|49	K	10,8|18	G	6|6	G	32|32	G	22|22	G	25|25	G	38|38	G	18|18	G	17|17	G	23|23	G	11|11	G	11|11	G	10|10	K	32,38|70	G
HDSC01276	71086	T	T	27|27	Y	62,50|112	T	10|10	Y	24,24|48	T	21|21	T	27|27	Y	24,22|46	T	48|48	T	3|3	T	28|28	T	25|25	T	24|24	C	30|30	T	15|15	T	20|20	Y	24,12|36	T	31|31	Y	17,6|23	Y	27,18|45	Y	5,4|9	T	10|11	T	5|5	Y	22,23|45	T
HDSC01276	180514	C	Y	61,65|126	C	429|429	C	15|15	C	145|145	C	19|19	C	61|61	Y	136,66|202	C	107|107	C	35|35	Y	70,57|127	C	83|83	Y	58,65|123	C	93|93	C	59|59	C	40|40	C	149|149	Y	29,42|71	C	60|60	C	101|101	C	14|14	C	89|89	Y	39,14|53	Y	114,91|205	Y
HDSC01276	250783	G	R	38,64|102	R	209,261|470	A	52|52	A	169|169	R	32,59|91	R	32,26|58	G	107|107	R	66,54|120	n	0	G	81|81	R	31,15|46	G	63|63	G	114|114	R	63,59|122	R	38,42|80	A	122|122	G	103|103	R	11,19|30	R	26,34|61	G	72|72	A	34|34	G	55|55	R	93,99|192	G
HDSC01251	63905	G	G	24|24	R	71,51|122	G	24|24	G	47|47	G	4|4	R	11,16|27	G	31|31	R	28,37|65	G	7|7	G	34|34	G	16|16	G	36|36	R	23,11|34	G	16|19	G	25|25	R	16,13|29	R	16,9|25	G	17|17	G	23|23	G	12|12	G	20|20	G	5|5	R	38,41|79	R
HDSC01251	125538	T	W	6,10|16	W	46,53|99	W	5,3|8	W	54,22|76	T	19|19	A	41|41	W	28,9|37	A	59|59	T	3|3	T	31|31	W	20,11|31	T	16|16	W	13,9|22	W	25,8|33	T	48|48	A	72|72	W	29,32|61	T	23|23	T	65|65	T	24|24	T	25|25	T	12|12	W	68,52|120	W
HDSC01251	358773	G	S	24,20|44	G	118|118	S	2,5|7	G	83|83	G	22|22	G	27|27	S	11,21|32	G	52|52	G	5|5	S	22,24|46	S	28,16|44	S	14,16|30	S	17,19|36	G	16|16	G	25|25	G	41|41	S	20,18|38	G	10|10	G	44|44	G	25|25	S	11,10|21	G	11|11	S	21,36|57	G
HDSC01226	156168	A	A	78|78	M	180,258|438	A	11|11	A	142|142	M	51,16|67	A	37|37	M	45,86|131	M	57,64|121	A	14|14	A	95|95	M	44,47|91	A	60|60	A	78|78	A	46|46	A	56|56	A	148|148	A	58|58	A	46|46	A	74|74	A	45|45	A	24|24	n	0	M	87,65|152	A
HDSC01246	190017	A	A	36|36	R	62,64|126	A	12|12	A	46|46	A	11|11	A	28|28	A	2|2	R	20,17|37	A	2|2	A	38|38	R	13,19|32	A	20|20	A	39|39	R	11,5|16	A	28|28	A	46|46	A	25|25	A	9|9	R	8,10|18	A	7|7	R	9,4|13	A	3|3	R	27,24|51	R
HDSC01242	126559	G	R	36,56|92	G	395|395	G	26|26	R	83,61|144	G	77|77	R	14,18|32	G	63|63	G	66|66	G	2|2	R	52,54|106	R	37,46|83	G	52|52	G	73|73	G	38|38	G	53|53	G	145|145	R	28,61|89	G	27|27	G	93|93	G	34|34	G	33|33	G	4|4	G	190|190	R
HDSC01217	247243	C	M	24,59|83	C	370|370	C	19|19	C	84|84	C	63|63	C	51|51	M	48,60|108	M	45,35|80	C	16|16	M	27,32|59	M	59,41|100	M	47,27|74	C	87|87	C	53|53	M	31,19|50	C	113|113	M	29,27|56	M	38,13|51	M	28,22|50	M	22,12|36	A	15|15	M	14,5|19	M	93,40|133	M
HDSC01217	247246	C	T	82|82	Y	148,221|369	C	17|19	Y	49,36|85	Y	36,27|63	T	50|50	Y	59,48|107	T	79|79	Y	14,2|16	T	59|59	T	100|100	Y	28,47|75	Y	49,38|87	T	53|53	T	50|50	Y	61,51|112	T	57|57	Y	13,37|50	Y	22,27|49	T	36|36	T	15|15	Y	6,14|20	Y	40,92|132	T
HDSC01268	58120	G	R	59,99|158	G	421|421	R	7,16|23	R	63,62|125	R	27,40|67	R	29,17|46	G	108|108	G	55|55	G	13|13	G	86|86	R	32,40|72	G	59|59	G	84|84	G	58|58	G	61|61	R	83,56|139	R	53,44|97	A	19|19	R	22,34|56	R	4,33|37	G	31|31	G	22|22	G	203|203	G
HDSC01159	390971	A	W	24,16|40	W	69,55|124	T	10|10	W	32,20|52	W	23,7|30	T	22|22	W	18,27|45	W	16,25|41	A	17|17	W	13,13|26	A	14|14	A	19|19	A	19|19	T	18|18	W	23,15|38	A	49|49	A	29|29	W	14,8|22	A	32|32	W	7,3|10	W	13,8|21	A	5|5	W	48,17|65	A
HDSC01181	248213	G	K	24,19|43	K	61,51|112	G	11|11	G	43|43	K	17,5|22	T	20|20	T	37|37	T	37|37	K	3,4|7	T	28|28	G	32|32	T	16|16	K	17,17|34	T	18|18	K	12,18|30	T	65|65	T	25|25	G	19|19	G	20|20	K	5,5|10	G	9|9	K	8,4|12	K	18,23|41	K
HDSC01257	25528	G	R	13,8|21	R	58,68|126	R	16,7|23	R	26,22|48	R	17,8|25	A	12|12	R	17,32|49	R	12,20|32	R	4,3|7	A	19|19	G	22|22	R	15,15|30	A	29|29	A	17|17	G	48|48	R	28,29|57	R	15,16|31	G	14|14	G	25|25	G	12|12	R	2,7|9	G	7|7	A	66|66	G
HDSC01257	347064	G	R	21,19|40	G	78|78	G	11|11	R	26,25|51	n	0	G	14|14	G	9|9	R	17,13|30	n	0	G	28|28	G	1|1	G	19|19	G	14|14	G	12|12	G	40|40	G	27|27	R	20,12|32	G	24|24	G	20|20	G	15|15	G	9|9	G	6|6	G	35|35	R
HDSC01293	106803	T	Y	18,29|47	T	216|216	T	18|18	Y	31,50|81	T	13|13	Y	9,22|31	T	41|41	Y	24,38|62	T	8|8	T	70|70	Y	13,7|20	Y	10,24|34	T	10|10	T	19|19	Y	19,20|39	Y	34,13|47	Y	11,26|37	T	21|21	C	11|11	Y	20,13|33	T	16|16	T	11|11	Y	29,49|78	Y
HDSC01293	115048	A	R	32,33|65	R	123,97|220	A	12|12	R	43,22|65	A	17|17	R	17,29|46	A	27|27	R	56,29|85	n	0	A	31|31	R	1,8|9	G	16|16	A	27|27	R	7,21|28	A	36|36	G	76|76	G	39|39	A	20|20	G	80|80	R	10,9|19	A	13|13	R	12,12|24	R	45,37|82	G
HDSC01294	176452	G	G	24|24	R	62,62|124	G	28|28	R	27,21|48	G	2|2	G	24|24	G	17|17	G	39|39	G	4|4	G	33|33	A	13|13	R	13,8|21	G	12|12	G	14|14	G	19|19	R	22,9|31	R	21,6|27	G	6|6	G	15|15	G	1|1	R	10,11|22	G	2|2	R	33,29|62	R
HDSC01294	176593	C	Y	18,10|28	Y	66,62|128	Y	14,15|29	C	50|50	C	2|2	Y	10,13|23	C	20|20	T	41|41	C	4|4	Y	14,20|34	C	14|14	Y	13,8|21	T	12|12	Y	8,4|12	Y	12,7|19	Y	22,10|32	Y	20,6|26	T	6|6	C	15|15	n	0	C	24|24	T	3|3	C	61|61	Y
HDSC00652	172229	A	A	33|33	R	69,92|161	A	21|21	A	59|59	A	31|31	A	17|17	A	55|56	R	27,28|55	A	14|14	R	26,22|48	A	36|36	R	11,12|23	A	46|46	A	30|30	A	37|37	R	18,22|40	A	42|42	A	34|34	A	20|20	A	19|19	R	6,14|20	A	14|14	R	47,36|83	R
HDSC01306	36684	C	Y	30,55|85	Y	182,187|369	C	13|13	Y	39,47|86	C	30|30	Y	24,20|44	Y	51,49|100	Y	45,39|84	Y	9,8|17	C	94|94	Y	15,6|21	T	48|48	C	47|47	Y	25,7|32	Y	11,23|34	T	82|82	T	11|11	C	28|28	T	73|73	Y	7,12|19	C	22|22	Y	4,6|10	Y	84,77|161	T
HDSC01327	72389	C	C	124|124	Y	191,202|393	Y	9,17|26	C	103|103	Y	25,19|44	C	94|94	Y	86,57|143	Y	48,78|126	C	21|21	C	118|118	C	89|89	C	50|50	C	98|98	C	29|29	C	48|48	C	90|90	C	53|53	C	26|26	C	90|90	C	38|38	C	16|16	Y	8,8|16	Y	67,68|135	C
HDSC00757	157196	A	R	61,77|138	R	168,142|310	A	33|33	R	60,66|126	R	20,13|33	R	26,16|42	A	128|128	R	37,26|63	G	9|10	G	51|51	A	82|82	G	84|84	A	86|86	R	15,25|40	R	36,23|59	G	119|119	R	33,31|64	n	0	R	53,57|110	A	13|13	A	45|45	A	14|14	R	87,126|213	R
HDSC00757	287176	C	Y	16,7|23	C	105|105	C	8|8	Y	29,36|65	C	26|26	C	34|34	C	29|29	Y	13,22|36	n	0	C	22|22	C	19|19	Y	12,12|24	C	36|36	Y	8,8|16	C	35|35	C	49|49	Y	11,11|22	C	23|23	C	28|28	C	16|16	C	22|22	C	7|7	Y	37,16|53	C
HDSC01262	125316	G	R	41,59|100	R	223,178|401	R	31,21|52	R	85,70|155	R	30,55|85	A	34|34	R	87,29|116	A	137|137	G	8|8	G	70|70	R	51,46|97	G	51|51	R	53,36|89	R	47,61|108	G	68|68	A	131|131	R	43,33|76	R	13,39|52	R	40,35|75	G	51|51	G	28|28	G	16|16	R	67,81|148	R
HDSC01267	95419	A	A	48|48	W	96,62|158	W	6,6|12	W	33,56|89	W	18,22|40	A	27|27	W	16,31|47	W	20,16|36	A	4|4	W	14,17|31	A	29|29	W	10,10|20	T	22|22	W	21,10|31	W	18,20|38	A	52|52	W	16,25|41	T	17|17	A	38|38	A	12|12	A	11|11	A	4|4	W	27,33|60	A
HDSC01267	110757	G	R	27,49|76	R	113,147|260	R	12,9|21	A	110|110	A	24|24	G	61|61	R	45,30|75	A	44|44	R	3,3|6	R	34,33|67	A	22|22	A	62|62	A	51|51	A	29|29	A	43|43	G	125|125	A	29|29	A	17|17	R	17,23|40	A	16|16	G	24|24	n	0	A	106|106	G
HDSC01205	284712	C	C	173|173	Y	367,225|592	C	4|4	C	374|374	C	124|124	C	121|121	T	94|94	Y	32,51|83	C	12|12	C	197|197	C	28|28	C	193|193	Y	95,30|125	C	90|90	C	102|102	C	199|199	C	85|85	C	36|36	C	173|173	C	94|94	C	64|64	Y	15,20|35	Y	259,104|363	C
HDSC01317	102720	G	G	24|24	S	32,5|37	n	0	G	34|34	G	26|29	G	19|19	C	34|34	G	40|40	S	4,16|20	G	12|12	G	14|14	G	23|23	S	24,14|38	S	10,7|17	G	32|32	G	42|42	S	34,22|56	G	6|6	S	5,2|7	G	6|6	S	17,6|23	S	9,4|13	S	51,36|87	G
HDSC01317	245466	A	R	26,19|45	R	99,100|199	R	11,16|27	R	23,38|61	R	9,15|24	R	28,28|56	R	25,34|59	R	26,31|57	R	5,9|14	A	38|38	A	45|45	A	42|42	A	51|51	R	17,16|33	G	55|55	R	27,65|92	R	28,27|55	R	10,26|36	G	45|45	G	26|26	G	28|28	R	9,3|12	R	39,73|112	R
HDSC01341	118678	C	C	59|59	Y	129,174|303	C	35|35	Y	32,74|106	C	47|47	Y	20,26|46	C	86|86	C	105|105	C	24|24	C	79|79	C	40|40	C	60|60	C	71|71	Y	39,22|61	C	89|89	Y	55,64|119	C	35|35	C	23|23	C	57|57	C	44|44	C	46|46	C	24|24	Y	77,108|185	C
HDSC01301	49409	T	Y	61,40|101	Y	206,183|389	Y	20,17|37	C	184|184	Y	45,32|77	T	23|23	C	92|92	Y	36,68|104	C	37|37	T	60|60	C	72|72	C	69|69	Y	28,32|60	Y	36,34|70	T	69|69	Y	44,81|125	C	91|91	C	51|51	Y	46,51|97	Y	15,9|24	T	38|38	T	19|19	T	151|151	T
HDSC01301	107206	C	C	83|83	Y	138,86|224	C	11|11	Y	18,66|84	C	33|33	C	45|45	C	60|60	C	69|69	C	2|2	C	45|45	C	6|6	Y	20,29|49	C	68|68	Y	25,17|42	C	35|35	Y	64,17|81	Y	14,21|35	C	5|5	C	52|52	C	29|29	C	7|7	C	21|21	C	112|112	C
HDSC01218	4319	G	G	128|128	R	272,186|458	G	37|37	R	94,70|164	G	34|34	R	31,36|67	A	46|46	G	136|136	A	6|6	R	60,65|125	G	139|139	R	48,28|76	G	60|60	G	110|110	G	61|61	G	164|164	R	13,34|47	G	21|21	G	87|87	G	69|69	G	60|60	G	24|24	R	119,129|248	R
HDSC01311	200639	C	C	91|91	Y	191,177|368	C	31|31	C	106|106	C	49|49	Y	30,26|56	C	129|129	C	84|84	C	14|14	Y	74,63|137	C	81|81	Y	25,17|42	C	99|99	Y	32,31|63	C	37|37	C	112|112	Y	24,30|54	C	10|10	Y	52,27|79	C	13|13	C	43|43	C	17|17	C	192|192	Y
HDSC01311	200677	G	K	51,44|95	G	368|368	G	31|31	G	103|103	G	48|48	K	25,29|54	G	131|131	K	34,50|84	G	14|14	G	134|134	G	85|85	G	44|44	G	101|101	K	32,34|66	G	37|37	K	70,38|108	G	55|55	G	11|11	G	83|83	G	13|13	K	16,29|45	G	18|18	G	196|196	K
HDSC01243	383242	A	M	80,50|130	M	166,153|321	C	14|14	M	79,87|166	M	26,23|49	C	59|59	M	31,42|73	M	64,36|100	M	4,4|8	M	39,48|87	M	27,23|50	A	88|88	A	67|67	C	60|60	M	41,15|56	A	120|120	A	46|48	C	30|30	A	101|101	C	43|43	M	12,7|19	M	4,14|18	M	115,82|197	A
HDSC01342	189429	G	G	43|43	R	90,75|165	G	22|22	G	90|90	G	53|53	G	21|21	G	66|66	G	61|61	G	7|7	G	50|50	G	53|53	R	12,19|31	G	40|40	R	16,12|28	R	16,15|31	R	31,48|79	R	35,26|61	G	22|22	R	16,11|27	G	17|17	G	33|33	G	14|14	G	97|97	R
HDSC00994	261431	A	A	40|40	R	61,61|122	A	20|20	A	33|33	A	23|23	R	11,14|25	R	17,19|36	R	15,13|28	A	6|6	R	16,4|20	A	24|24	R	12,8|20	A	23|23	R	6,8|14	A	36|36	A	38|38	R	19,10|29	A	13|13	A	26|26	A	9|9	A	15|15	A	7|7	R	34,21|55	R
HDSC00994	631663	A	M	17,8|25	A	50|50	A	16|16	M	19,20|39	M	10,8|18	M	18,9|27	A	36|36	M	7,5|12	C	2|2	A	27|27	M	13,8|21	M	8,10|18	n	0	M	5,12|17	M	13,14|27	A	59|59	A	18|18	A	12|12	A	6|6	A	17|17	M	4,4|8	A	12|12	A	56|56	A
HDSC01187	93023	G	G	88|88	K	137,143|280	K	24,14|38	G	123|123	K	28,38|66	K	21,18|39	G	97|97	K	71,44|115	G	14|14	K	35,42|77	G	22|24	K	26,17|43	K	32,27|59	K	24,19|43	G	30|30	G	73|73	K	46,15|61	K	16,17|33	K	29,36|65	T	20|21	G	25|25	G	2|2	K	54,48|102	K
HDSC01296	113096	T	W	48,29|77	W	170,167|337	T	25|25	T	108|108	T	51|51	A	45|46	W	55,31|86	W	37,67|104	T	15|15	W	36,53|89	T	86|86	W	16,25|41	T	66|66	A	52|52	T	48|48	W	87,97|184	W	13,21|34	W	25,12|37	W	66,24|90	T	53|53	W	12,20|32	A	2|2	T	134|134	A
HDSC01296	113107	A	A	78|78	W	168,171|339	A	25|25	A	107|107	A	51|51	W	15,28|43	W	32,55|87	A	103|103	A	15|15	W	53,35|88	A	84|84	W	26,16|42	A	67|67	W	15,38|53	A	49|49	A	183|183	W	21,13|34	A	37|37	W	24,65|89	A	52|52	A	28|28	T	2|2	A	129|129	W
HDSC01296	193775	C	M	20,15|35	C	113|113	C	19|19	M	33,21|54	C	34|34	M	15,9|24	C	25|25	C	40|40	C	3|3	C	38|38	M	13,14|27	M	11,7|18	C	20|20	M	8,9|17	C	22|22	M	13,16|29	C	22|22	C	10|10	C	24|24	C	9|9	M	12,11|23	C	7|7	M	28,20|48	M
HDSC01355	101736	G	K	37,33|70	G	265|265	T	22|22	G	105|107	G	29|29	K	30,19|49	G	62|62	G	51|51	G	8|8	K	52,17|69	G	18|18	G	61|61	G	54|54	K	26,26|52	K	38,36|74	G	98|98	K	24,19|43	G	4|4	K	12,43|55	K	18,19|37	K	4,14|18	G	17|17	G	94|94	K
HDSC01241	240597	C	S	9,9|18	S	104,174|278	S	31,8|39	C	66|66	G	64|64	G	66|66	S	18,7|25	S	23,13|36	G	4|4	S	26,27|53	G	56|56	C	30|30	G	58|58	C	19|19	S	45,10|55	G	68|68	C	35|35	G	25|25	C	41|41	S	42,10|52	C	17|17	G	24|24	S	97,13|110	G
HDSC01329	157218	G	G	32|32	R	93,94|187	A	13|13	R	19,18|37	R	12,19|31	R	21,8|29	R	26,29|55	G	26|26	G	3|3	G	34|34	G	46|46	R	22,22|44	G	50|50	R	11,13|24	G	10|10	R	18,39|57	G	37|37	G	20|20	G	38|38	G	22|22	R	8,9|17	G	8|8	G	72|72	R
HDSC01329	157233	C	Y	22,39|61	C	342|342	C	21|21	Y	33,34|67	C	54|54	Y	35,14|49	C	96|96	C	43|43	C	5|5	C	59|59	C	85|85	Y	40,42|82	C	92|92	Y	20,25|45	C	19|19	Y	32,68|100	C	70|70	C	39|39	C	70|70	C	40|40	Y	13,17|30	C	15|15	C	126|126	C
HDSC01361	220243	G	R	44,83|127	G	436|436	R	21,22|43	G	121|121	R	8,18|26	G	30|30	R	89,49|138	G	125|125	G	18|18	R	41,50|91	G	64|64	R	58,43|101	R	26,39|65	G	51|51	R	15,21|36	G	165|165	R	44,18|62	A	37|37	R	64,46|110	R	18,22|40	R	31,14|45	G	20|20	R	87,91|178	R
HDSC01137	214150	T	T	109|109	W	173,204|377	T	55|55	W	72,79|151	T	65|65	W	39,22|61	T	89|89	T	117|117	W	9,2|11	T	76|76	T	116|116	W	19,35|54	T	100|100	W	16,27|43	T	30|30	W	67,44|111	T	78|80	W	6,20|26	T	123|123	W	28,18|46	W	22,12|34	T	43|43	T	171|171	W
HDSC01333	171134	G	G	67|67	S	147,132|279	G	13|13	G	130|130	G	43|43	S	41,32|73	G	67|67	S	27,25|52	G	4|4	S	50,41|91	G	9|9	S	23,19|42	G	47|47	S	12,19|31	G	32|32	S	22,47|69	S	22,22|44	G	26|26	G	51|51	G	32|32	G	34|34	G	12|12	G	103|103	S
HDSC01340	218967	G	K	10,15|25	G	123|123	G	3|3	G	65|65	G	9|9	G	18|18	G	41|41	K	11,18|29	G	1|1	K	14,24|38	G	13|13	K	3,17|20	G	18|18	K	16,8|24	G	8|9	G	31|31	K	3,6|9	G	16|16	G	10|10	G	6|6	K	4,12|16	G	1|1	K	29,18|47	K
HDSC01367	83827	T	W	32,26|58	T	257|257	W	7,6|13	T	107|107	A	32|32	W	19,30|49	W	23,43|66	T	53|53	T	3|3	W	28,24|52	T	54|54	T	55|55	T	48|48	W	8,5|13	T	39|39	W	47,35|82	T	46|46	T	22|22	T	40|40	W	8,7|15	W	10,3|13	T	3|3	W	59,52|111	W
HDSC01313	106675	A	A	35|35	W	75,73|148	A	11|11	A	69|69	A	19|19	W	16,22|38	A	57|57	W	38,27|65	A	8|8	W	23,15|38	A	36|36	W	24,13|37	A	39|39	T	11|12	A	13|13	W	27,16|43	W	6,22|28	A	13|13	A	35|35	A	12|12	A	19|19	A	9|9	A	82|82	W
HDSC01273	152778	G	G	166|166	K	371,210|581	G	23|28	K	56,85|141	G	143|143	K	44,26|70	G	89|89	K	63,58|121	G	22|22	K	41,44|85	G	82|82	G	138|138	K	117,16|133	G	133|133	K	47,56|103	G	251|251	G	186|188	K	53,11|64	T	47|47	K	41,35|76	K	21,22|43	K	9,41|50	K	100,98|198	G
HDSC01323	232502	T	T	71|71	Y	118,68|186	T	6|6	Y	35,42|77	T	34|34	Y	27,10|37	T	54|54	T	68|68	T	11|11	T	58|58	T	44|44	Y	21,15|36	T	41|41	Y	16,12|28	T	45|45	Y	32,22|54	T	34|34	T	16|16	T	53|53	T	41|41	Y	13,11|24	T	5|5	T	85|85	Y
HDSC01356	103090	T	K	56,51|107	K	137,107|244	G	28|28	K	72,62|134	G	40|40	T	51|51	G	67|67	K	46,54|100	K	8,10|18	T	77|77	K	13,21|34	K	25,13|38	G	99|99	K	20,56|76	G	86|86	G	101|101	T	65|65	G	39|39	G	52|52	K	10,15|25	K	15,10|25	G	37|37	K	43,56|99	K
HDSC01373	150349	A	R	14,17|31	R	75,56|131	G	22|22	A	49|49	R	2,9|11	R	17,26|43	A	35|35	R	18,11|29	A	6|6	A	17|17	G	18|18	A	17|17	R	9,12|21	G	16|16	G	26|26	G	43|43	R	9,7|16	G	9|9	G	40|40	G	15|15	G	25|25	G	2|2	A	58|61	R
HDSC01363	50558	C	S	44,36|80	C	244|244	C	9|9	S	24,18|42	S	13,9|22	S	24,19|43	C	56|56	C	56|56	C	4|5	C	57|57	C	61|61	S	20,13|33	C	34|34	S	21,10|31	C	23|23	S	25,28|53	S	19,29|48	C	26|26	C	49|49	S	5,9|14	S	6,5|11	S	8,3|11	C	70|70	C
HDSC01371	38632	A	W	17,12|29	W	39,38|77	T	11|11	A	25|25	W	8,12|20	T	17|17	T	51|51	W	12,10|22	W	7,2|9	T	33|33	W	7,13|20	A	12|12	T	13|14	W	9,10|19	W	10,6|16	W	23,23|46	A	23|23	A	6|6	W	14,20|34	W	3,11|14	T	9|9	T	14|14	T	46|46	T
HDSC01230	164461	G	S	18,22|40	C	130|130	n	0	S	31,38|69	C	12|12	S	8,6|14	C	11|11	S	28,10|38	N	0|2	S	21,25|46	C	12|12	S	19,12|31	n	0	C	23|23	C	12|12	S	30,17|47	C	29|29	n	0	G	35|35	C	3|3	S	3,11|14	C	5|5	C	72|73	G
HDSC01230	311809	G	S	48,34|82	S	159,128|287	G	13|13	C	103|103	G	48|48	S	24,20|44	S	42,33|75	C	58|58	G	6|6	C	80|80	G	31|31	C	44|44	G	43|43	C	23|23	G	1|1	S	47,33|80	S	26,21|47	G	14|14	S	49,24|74	G	36|36	S	15,27|42	n	0	S	87,82|169	S
HDSC01305	52161	G	K	68,49|117	G	442|442	G	36|36	G	132|132	G	70|70	K	25,44|69	G	115|115	G	79|79	G	1|1	K	61,34|95	K	43,23|66	G	71|72	G	50|50	G	62|62	G	104|104	G	104|104	K	47,25|72	G	15|15	G	88|88	G	61|61	G	52|52	G	36|36	G	184|184	K
HDSC01279	291437	G	S	44,29|73	G	194|194	G	15|15	G	81|81	G	27|27	S	29,17|46	G	70|70	S	16,15|31	S	6,5|11	G	56|56	G	53|53	G	43|43	G	55|55	S	13,15|28	G	48|48	S	33,39|72	G	48|48	S	4,8|12	G	82|82	G	27|27	S	7,15|22	G	9|9	G	128|128	S
HDSC01260	20957	C	Y	22,29|51	Y	138,197|335	C	14|14	C	152|152	Y	20,24|44	Y	12,21|33	C	89|89	Y	28,47|75	C	2|2	Y	48,28|76	C	30|30	Y	15,20|35	Y	16,33|49	T	31|31	C	26|26	Y	58,40|98	T	36|36	C	20|20	Y	12,17|29	Y	17,20|37	Y	13,30|43	Y	6,8|14	T	167|167	T
HDSC01260	505777	T	W	21,18|39	T	93|93	W	2,4|6	T	32|32	W	9,10|19	T	24|24	W	18,14|32	T	25|25	W	4,3|7	W	11,18|29	W	4,8|12	W	10,8|18	W	12,14|26	T	18|18	W	14,10|24	T	27|27	W	12,11|23	W	7,3|10	W	6,9|15	T	11|11	T	13|13	T	3|3	W	36,41|77	W
HDSC01336	240060	A	R	18,12|30	R	39,41|80	A	16|16	A	50|50	R	12,4|16	G	27|27	A	34|34	G	23|23	A	10|10	G	27|27	R	9,12|21	G	20|20	A	16|16	G	13|13	A	29|29	G	45|45	G	24|24	A	6|6	A	28|28	R	3,9|12	A	16|16	A	5|5	R	20,28|48	R
HDSC01386	159114	C	C	57|57	Y	107,71|178	C	15|15	C	60|60	C	28|28	Y	25,22|47	C	62|62	Y	25,38|63	T	5|5	Y	24,17|41	C	36|36	Y	31,28|59	C	64|64	Y	17,27|44	C	28|28	Y	41,33|74	Y	10,6|16	Y	13,6|19	C	40|40	C	12|12	C	21|21	C	7|7	C	74|74	Y
HDSC01386	159216	G	R	60,48|108	R	130,203|333	G	29|29	G	107|113	R	29,23|52	A	90|90	G	113|113	A	122|122	A	12|12	A	80|80	R	31,31|62	A	103|103	R	74,50|124	A	91|91	G	53|53	A	140|140	A	32|32	R	14,25|39	R	21,52|73	R	9,11|20	G	35|35	G	13|13	R	58,92|150	R
HDSC01351	243268	G	R	32,28|60	R	184,178|362	A	30|30	R	54,48|102	G	38|38	R	15,23|38	A	63|63	R	65,39|104	A	13|13	A	82|82	G	64|64	R	29,6|35	G	60|60	R	23,13|36	A	33|33	R	24,51|75	R	23,40|63	R	16,13|29	R	48,37|85	A	35|35	R	8,12|20	R	12,12|24	R	55,36|91	G
HDSC01351	439276	A	R	16,23|39	A	193|193	A	18|18	R	21,36|57	A	21|21	R	29,14|43	A	22|22	R	25,23|48	R	5,2|7	A	36|36	R	17,9|26	A	15|15	A	38|38	A	24|24	A	22|22	A	70|70	A	22|22	A	11|11	A	14|14	A	23|23	R	3,2|5	A	2|2	R	29,32|61	R
HDSC01351	439304	T	A	36|36	W	107,83|190	W	10,8|18	A	58|58	A	19|19	A	42|42	W	15,6|21	A	45|45	W	2,7|9	A	35|35	W	9,17|26	W	7,8|15	T	37|37	W	6,17|23	W	12,8|20	W	53,15|68	W	10,10|20	A	10|10	A	13|13	A	22|22	A	4|4	A	2|2	A	60|60	W
HDSC01385	137011	G	K	32,22|54	K	124,111|235	K	7,11|18	T	70|70	T	16|16	K	15,17|32	T	19|19	K	37,21|58	G	2|2	T	46|46	T	28|28	T	37|37	K	30,18|48	K	13,12|25	T	32|32	T	96|96	K	19,17|36	K	19,19|38	T	46|46	T	12|12	G	34|34	G	11|11	K	47,35|82	T
HDSC01385	137032	C	Y	31,22|53	C	234|234	Y	11,20|31	Y	82,50|132	T	28|28	C	61|61	C	33|33	C	103|103	C	4|4	Y	44,42|86	Y	15,36|51	Y	40,31|71	Y	61,34|95	Y	22,24|46	Y	24,28|52	Y	90,90|181	Y	35,31|66	Y	37,34|71	C	84|84	T	24|24	C	61|61	C	21|21	Y	82,65|147	Y
HDSC01392	128818	T	Y	19,38|57	Y	169,165|334	T	26|26	T	125|125	T	77|77	C	47|47	T	99|99	C	81|81	Y	2,6|8	C	66|66	T	18|18	C	62|62	Y	18,42|60	C	53|53	T	55|55	C	75|75	C	66|66	T	29|29	T	85|86	T	47|47	T	25|25	Y	13,2|15	Y	51,55|106	Y
HDSC01392	142901	G	G	44|44	S	50,38|88	G	16|16	G	53|53	G	17|17	S	7,6|13	G	48|48	S	18,20|38	G	11|11	S	23,15|38	G	24|24	S	14,13|27	G	37|37	G	15|16	G	30|30	S	22,26|48	S	13,17|30	G	5|5	G	33|33	G	24|24	G	30|30	G	6|6	G	86|86	S
HDSC01264	38560	A	R	22,53|75	A	325|325	A	33|33	A	96|96	A	49|51	R	43,68|111	A	101|101	A	137|137	A	18|18	A	127|127	A	51|51	A	75|75	A	99|99	R	21,19|40	A	42|42	R	77,57|134	R	19,24|43	A	47|47	A	77|77	A	38|38	R	28,8|36	A	14|14	A	177|177	R
HDSC01264	38598	C	S	56,22|78	S	158,184|342	S	15,18|33	C	95|95	S	29,23|52	S	65,44|109	C	98|98	S	79,54|133	C	16|16	C	124|124	G	51|51	C	73|73	S	61,39|100	G	39|39	C	41|41	G	138|138	S	25,19|44	C	45|45	S	30,46|76	S	24,13|37	G	35|35	G	14|14	C	178|182	S
HDSC01264	252491	T	T	27|27	Y	61,77|138	Y	14,4|18	T	68|68	Y	6,20|26	T	40|40	Y	26,14|40	Y	25,25|50	T	6|6	T	48|48	Y	13,10|23	T	36|36	T	45|45	T	25|25	T	19|20	T	42|42	T	17|17	T	11|11	T	44|44	T	23|23	T	9|9	T	15|15	Y	25,26|51	T
HDSC01394	100739	T	K	18,27|45	K	110,97|207	G	22|22	K	31,45|76	G	15|15	G	37|37	K	50,25|75	G	56|56	K	5,4|9	T	42|42	K	16,30|46	T	51|51	K	15,27|42	K	18,21|39	K	26,18|44	G	79|79	K	15,17|32	G	10|10	T	67|67	T	6|7	T	4|4	T	10|10	K	64,45|109	K
HDSC01332	290413	C	Y	33,61|94	Y	147,146|293	C	23|23	Y	107,132|239	Y	27,16|43	Y	43,40|83	C	77|77	Y	28,55|83	C	2|2	Y	30,41|71	Y	30,52|82	Y	26,40|66	Y	41,42|83	T	48|48	Y	21,44|65	T	120|120	T	99|99	Y	20,48|68	C	69|69	C	25|25	Y	10,19|29	Y	4,29|33	C	122|122	T
HDSC01381	234839	C	C	149|149	M	218,199|417	C	25|25	M	112,64|176	M	28,26|54	M	37,32|69	A	134|134	C	105|105	A	14|14	M	31,81|112	C	85|85	M	68,40|108	M	46,20|66	C	60|60	C	54|54	C	109|109	M	27,28|55	M	13,16|29	C	102|102	C	17|17	C	44|44	C	22|22	M	47,57|104	M
HDSC01265	163805	T	Y	75,52|127	Y	235,87|322	C	37|37	T	119|119	T	74|74	T	66|66	Y	46,46|92	C	99|99	T	8|8	C	103|103	Y	17,42|59	Y	44,14|58	Y	37,24|61	T	43|43	Y	17,24|41	Y	75,45|120	T	55|55	C	50|50	Y	57,17|74	T	27|27	Y	14,20|34	Y	12,15|27	C	196|196	C
HDSC01366	95701	C	C	117|117	M	94,140|234	C	10|10	M	53,46|99	M	22,36|58	M	18,14|32	n	0	M	22,26|48	C	4|4	M	33,40|73	M	23,18|41	M	31,30|61	M	34,44|78	C	41|41	M	20,7|27	M	38,33|71	C	49|49	C	24|24	C	29|29	M	23,24|47	C	29|29	M	6,2|8	C	106|106	C
HDSC01366	276849	A	R	74,16|90	R	129,109|238	A	21|21	R	48,54|102	G	21|21	R	49,47|96	A	36|36	G	61|61	A	13|13	R	34,40|74	A	77|77	R	34,13|47	A	47|47	G	45|45	A	56|56	A	103|103	A	39|39	A	36|36	R	26,58|84	G	11|11	R	17,16|33	A	15|15	R	66,80|146	R
HDSC01378	166463	T	W	27,22|49	A	187|187	A	22|22	W	41,25|66	A	30|30	W	13,10|23	A	59|59	W	22,36|58	A	6|6	A	36|36	W	22,16|38	A	27|27	A	38|38	W	14,17|31	A	41|41	W	29,30|59	A	41|41	A	22|22	A	14|14	W	10,13|23	A	23|23	W	13,2|15	A	121|121	A
HDSC01378	166514	G	K	45,24|69	K	173,191|364	K	37,10|47	T	100|100	K	33,24|57	K	24,10|34	G	117|117	T	75|75	T	11|11	K	32,39|71	T	59|59	K	22,29|51	T	71|71	K	25,17|42	G	75|75	T	89|89	K	41,35|76	T	35|35	G	30|30	T	30|30	K	27,17|44	T	31|31	K	131,87|218	K
HDSC01258	21278	A	M	49,23|72	A	171|171	A	11|11	M	21,19|40	A	33|33	M	18,16|34	A	54|54	M	24,24|48	A	18|18	M	21,29|50	A	36|36	M	18,13|31	A	40|40	A	20|20	A	24|24	M	27,20|47	A	43|43	A	13|13	A	41|41	A	12|12	M	8,8|16	A	14|14	A	91|91	A
HDSC01258	49907	C	C	49|49	Y	99,108|207	C	8|8	Y	31,75|106	Y	20,19|39	Y	14,16|30	C	34|34	Y	23,27|50	C	9|9	C	58|58	C	9|9	Y	3,11|14	Y	12,24|36	Y	9,14|23	C	27|28	C	63|63	Y	7,12|19	Y	13,7|20	C	42|42	T	11|11	Y	5,11|16	Y	4,5|9	Y	56,48|104	C
HDSC01328	290133	G	K	36,25|61	G	123|123	G	18|18	K	96,24|120	K	12,18|30	K	7,13|20	G	23|23	K	36,12|48	G	3|3	K	6,16|22	G	21|21	G	46|55	K	18,11|29	K	18,6|24	G	25|25	K	29,15|44	K	49,11|60	G	9|9	K	11,16|27	G	7|7	K	5,2|7	G	8|8	K	32,14|46	K
HDSC01308	269137	A	R	79,25|104	A	88|88	R	15,7|22	R	52,22|74	A	78|78	A	36|36	A	75|75	A	46|46	G	5|5	R	18,33|51	A	60|60	A	59|59	A	158|158	R	16,18|34	A	63|63	R	64,32|96	R	25,17|42	A	81|81	A	178|178	A	30|30	R	6,3|9	A	39|39	R	67,53|120	A
HDSC01269	439007	C	C	36|36	Y	100,107|207	C	19|19	C	112|112	C	12|12	Y	20,21|41	C	38|38	C	65|65	C	2|2	C	42|42	C	39|39	C	18|18	C	53|53	Y	5,9|14	C	43|43	Y	38,28|66	C	34|34	C	9|9	C	53|53	C	23|23	Y	14,5|19	C	18|18	C	95|95	C
HDSC01401	45942	A	T	33|33	W	37,60|97	W	2,8|10	W	33,26|59	n	0	W	7,4|11	W	18,35|53	W	16,16|32	T	3|3	W	20,16|36	T	21|21	W	11,10|21	T	23|23	W	12,6|18	W	23,28|51	T	67|67	W	5,9|14	W	4,5|9	T	28|28	T	10|10	T	13|13	T	3|3	T	56|56	T
HDSC01377	212850	G	G	50|50	R	79,63|142	G	20|20	R	31,28|59	G	28|28	G	35|35	G	24|24	G	50|50	G	9|9	G	42|42	R	23,6|29	G	27|27	R	8,27|35	R	7,9|16	G	37|37	R	23,39|62	G	38|38	G	12|12	G	25|25	G	19|19	R	21,12|33	G	12|12	R	35,34|69	R
HDSC01345	243522	C	Y	42,19|61	C	223|223	C	21|21	C	84|84	C	27|27	Y	28,26|54	C	64|64	C	85|85	C	6|6	Y	24,21|45	C	53|53	C	48|48	C	61|61	C	32|32	C	36|36	Y	29,25|54	C	76|76	C	28|28	T	55|55	Y	18,12|30	Y	7,10|17	C	8|8	C	129|129	Y
HDSC01359	77092	T	W	11,13|24	T	117|117	T	7|7	W	26,28|54	T	19|19	W	8,6|14	T	25|25	W	16,15|31	T	3|4	W	11,13|24	T	12|12	W	12,7|19	W	10,13|23	T	24|24	T	29|29	T	37|37	T	22|22	T	20|20	T	59|59	T	12|12	T	13|13	T	5|5	T	48|48	T
HDSC01359	77094	A	A	24|24	M	69,47|116	M	5,2|7	A	54|54	M	11,7|18	A	14|14	A	25|25	M	16,15|31	A	4|4	M	11,13|24	A	12|12	M	12,7|19	A	23|23	A	24|24	M	18,11|29	M	27,9|36	A	22|22	A	20|20	M	31,28|59	A	12|12	M	6,6|12	A	5|5	M	20,28|48	M
HDSC01412	193605	G	G	33|33	K	115,43|158	K	22,12|34	K	59,29|88	G	70|70	K	25,9|34	G	66|66	G	18|18	G	16|16	K	58,13|71	n	0	G	32|32	K	45,15|60	G	25|25	G	54|54	K	20,20|40	K	26,10|36	G	47|47	G	39|39	G	58|58	G	10|10	G	13|13	K	97,14|111	G
HDSC01319	36203	A	M	22,10|32	M	73,80|153	A	30|30	A	59|59	M	11,21|32	C	19|19	M	22,31|53	C	49|49	A	1|1	C	46|46	M	23,18|41	C	33|33	M	20,23|43	C	19|19	A	30|30	C	36|36	C	29|29	M	7,12|19	M	17,11|29	A	19|23	A	16|16	M	2,4|6	M	43,35|78	M
HDSC01319	36344	G	G	34|34	R	80,76|156	G	31|31	G	60|60	G	34|34	R	13,6|19	G	58|58	R	28,23|51	G	2|2	R	28,23|51	G	45|45	R	13,20|33	G	44|44	R	15,5|20	G	29|29	R	25,11|36	R	16,12|28	G	20|20	G	26|26	G	25|25	G	19|19	G	7|7	G	82|82	R
HDSC01380	142836	A	R	20,16|36	R	55,50|105	G	14|14	R	27,23|50	R	7,10|17	G	33|33	R	8,23|31	R	13,20|33	A	7|7	A	26|26	G	25|25	R	14,15|29	R	11,32|43	R	12,18|30	G	24|24	R	30,19|49	R	11,20|31	G	24|24	G	28|28	R	10,13|23	A	8|8	A	20|20	R	36,44|80	A
HDSC01393	256925	A	R	40,61|101	A	408|408	A	21|21	A	152|152	R	24,21|45	A	57|57	R	48,65|113	A	93|93	A	24|24	R	56,60|116	R	46,34|80	A	80|80	G	69|69	A	46|46	A	95|95	R	77,41|118	R	15,32|47	A	40|40	R	60,52|112	R	18,25|43	A	42|42	A	21|21	R	52,104|156	A
HDSC01395	164667	G	R	14,14|28	G	63|63	G	3|3	G	65|65	G	15|15	G	24|24	G	54|54	G	43|43	G	6|6	G	28|28	G	16|16	G	27|27	G	26|26	G	25|25	n	0	G	58|58	R	12,11|23	G	11|11	R	13,19|32	G	9|9	R	19,13|32	G	4|4	R	34,18|52	R
HDSC01438	221397	C	M	31,22|53	C	171|171	C	4|4	M	19,25|44	n	0	C	26|26	C	40|40	M	39,28|67	n	0	C	53|53	C	3|3	M	17,22|39	n	0	M	20,16|36	C	21|21	C	37|37	M	13,20|33	n	0	C	49|49	C	17|17	C	31|31	n	0	M	24,44|68	C
HDSC01438	221534	T	T	52|52	Y	70,88|158	T	4|4	T	46|46	n	0	Y	15,9|24	T	37|37	Y	26,40|66	n	0	T	53|53	T	3|3	T	38|38	n	0	T	33|33	T	19|19	Y	16,19|35	T	28|28	n	0	Y	24,24|48	T	17|17	T	29|29	n	0	Y	44,21|65	Y
HDSC01396	68501	C	M	13,13|26	C	150|150	C	9|9	C	54|54	M	19,10|29	M	13,14|27	C	43|43	C	22|22	M	9,3|12	M	20,9|29	M	15,11|26	C	17|17	C	37|37	C	22|22	C	21|21	C	48|48	M	6,7|13	M	10,2|12	M	5,18|23	C	17|17	C	21|21	M	4,3|7	M	12,32|44	M
HDSC01396	68539	A	A	23|23	R	61,93|154	G	8|8	R	19,32|51	A	30|30	R	11,14|25	R	24,21|45	R	11,16|27	A	12|12	A	32|32	A	23|23	R	7,10|17	A	38|38	R	9,14|23	R	7,17|24	A	51|51	R	7,7|14	A	9|11	A	24|24	A	18|18	R	4,16|20	A	7|7	R	11,32|43	A
HDSC01396	106456	C	Y	21,30|51	Y	72,101|173	T	16|16	Y	34,22|56	Y	12,9|21	C	40|40	Y	32,20|52	Y	25,25|50	T	13|13	Y	38,30|68	Y	15,10|25	Y	8,31|39	Y	19,19|38	Y	14,25|39	T	33|33	T	53|53	C	50|50	Y	15,17|32	T	45|45	Y	16,21|37	Y	8,8|16	T	20|20	C	105|105	T
HDSC01411	231090	G	R	32,16|48	G	155|155	G	23|23	G	70|70	G	17|17	R	15,20|35	G	54|54	R	29,31|60	G	8|8	G	63|63	G	29|29	G	38|38	R	25,12|37	G	24|30	G	36|36	R	27,25|52	G	37|37	G	9|9	G	31|31	G	11|11	R	11,10|21	G	17|17	G	77|77	R
HDSC01400	220064	T	T	94|94	W	124,92|216	T	3|3	W	67,74|141	T	73|73	T	58|58	T	104|104	W	89,79|168	T	6|6	W	35,17|52	T	32|32	W	37,19|56	T	45|45	T	43|43	T	68|68	W	54,33|87	W	26,25|51	T	61|61	T	72|72	T	26|26	W	8,10|18	T	24|24	W	133,95|228	W
HDSC01221	33595	G	R	80,46|126	G	527|527	R	22,16|38	G	181|181	R	22,39|61	G	58|58	R	61,58|119	G	82|82	A	8|8	G	138|138	G	110|110	R	47,32|79	R	39,69|108	R	35,25|60	G	53|53	G	140|140	R	26,30|56	R	27,30|57	R	66,75|141	R	38,25|63	G	54|54	A	21|21	R	104,125|229	R
HDSC01330	119560	C	S	11,18|29	S	45,33|78	C	7|7	S	31,19|50	C	19|19	S	18,15|33	S	14,9|23	S	16,7|23	S	3,6|9	C	26|26	S	2,13|15	G	21|21	C	24|24	S	5,4|9	S	15,16|31	G	34|34	G	21|21	C	12|12	G	34|34	S	5,1|6	C	8|8	S	6,4|10	S	13,28|41	G
HDSC01330	120452	T	T	41|41	W	61,66|127	T	6|6	T	53|53	T	23|24	T	25|25	W	26,20|46	T	27|27	W	7,1|8	T	50|50	W	7,20|27	W	12,7|19	T	27|27	W	6,4|10	T	27|27	W	22,31|53	W	18,12|30	T	14|14	A	29|29	T	4|4	T	8|8	W	4,2|6	T	68|68	W
HDSC01318	180123	G	G	53|53	R	79,86|165	R	5,5|10	R	13,21|34	G	22|22	G	28|28	G	51|51	R	16,20|36	R	2,2|4	G	24|29	A	14|14	R	9,17|26	R	11,17|28	G	23|23	G	23|23	G	35|35	R	11,10|21	R	13,12|25	R	14,15|29	G	4|4	G	5|5	A	8|8	R	26,30|56	G
[truncated: 1,665 more rows]
[truncated: 155 more columns]

## Sheet: Table S3
Table S3. Details of SNPs that were used to construct the linkage map at the 2nd year.
			Female parent		Male parent		Sample matrix
[truncated: 3,112 more rows]
[truncated: 167 more columns]

## Sheet: Table S4
Table S4. Details of SNPs that were used to construct the linkage map at the 3rd year.
[truncated: 2,725 more rows]
[truncated: 109 more columns]

[truncated: 10 more sheets: Table S5, Table S6, Table S7, Table S8, Table S9, Table S10, Figure S1, Figure S2, Figure S3, Figure S4]
